# Supplementary material for: Carbon dioxide fixation via production of succinic acid from glycerol in engineered Saccharomyces cerevisiae
Source: Microb Cell Fact. 2022 May 28;21:102. doi: 10.1186/s12934-022-01817-1 (PMC9148483; doi:10.1186/s12934-022-01817-1)
Supplement: Supplementary file 2 — Additional file 2: Table S1. Plasmids used in this study. Table S2. Primers used for plasmid construction. Table S3. Primers and templates used for amplification of disruption and integration cassettes. Table S4. Strains used in this study. Table S5. Genotypic comparison of SA strains published in Xiberras et al. [17] and those used in this study. Table S6. Coding sequences for heterologous genes in 2nd generation SA module plus transporter. [file 12934_2022_1817_MOESM2_ESM.xlsx]

## Sheet: Table S1
Table S1. Plasmids used in this study.
Plasmid name	Description	Reference
pAG32	hphMX resistance cassette	Euroscarf
pUG66	loxP-ble-loxP disruption cassette	Euroscarf
pUG74	loxP-natMX-loxP disruption cassette	Euroscarf
p41bleTEF-Opgdh	CEN6/ARSH4, ble, TEF1p-Opgdh-CYC1t	Klein et al. (2016)
pMA-T_RoFUM	Codon optimized sequence for fumarase FUM from Rhizopus oryzae	Thermo Fisher Scientific
pMA-T_TbFRD	Codon optimized sequence for fumarate reductase FRD from Trypanosoma brucei lacking the codons for peroxisomal targeting	Thermo Fisher Scientific
pUC18-AnDCT-02 w/o STOP	Codon optimized coding sequence for the dicarboxylic acid transporter DCT-02 from Aspegillus niger	GenScript
pUC18	E. coli cloning vector	Yanisch-Perron et al. (1985)
pUC18-DAK1	PACT1-ScDAK1-TTPS1	Klein et al. (2016)
pUC18-CjFPS1	PPGK1-CjFPS1-TRPL15A	Klein et al. (2016)
pUC18-MDH3	PJEN1-ScMDH3rt-TIDP1	This study
pUC18-RoFUM	PHOR7-RoFUM-TDIT1	This study
pUC18-TbFRD	PFBA1-TbFRDrt-TADH1	This study
pUC18-PCOX7-AnDCT-02	PCOX7-AnDCT-02-TCYC1	This study
pCfB3045	2 µm, natMX6, SNR52p-gRNA.XI-3-SUP4t	Jessop-Fabre et al. (2016)
p414-TEF1p-Cas9-CYC1t	CEN6/ARSH4, TRP1, TEF1p-cas9-CYC1t	DiCarlo et al. (2013)
p414-TEF1p-Cas9-CYC1t-nat1	CEN6/ARSH4, natMX4, TEF1p-cas9-CYC1t	Klein et al. (2016)
p414-TEF1p-Cas9-CYC1t-hphMX	CEN6/ARSH4, hphMX, TEF1p-cas9-CYC1t	This study
p426-SNR52p-gRNA.YGLCt3-SUP4t-hphMX	2 µm, hphMX, SNR52p-gRNA.YGLCτ3-SUP4t	Islam et al. (2017)
p426-SNR52p-gRNA.YPRCτ3-SUP4t-hphMX	2 µm, hphMX, SNR52p-gRNA.YPRCτ3-SUP4t	Xiberras et al. (2020)

## Sheet: Table S2
Table S2. Primers used for plasmid construction
Constructed plasmid	Amplified fragment	Template	Primer number	Sequence
p414-TEF1p-Cas9-CYC1t-hphMX	hphMX6	pAG32	445	TTACAATTTCCTGATGCGGTATTTTCTCCTTACGCATCTGTGCGGTATTTCACACCGCATCCAGCTGAAGCTTCGTACGC
			446	GCGCGTTTCGGTGATGACGGTGAAAACCTCTGACACATGCAGCTCCCGGAGACGGTCACAGCATAGGCCACTAGTGGATCTG
pUC18-MDH3	Linearized pUC18 backbone	pUC18	1364	AAGTTCGGATCATTACCATCGTAATCATGGTCATAGCTGTTTCCT
			1365	ACGGCATCTAATCGTTCTAAGGCACTGGCCGTCG
	PJEN1	CEN.PK113-7D UBR2JL1 GUT1JL1 genomic DNA	1366	GTAAAACGACGGCCAGTGCCTTAGAACGATTAGATGCCGTCAATATGTATGTGC
			1367	AGAATTGCGACTTTGACCATATTTTCAGTAGCAGTATTTAATCTCTTTGAGGAAAAACT
	ScMDH3	CEN.PK113-7D UBR2JL1 GUT1JL1 genomic DNA	1368	TAAATACTGCTACTGAAAATATGGTCAAAGTCGCAATTCTTGGC
			432	ACGTAAATTCGATCAAGAGTCTAGGATGAAACTCTTGCC
	TIDP1	CEN.PK113-7D UBR2JL1 GUT1JL1 genomic DNA	431	CTAGACTCTTGATCGAATTTACGTAGCCCAATCTACCAC
			1369	ACAGCTATGACCATGATTACGATGGTAATGATCCGAACTTGGGGA
pUC18-RoFUM	Linearized pUC18 backbone	pUC18	1370	AGAAAAGCGTTGCGGAGTAAGTAATCATGGTCATAGCTGTTTCCTGTGT
			1371	GAGTGTCTCCGATGGCAAAGGGCACTGGCCGTCG
	PHOR7	CEN.PK113-7D UBR2JL1 GUT1JL1 genomic DNA	1372	GTAAAACGACGGCCAGTGCCCTTTGCCATCGGAGACACTCTG
			1373	AACCTTGGAGAGTTGTTCATTTTTTATTATTAGTCTTTTTTTTTTGACAATATTTGTATGATTTGATAGT
	RoFUM	pMA-T_RoFUM	1374	AAAAAGACTAATAATAAAAAATGAACAACTCTCCAAGGTTGTTCTC
			1375	AATGTAGCGCTCTTACTTTATTAGTCCTTAGCAGAAATCATATCTTCTGGTCTGACC
	TDIT1	CEN.PK113-7D UBR2JL1 GUT1JL1 genomic DNA	1376	TGATTTCTGCTAAGGACTAATAAAGTAAGAGCGCTACATTGGTCTACCT
			1377	ACAGCTATGACCATGATTACTTACTCCGCAACGCTTTTCTGAACG
pUC18-TbFRD	Linearized pUC18 backbone	pUC18	1378	ATTGACCACACCTCTACCGGGTAATCATGGTCATAGCTGTTTCCTGTGTG
			1379	CCACACATTTTTGAGATTTTGGCACTGGCCGTCG
	PFBA1	CEN.PK113-7D UBR2JL1 GUT1JL1 genomic DNA	1380	GTAAAACGACGGCCAGTGCCAAAATCTCAAAAATGTGTGGGTCATTACG
			1381	GAAGATCTACCGTCAACCATTTTGAATATGTATTACTTGGTTATGGTTATATATGACAAAAGA
	TbFRD	pMA-T_TbFRD	1382	CCAAGTAATACATATTCAAAATGGTTGACGGTAGATCTTCTGC
			1383	ATAAATCATAAGAAATTCGCTTAAGAACCTGATGGTTCGGTTTCGTC
	TADH1	CEN.PK113-7D UBR2JL1 GUT1JL1 genomic DNA	1384	CCGAACCATCAGGTTCTTAAGCGAATTTCTTATGATTTATGATTTTTATTATTAAATAAGTTATAAAA
			1385	ACAGCTATGACCATGATTACCCGGTAGAGGTGTGGTCAATAAGAG
pUC18-AnDCT-02	Linearized pUC18 backbone	pUC18	1386	GCTCGAAGGCTTTAATTTGCGTAATCATGGTCATAGCTGTTTCCT
			1387	GAAGGTAAATAACTGAAAAGGGCACTGGCCGTCG
	PCOX7	CEN.PK113-7D UBR2JL1 GUT1JL1 genomic DNA	1388	GTAAAACGACGGCCAGTGCCCTTTTCAGTTATTTACCTTCCTTTCTCTCACG
			1389	AAGGATGTTTCTACGTTCATTATTTATTATTGTTTTGCTTTCTGTACTTGTTGGTTTAGA
	AnDCT-02	pUC18-AnDCT-02 w/o STOP	1390	AAGCAAAACAATAATAAATAATGAACGTAGAAACATCCTTGCCAG
			1391	AATGTAAGCGTGACATAACTAATTACATGATTATTCGGAGACATCTTCATCTTGACCAG
	TCYC1	CEN.PK113-7D UBR2JL1 GUT1JL1 genomic DNA	1392	ATGAAGATGTCTCCGAATAATCATGTAATTAGTTATGTCACGCTTACATTCAC
			1393	ACAGCTATGACCATGATTACGCAAATTAAAGCCTTCGAGCGT

## Sheet: Table S3
Table S3. Primers and templates used for amplification of disruption and integration cassettes
Construct	Position of integration	Amplified fragment	Template	Primer number	Sequence
gut1::loxP-ble-loxP	GUT1 / YHL032C	loxP-PTEF1-ble-TTEF1-loxP	pUG66	111	TGTGGGGGGATGCCTGTTCTCGAACCATATAAAATATACCATGTGCAGCTGAAGCTTCGTACGC
				476	AAGGTGGAGAGGAATATAAAATTATGGAAATTACATTGTTAATAGAAATTATTTATGTTGGCATAGGCCACTAGTGGATCTG
DHA module	YGLCτ3 (Flagfeldt et al., 2009)	PTEF1-Opgdh-TCYC1	p41bleTEF-Opgdh	1272	AGTTTTTCCGTCTCTGGCTGAAGGCTCATTTCCATGATGGGGTCACAATTATTATCGCACATAGCTTCAAAATGTTTCTACTC
				986	GCCATTGGTATATCTAGACCTGGTAATGGTGCAAATTAAAGCCTTCGAGC
		PADH2	CEN.PK113-7D UBR2JL1 GUT1JL1 genomic DNA	984	GTTTTGGGACGCTCGAAGGCTTTAATTTGCACCATTACCAGGTCTAGATATACC
				985	CTTCAAACGATTTAGCGGACATTGTGTATTACGATATAGTTAATAGTTGATAG
		ScDAK1-TTPS1	pUC18-DAK1	983	TATCAACTATTAACTATATCGTAATACACAATGTCCGCTAAATCGTTTGAAG
				1273	GTATTCTTTGAAATGGCAGTATTGATAATGAGATAAATTATGGCTTTTTTTTCTTGATTTCC
		PTDH3	CEN.PK113-7D UBR2JL1 GUT1JL1 genomic DNA	1275	GAAAAAGGAAATCAAGAAAAAAAAGCCATAATTTATCTCATTATCAATACTGCCATTTC
				1276	GAACTACAGCCTTCACCACTAGCAAGTAATTCTCCTGTCATTTTGTTTGTTTATGTGTGTTTATTCG
		CjFPS1-TRLP15A	pUC18-CjFPS1	1277	CAAGAACTTAGTTTCGAATAAACACACATAAACAAACAAAATGACAGGAGAATTACTTGCTAG
				1278	ATGTAGTTCAACTTCTATGAATGCTCGGCGATACGATATGGGAAAAACGGGAAGAAAAGG
SA module + AnDCT-02 transporter	YPRCτ3 (Flagfeldt et al., 2009)	PJEN1-ScMDH3rt-TIDP1	pUC18-MDH3	1088	GTATTTTTAATCGTCCTTGTATGGAAGTATCAAAGGGGACGTTCTTCACCTCCTTGGAATTAGAACGATTAGATGCCGTC
				1395	GCCTCGGTCAGAGTGTCTCCGATGGCAAAGGATGGTAATGATCCGAACTTG
		PHOR7-RoFUM-TDIT1	pUC18-RoFUM	1396	AAGGTTCCCCAAGTTCGGATCATTACCATCCTTTGCCATCGGAGACAC
				1398	ACGTAATGACCCACACATTTTTGAGATTTTTTACTCCGCAACGCTTTTC
		PFBA1-TbFRDrt-TADH1	pUC18-TbFRD	1399	GCGGGCGTTCAGAAAAGCGTTGCGGAGTAAAAAATCTCAAAAATGTGTGGG
				1401	TGAGAGAAAGGAAGGTAAATAACTGAAAAGCCGGTAGAGGTGTGGT
		PCOX7-AnDCT02-TCYC1	pUC18-AnDCT-02	1402	GGTCGCTCTTATTGACCACACCTCTACCGGCTTTTCAGTTATTTACCTTCCTTT
				774	GATTAAATAAAGAATGATTTACAATCTAGTCGCAAAAACAAGTACAGTGCTGACGTCCCATCGCAAATTAAAGCCTTCGAG
PYC2 overexpression cassette	XI-3 (Jessop Fabre et al., 2016)	PHOR7	CEN.PK113-7D UBR2JL1 GUT1JL1 genomic DNA	1518	GACACATCTAACTGATTAGTTTTCCGTTTTAGGATATTGACGCTTTGCCATCGGAGACACTCTGA
				1519	TCCCTAAGACCGGCCAATTTCTTGCTACTGCTCATTTTTTATTATTAGTCTTTTTTTTTTGACAATATTTGTATG
		ScPYC2	CEN.PK113-7D UBR2JL1 GUT1JL1 genomic DNA	1520	ATACAAATATTGTCAAAAAAAAAAGACTAATAATAAAAAATGAGCAGTAGCAAGAAATTGG
				1521	CGGACCAGGAATAGACGATCGTCTCATTTGCATCGGGTTCATTACTTTTTTTGGGATGGGGGTA
		TTPS1	CEN.PK113-7D UBR2JL1 GUT1JL1 genomic DNA	1522	GTCCTAGAAGAAGAAACCCTACCCCCATCCCAAAAAAAGTAATGAACCCGATGCAAATGAGAC
				1523	GTATTGCTGGCTCAATCCACGTAAGGAAAATGATCAGCCCGATAAATTATGGCTTTTTTTTCTTGATTTCC
icl1::loxP-clonNat-loxP	ICL1 / YER065C	loxP-PTEF1-natMX-TTEF1-loxP	pUG74	1189	AACAATTGAGAGAAAACTCTTAGCATAACATAACAAAAAGTCAACGAAAACCAGCTGAAGCTTCGTACGC
				1190	ATATACTTGTCAGGAAATGCCGGCAGTTCTAATGGTTAATCCTTGTCCGCATAGGCCACTAGTGGATCTG

## Sheet: Table S4
Table S4. Strains used in this study
Strain name	Genotype	Reference
CEN.PK113-1A	MATα (prototrophic)	Euroscarf
CEN.PK113-1A UBR2JL1 GUT1JL1	ubr2::UBR2JL1; gut1::GUT1JL1	Ho et al. (2017)
CEN.PK113-1A UBR2CBS GUT1JL1	ubr2::UBR2CBS 6412-13A; gut1::GUT1JL1	Allelic replacement as described by Ho et al. (2017)
UBR2CBS-DHA (2)	ubr2::UBR2CBS 6412-13A; gut1::loxP-ble-loxP; YGLCτ3::PTDH3-CjFPS1-TRPL15A-PTEF1-Opgdh-TCYC1-PADH2-ScDAK1-TTPS1	This study
UBR2CBS-DHA-SA-AnDCT-02 (2)	ubr2::UBR2CBS 6412-13A; gut1::loxP-ble-loxP; YGLCτ3(8)::PTDH3-CjFPS1-TRPL15A-PTEF1-Opgdh-TCYC1-PADH2-ScDAK1-TTPS1; YPRCτ3(21)::PJEN1-ScMDH3rt-TIDP1-PHOR7-RoFUM-TDIT1-PFBA1-TbFRDrt-TADH1-PCOX7-AnDCT02-TCYC1	This study
UBR2CBS-DHA-SA-AnDCT-02 (2)-PYC2oe	ubr2::UBR2CBS 6412-13A; gut1::loxP-ble-loxP; YGLCτ3(8)::PTDH3-CjFPS1-TRPL15A-PTEF1-Opgdh-TCYC1-PADH2-ScDAK1-TTPS1; YPRCτ3(21)::PJEN1-ScMDH3rt-TIDP1-PHOR7-RoFUM-TDIT1-PFBA1-TbFRDrt-TADH1-PCOX7-AnDCT02-TCYC1; XI-3::PHOR7-ScPYC2-TTPS1	This study
UBR2CBS-DHA-SA-AnDCT-02 (2) icl1Δ	ubr2::UBR2CBS 6412-13A; gut1::loxP-ble-loxP; icl1::loxP-clonat-loxP; YGLCτ3(8)::PTDH3-CjFPS1-TRPL15A-PTEF1-Opgdh-TCYC1-PADH2-ScDAK1-TTPS1; YPRCτ3(21)::PJEN1-ScMDH3rt-TIDP1-PHOR7-RoFUM-TDIT1-PFBA1-TbFRDrt-TADH1-PCOX7-AnDCT02-TCYC1	This study
UBR2CBS-DHA-SA-AnDCT-02 (2)-PYC2oe icl1Δ	ubr2::UBR2CBS 6412-13A; gut1::loxP-ble-loxP; icl1::loxP-clonat-loxP; YGLCτ3(8)::PTDH3-CjFPS1-TRPL15A-PTEF1-Opgdh-TCYC1-PADH2-ScDAK1-TTPS1; YPRCτ3(21)::PJEN1-ScMDH3rt-TIDP1-PHOR7-RoFUM-TDIT1-PFBA1-TbFRDrt-TADH1-PCOX7-AnDCT02-TCYC1; XI-3::PHOR7-ScPYC2-TTPS1	This study
UBR2CBS-DHA-SA-AnDCT-02	MATα; gut1::PTEF1-Pagdh-TCYC1; PACT1-DAK1-TTPS1; PPGK1-PjFPS1- TRPL15A; PTDH3-DAK1-TIDP1; ubr2::UBR2CBS 6412-13A; YGLCτ3::PPGK1-MDH3-TIDP1 :PTEF1-RoFUMR-TRPL15A:PTDH3-TbFRD-TCYC1; YPRCτ3::PENO2-AnDCT-TDIT1	Xiberras et al. (2020)

## Sheet: Table S5
Table S5. Genotypic comparison of SA strains published in Xiberras et al. (2020) and those used in this study.
Xiberras et al., 2020		This study
DHA module		DHA module
Cassette	Position	Cassette	Position
PTEF1-Opgdh-TCYC1	gut1	PTEF1-Opgdh-TCYC1	YGLCτ3
PACT1-ScDAK1-TTPS1	gut1	PADH2-ScDAK1-TTPS1	YGLCτ3
PPGK1-CjFPS1-TRPL15A	gut1	PTDH3-CjFPS1-TRPL15A	YGLCτ3
PTDH3-ScDAK1-TIDP1	gut1	loxP-PTEF1-ble-TTEF1-loxP	gut1
SA module + An-DCT-02 transporter		SA module + An-DCT-02 transporter
Cassette	Position	Cassette	Position
PPGK1-ScMDH3-R-TIDP1	YGLCτ3	PJEN1-ScMDH3rt-TIDP1	YPRCτ3
PTEF1-RofumR-TRPL15A	YGLCτ3	PHOR7-RoFUM-TDIT1	YPRCτ3
PTDH3-TbFRDg-R-TCYC1	YGLCτ3	PFBA1-TbFRDrt-TADH1	YPRCτ3
PENO2-AnDCT2-02-TDIT1	YPRCτ3	PCOX7-AnDCT-02-TCYC1	YPRCτ3

## Sheet: Table S6
Table S6. Coding sequences for heterologous genes in 2nd generation SA module plus transporter.
Gene	Coding sequence (5' → 3')	Supplier
RoFUM	ATGAACAACTCTCCAAGGTTGTTCTCTTCTGCTTCTGCTGCTTTACAAAAGTTTAGAGCAGAAAGGGATACTTTCGGTGACTTACAAGTTCCAGCTGATAGATATTGGGGTGCTCAAACTCAAAGATCCTTGCAAAATTTCGATATTGGTGGTCCAACTGAAAGAATGCCAGAACCATTGATTAGAGCTTTCGGTGTTTTGAAAAAAGCTGCTGCTACTGTTAACATGACCTATGGTTTAGATCCAAAGGTTGGTGAAGCTATTCAAAAGGCTGCTGATGAAGTTATCGATGGTTCCTTGATTGATCACTTCCCATTGGTTGTTTGGCAAACTGGTTCTGGTACTCAAACTAAGATGAACGTTAACGAGGTCATTTCCAACAGAGCCATCGAATTATTA…	Thermo Fisher Scientific
TbFRD	ATGGTTGACGGTAGATCTTCTGCTTCTATAGTTGCTGTTGATCCAGAAAGAGCTGCTAGAGAAAGAGATGCTGCTGCAAGAGCTTTGTTGCAAGATTCTCCATTGCATACCACTATGCAATATGCTACTTCTGGTTTGGAATTGACTGTTCCATACGCTTTGAAAGTTGTTGCTTCTGCTGATACTTTCGACAGAGCTAAAGAAGTTGCTGACGAAGTTTTGAGATGTGCTTGGCAATTGGCTGATACTGTTTTGAATTCTTTCAACCCCAACTCCGAAGTTTCTTTGGTTGGTAGATTGCCAGTTGGTCAAAAACATCAAATGTCTGCTCCATTGAAGAGAGTTATGGCTTGTTGTCAAAGAGTCTACAATTCTTCTGCTGGTTGTTTCGATCCATCT…	Thermo Fisher Scientific
AnDCT-02	ATGAACGTAGAAACATCCTTGCCAGGTTCCTCAGGTTCCGACTTAGAAACATTCCACCACGAAACAAAGAAGCACGCCAATCACGATTCTGGTATTTCAGTTAATCATGAAGCTGAAATCGGTGTTAACCATACTTTCGAAAAACCAGGTCCAGTTGGTATTAGAGAAAGATTGAGACATTTCACATGGGCATGGTATACTTTGACAATGTCTTGTGGTGGTTTAGCTTTGTTGATCGTTAACCAACCACATGATTTCAAGGGTTTGAAGGATATCGCTAGAGTTGTTTACTGTTTGAATTTGGCTTTCTTTGTTATCGTTACTTCTTTGATGGCTATCAGATTCATTTTGCATAAGAACATGTGGGAATCATTGGGTCATGATAGAGAAGGTTTGTTT…	GenScript
