# Supplementary material for: Carbon dioxide fixation via production of succinic acid from glycerol in engineered Saccharomyces cerevisiae
Source: Microb Cell Fact. 2022 May 28;21:102. doi: 10.1186/s12934-022-01817-1 (PMC9148483; doi:10.1186/s12934-022-01817-1)
Supplement: Supplementary file 3 — Additional file 3. Raw online data, offline (sampling) data and derived calculations of bioreactor experiments with strain DHA-SA-PYC. [file 12934_2022_1817_MOESM3_ESM.xlsx]

## Sheet: Replicate_1_Sampling
Replicate 1 - UBR2CBS-DHA-SA-AnDCT-02 (2)-PYC2oe
OD660/dry weight correlation	a	b
Dry weight = a*OD660+b	0.1095	0.4218
Start volume	962	mL
Final weight	810.7	g
Estimated volume	848.106	g
Time fermentation						Biomass																		Sample						Base				Volume		Concentration of Extracellular methabolites (= corrected for dilution)													Carbon balance (=not corrected for dilution)
Sample #	Time	Time	Time	Age		OD660 in reactor	Estimated Dry Weight	Measured dry weight	Mass biomass	Estimated Dry Weight	Dilution of OD sample	OD660 measured		Dry weight duplicate 1		Dry weight duplicate 2			Dry weight (g/L)				Dry weight corrected for dilution	Presample bottle weight	Presample bottle+sample weight	Sample bottle weight	Sample bottle+sample weight	Volume withdrawn	Cumulative volume withdrawn	Cummulative2M KOH added	KOH added	2M KOH added between samples	Dilution factor	Bioreactor volume		Glycerol	Glycerol	Malate	Malate	Ethanol	Citrate	Pyruvate	Succinate	Succinate	Acetate				Biomass
	Sample	Minutes	Total minutes	h			g/L	g/L	g	mCmol/L		Duplicate 1	Duplicate 2	Filter (g)	Filter + Sample (g)	Filter (g)	Filter + Sample (g)	Sample volume (mL)	Duplicate 1	Duplicate 2	Average	SD	g/L	g	g	g	g	mL	mL	mL	mmol	mL		mL		mM	g/L	mM	g/L	mM	mM	mM	mM	g/L	mM				mCmol
T1	2020-12-02 09:30:00	0	0	0		1.149	0.547616		0.52076	20.743	1	1.149	1.149										0.547616					11.04	11.04	0	0	0	1	950.96		853.849	78.631			0	0	0.054	0	0	0				19.7258
T2	2020-12-03 08:06:00	1356	1356	22.6		10.4236	1.56318		1.50486	60.9786	31.9252	0.321	0.332										1.60983	52.5	59.5	56.1	66.1	17	28.04	28.7313	57.4625	28.7313	1.02984	962.691		815.07	75.0598	12.0122	1.61072	0	0	1.2732	18.5953	2.19592	0.4614				57.0023
T3	2020-12-03 12:00:00	234	1590	26.5		26.2193	3.29281		3.18403	131.139	131.425	0.201	0.198										3.46207	55.6	63.1	55.8	65	16.7	44.74	49.7025	99.4049	20.9712	1.0514	966.962		750.461	69.11	14.9947	2.01064	0.142675	0	1.80294	37.6224	4.44283	0				120.607
T4	2020-12-03 14:00:00	120	1710	28.5		39.3578	4.73148	4.54683	4.51227	183.824	133.416	0.295	0.295	0.0699	0.0913	0.0702	0.0914	5	4.56817	4.52548	4.54683	0.0301887	4.85297	56.3	63.3	54.4	75.2	27.8	72.54	64.2109	128.422	14.5085	1.06733	953.671		692.597	63.7813	20.7191	2.77822	0	0.439313	2.27	52.0148	6.14243	0				164.249
T5	2020-12-03 16:00:00	120	1830	30.5		54.2371	6.36077	6.54367	5.98221	268.535	135.424	0.401	0.4	0.0703	0.1007	0.0704	0.1004	5	6.587	6.50033	6.54367	0.0612857	7.08933	54.5	60.3	54.3	75.9	27.4	99.94	78.4257	156.851	14.2147	1.08339	940.486		650.981	59.9488	23.5741	3.16105	0.0808208	2.23503	3.09622	62.9006	7.42793	0				233.115
T6	2020-12-03 20:00:00	240	2070	34.5		87.5355	10.0069	10.079	9.40461	424.251	450.054	0.193	0.196	0.0696	0.1148	0.0714	0.1169	5	10.0457	10.1123	10.079	0.0471461	11.2002	54.3	60.4	51.5	72.2	26.8	126.74	104.549	209.097	26.1229	1.11124	939.809		544.47	50.1402			0.399715	0.693194	3.60532	84.7042	10.0027	0				358.8
T7	2020-12-04	240	2310	38.5		134.304	15.1281	15.0703	14.082	648.291	459.946	0.294	0.29	0.0716	0.1375	0.0713	0.1381	5	14.9681	15.1725	15.0703	0.144547	17.1149	55.2	65.7	55.1	75.3	30.7	157.44	126.287	252.574	21.7382	1.13567	930.847		416.429	38.3489			0.627003	0.907059	4.24865	104.721	12.3665	0				531.37
T8	2020-12-04 04:15:00	255	2565	42.75		171	19.1463		17.7863	840.086	469.135	0.361	0.368										22.1783	51.2	64.5	52.4	61.8	22.7	180.14	147.111	294.222	20.8243	1.15836	928.971		313.283	28.8503			1.00986	1.29389	5.78693	124.638	14.7185	0				673.725
T9	2020-12-04 08:05:00	230	2795	46.5833		181.617	20.3088	15.8188	18.5856	705.255	476.684	0.379	0.383	0.0698	0.087	0.0711	0.0875	1.25	16.1955	15.4422	15.8188	0.532648	18.6187	51.2	65	51.5	66.39	28.69	208.83	161.979	323.957	14.8675	1.177	915.149		262.813	24.2025	58.7374	7.8761	1.66545	1.53904	7.14049	139.391	16.4607	0				548.356
T10	2020-12-04 12:00:00	235	3030	50.5		187.983	21.0059	16.8957	18.9379	763.636	483.246	0.392	0.386	0.0702	0.0879	0.0706	0.0883	1.25	16.8957	16.8957	16.8957	0	20.16	55	62.9	57	74.9	25.8	234.63	174.181	348.361	12.2019	1.1932	901.551		219.033	20.1707			0.300687	0	8.08632	149.374	17.6395	0				576.983
T11	2020-12-04 16:00:00	240	3270	54.5		178.545	19.9724	18.12	17.8153	826.733	487.827	0.367	0.365	0.0705	0.0934	0.0704	0.0928	1.25	18.32	17.92	18.12	0.282843	21.8257	55.3	61.6	52.6	64.1	17.8	252.43	182.422	364.844	8.2416	1.20451	891.992		189.011	17.406			0	0	8.70404	158.912	18.7659	0				612.231
T12	2020-12-04 22:00:00	360	3630	60.5		183.979	20.5675		18.2052	946.28	491.923	0.373	0.375										24.9818	52.1	57.8	55.5	64.2	14.4	266.83	189.973	379.946	7.55071	1.21462	885.143		153.615	14.1464	79.7813	10.6979	0	2.25908	9.30353	168.325	19.8775	0				689.59
T13	2020-12-05 09:15:00	675	4305	71.75		209.585	23.3713	23.8108	20.3083	1104.71	496.059	0.423	0.422	0.07	0.0943	0.0705	0.0948	1.25	23.8108	23.8108	23.8108	1.00486e-14	29.1644	55.2	59.4	55.4	72.8	21.6	288.43	195.369	390.739	5.39649	1.22484	868.939		110.246	10.1525	67.4023	9.03798	0	2.73555	9.70377	172.978	20.427	0				783.718
T14	2020-12-07 10:00:00	2925	7230	120.5		184.754	20.6524		17.5154	963.202	498.662	0.373	0.368										25.4285	55.2	59.4	55.4	72.8	21.6	310.03	196.136	392.273	0.767032	1.23126	848.106		50.1442	4.61778	86.2281	11.5623	2.70656	3.37859	12.3613	145.379	17.1679	0				663.463
																																Volume measured after experiment (mL)		810.7															Carbon produced/consumed after 72h
																																Volume recovery		0.955894															Biomass
																																																	899.73
							Standard parameters /constants
							Gas constant	8.31446	Pa m3 K-1 mol-1
							Temperature	294	K
								133.322	mmHg/Pa		Degree
				rsquared							of reduction
Specific growth rate	1/h	0.186972		0.993241			Metabolites	Mw	C	g/Cmol
Doubling time	h	3.70723					Biomass (X)	26.4	1	26.4	4.19
							Glucose (S)	180.16	6	30.0267	24
Yield succinate on glycerol	mM/mM	0.268402		0.998499			Ethanol	46.07	2	23.035	12
Yield malate on glycerol	mM/mM	0.0730204		0.978209			Glycerol	92.09	3	30.6967	14
Yield ethanol on glycerol	mM/mM	0.000187214		0.0371625			Pyruvate	88.06	3	29.3533	10
Yield citrate on glycerol	mM/mM	0.0121659		0.664624			Acetate	59.04	2	29.52	8
Y succinate on glycerol	g/g	0.344181		0.998499			Succinate	118.09	4	29.5225	14
Yield malate on glycerol	g/g	0.106323		0.978209			Citrate	192.12	6	32.02	18
Biomass yield	Cmol/Cmol	1.20962		0.972168			Malate	134.09	4	33.5225	12
Biomass yield	g/g	0.346769		0.991516			Lactate	90.08	3	30.0267	12
Biomass specific succinate production rate	mmol SA/gx/h	1.52472		0.966869			Formate	46.03	1	46.03	2
Biomass specific succinate production rate	g SA/gx/h	0.180054		0.966869			Fumarate	116.072	4	29.018	10
Biomass specific malate production rate	mmol MA/gx/h	0.416111		0.953176			CO2	44.01	1	44.01	0
Biomass specific malate production rate	g MA/gx/h	0.0557963		0.953176			O2	32	0	0	-4
						Base pump calibration
							Dose monitor	Dose	Measured weight (g)	Weigth pumped (g)
							5611	0	99.1	0
							5696	85	103.4	4.3
							5921	310	116	16.9
							6301	690	136.2	37.1
							6543	932	149.5	50.4
							6716	1105	159.3	60.2
[truncated: 35 more columns]

## Sheet: Replicate_1_Online signals
Timestamp	Age (h)	pH	Temperature (˚C)	Dissolved oxygen (% of maximum solubility)	Total gas flowrate (mL/min)	CO2 gas flowrate (mL/min)	Gas flowrate in, measured offline (mL/min)				CO2 % in off gas	O2 % in off gas	Dose monitor base addition	mL 2M KOH added	mmol KOH added	Gas flow in (mmol/h)	Gas flow out (mmol/h)	O2 consumption rate (mmol/h)	CO2 consumption or production rate (mmol/h)	O2 ccummulative (mmol)	CO2 cummulative (mmol)		Offline parameters				Mixture gas
02-12-2020 09:30:08	0	5.05	30	99.8	409.92	59.99	501				10.637	18.527	0	0		1246.76	1244.49	-1.65494	-0.615539	0	0		Initial air pressure	764.205	mmHg		CO2in	10.667
02-12-2020 09:31:08	0.02	5.05	30	99.8	409.92	59.97	501				10.637	18.527	0	0	0	1246.76	1244.49	-1.65494	-0.615539	-0.0330988	-0.0123108		Gas flowrate in	501	mL/min		O2in	18.626
02-12-2020 09:32:08	0.03	5.05	30	99.7	409.92	59.99	501				10.637	18.527	0	0	0	1246.76	1244.49	-1.65494	-0.615539	-0.0496483	-0.0184662		Gas flowrate out		mL/min
02-12-2020 09:33:08	0.05	5.05	30	99.8	409.92	59.97	501				10.637	18.527	0	0	0	1246.76	1244.49	-1.65494	-0.615539	-0.0827471	-0.0307769		Gas constant	8.31446	Pa m3 K-1 mol-1
02-12-2020 09:34:08	0.07	5.05	30	99.9	409.97	59.97	501				10.637	18.527	0	0	0	1246.76	1244.49	-1.65494	-0.615539	-0.115846	-0.0430877		Temperature	295.45	K
02-12-2020 09:35:08	0.08	5.05	30	99.9	409.92	59.97	501				10.637	18.527	0	0	0	1246.76	1244.49	-1.65494	-0.615539	-0.132395	-0.0492431			133.322	Pa/mmHg
02-12-2020 09:36:08	0.1	5.05	30	99.9	409.88	59.99	501				10.637	18.527	0	0	0	1246.76	1244.49	-1.65494	-0.615539	-0.165494	-0.0615539		Gas flowrate in	1246.76	mmol/h
02-12-2020 09:37:08	0.12	5.05	30	99.9	409.92	59.99	501				10.637	18.527	0	0	0	1246.76	1244.49	-1.65494	-0.615539	-0.198593	-0.0738647		Gas flowrate out	0	mmol/h
02-12-2020 09:38:08	0.13	5.05	30	99.8	409.97	59.97	501				10.637	18.527	0	0	0	1246.76	1244.49	-1.65494	-0.615539	-0.215142	-0.08002
02-12-2020 09:39:08	0.15	5.05	30	99.8	409.97	59.98	501				10.637	18.527	0	0	0	1246.76	1244.49	-1.65494	-0.615539	-0.248241	-0.0923308		Sample #	Age	Base addition	O2 consumption rate	CO2 consumption or production rate	O2 cummulative	CO2 cummulative	Biomass present	qO2	qCO2
02-12-2020 09:40:08	0.17	5.05	30	99.8	409.92	59.98	501				10.637	18.527	0	0	0	1246.76	1244.49	-1.65494	-0.615539	-0.28134	-0.104642			h	mL	mmol/h	mmol/h	mmol	mmol	g	mmol/gx/h	mmol/gx/h
02-12-2020 09:41:08	0.18	5.05	30	99.8	409.88	60	501				10.637	18.527	0	0	0	1246.76	1244.49	-1.65494	-0.615539	-0.29789	-0.110797		T1	0	0	-1.65494	-0.615539	0	0	0.52076	-3.17793	-1.182
02-12-2020 09:42:08	0.2	5.05	30	99.6	410.02	59.99	501				10.637	18.527	0	0	0	1246.76	1244.49	-1.65494	-0.615539	-0.330988	-0.123108		T2	22.6	28.7313	-15.8377	-3.07317	-144.064	-60.2568	1.50486	-10.5244	-2.04216
02-12-2020 09:43:08	0.22	5.05	30	99.1	409.97	59.98	501				10.637	18.527	0	0	0	1246.76	1244.49	-1.65494	-0.615539	-0.364087	-0.135419		T3	26.5	49.7025	-28.3155	2.11146	-227.492	-63.281	3.18403	-8.89298	0.663143
02-12-2020 09:44:08	0.23	5.03	29.8	98.8	409.97	59.97	501				10.637	18.527	0	0	0	1246.76	1244.49	-1.65494	-0.615539	-0.380637	-0.141574		T4	28.5	64.2109	-32.6686	2.47252	-288.975	-58.456	4.51227	-7.23994	0.547954
02-12-2020 09:45:08	0.25	5.02	29.7	99.2	409.92	59.98	501				10.637	18.527	0	0	0	1246.76	1244.49	-1.65494	-0.615539	-0.413735	-0.153885		T5	30.5	78.4257	-34.0147	3.24803	-354.813	-53.4958	5.98221	-5.68597	0.542948
02-12-2020 09:46:08	0.27	5.02	29.8	99.2	409.97	59.99	501				10.637	18.527	0	0	0	1246.76	1244.49	-1.65494	-0.615539	-0.446834	-0.166195		T6	34.5	104.549	-43.6849	11.6448	-511.025	-25.1337	9.40461	-4.64506	1.23821
02-12-2020 09:47:08	0.28	5.01	29.6	99	410.06	59.98	501				10.637	18.527	0	0	0	1246.76	1244.49	-1.65494	-0.615539	-0.463384	-0.172351		T7	38.5	126.287	-38.323	1.61422	-689.24	20.2276	14.082	-2.72143	0.11463
02-12-2020 09:48:08	0.3	5.01	29.7	99.2	410.02	59.99	501				10.637	18.527	0	0	0	1246.76	1244.49	-1.65494	-0.615539	-0.496483	-0.184662		T8	42.75	147.111	-30.8817	-4.4469	-833.4	10.634	17.7863	-1.73626	-0.250018
02-12-2020 09:49:08	0.32	5.01	29.8	99.3	409.92	59.98	501				10.637	18.527	0	0	0	1246.76	1244.49	-1.65494	-0.615539	-0.529581	-0.196972		T9	46.58	161.979	-27.1026	-5.2889	-942.596	-8.91979	18.5856	-1.45826	-0.28457
02-12-2020 09:50:08	0.33	5.01	29.9	99.5	409.97	59.98	501				10.637	18.527	0	0	0	1246.76	1244.49	-1.65494	-0.615539	-0.546131	-0.203128		T10	50.5	174.181	-23.517	-4.45893	-1040.63	-28.4568	18.9379	-1.24179	-0.23545
02-12-2020 09:51:08	0.35	5.01	30	99.6	409.97	59.98	501				10.637	18.527	0	0	0	1246.76	1244.49	-1.65494	-0.615539	-0.57923	-0.215439		T11	54.5	182.422	-21.0978	-4.44676	-1129.55	-46.849	17.8153	-1.18426	-0.249604
02-12-2020 09:52:08	0.37	5.02	30.1	98.9	410.02	59.98	501				10.637	18.527	0	0	0	1246.76	1244.49	-1.65494	-0.615539	-0.612328	-0.227749		T12	60.5	189.973	-17.9088	-3.6471	-1245.35	-70.8541	18.2052	-0.983722	-0.200333
02-12-2020 09:53:08	0.38	5.02	30.2	98.6	409.92	59.97	501				10.637	18.527	0	0	0	1246.76	1244.49	-1.65494	-0.615539	-0.628878	-0.233905		T13	71.75	195.369	-14.6816	-2.4138	-1428.03	-105.526	20.3083	-0.722936	-0.118858
02-12-2020 09:54:08	0.4	5.02	30.2	98.5	409.92	59.99	501				10.637	18.527	0	0	0	1246.76	1244.49	-1.65494	-0.615539	-0.661977	-0.246216		T14	120.5	196.136	-12.0012	-3.30778	-2000.24	-215.773	17.5154	-0.685176	-0.18885
02-12-2020 09:55:08	0.42	5.02	30.3	98.2	420	49.98	501				10.637	18.527	0	0	0	1246.76	1244.49	-1.65494	-0.615539	-0.695076	-0.258526
02-12-2020 09:56:08	0.43	5.01	30.3	98.3	420	50	501				10.637	18.527	0	0	0	1246.76	1244.49	-1.65494	-0.615539	-0.711625	-0.264682
02-12-2020 09:57:08	0.45	5.02	30.3	100.6	419.86	49.98	501				10.637	18.527	0	0	0	1246.76	1244.49	-1.65494	-0.615539	-0.744724	-0.276992
02-12-2020 09:58:08	0.47	5.02	30.2	100.7	424.97	44.98	501				10.637	18.527	0	0	0	1246.76	1244.49	-1.65494	-0.615539	-0.777823	-0.289303
02-12-2020 09:59:08	0.48	5.02	30.2	100.3	424.97	45	501				10.637	18.527	0	0	0	1246.76	1244.49	-1.65494	-0.615539	-0.794372	-0.295459
02-12-2020 10:00:08	0.5	5.01	30.2	99.9	424.92	45	501				10.637	18.527	0	0	0	1246.76	1244.49	-1.65494	-0.615539	-0.827471	-0.307769
02-12-2020 10:01:08	0.52	5.01	30.2	99.5	425.25	45.03	501				10.637	18.527	0	0	0	1246.76	1244.49	-1.65494	-0.615539	-0.86057	-0.32008
02-12-2020 10:02:08	0.53	5.01	30.1	99.2	422.58	44.95	501				10.637	18.527	0	0	0	1246.76	1244.49	-1.65494	-0.615539	-0.877119	-0.326236
02-12-2020 10:03:08	0.55	5.01	30.1	101	424.92	45	501				10.637	18.527	0	0	0	1246.76	1244.49	-1.65494	-0.615539	-0.910218	-0.338546
02-12-2020 10:04:08	0.57	5.01	30.1	102.4	424.97	44.96	501				10.637	18.527	0	0	0	1246.76	1244.49	-1.65494	-0.615539	-0.943317	-0.350857
02-12-2020 10:05:08	0.58	5.01	30	104.2	424.92	45.01	501				10.637	18.527	0	0	0	1246.76	1244.49	-1.65494	-0.615539	-0.959866	-0.357013
02-12-2020 10:06:08	0.6	5.01	30	102.7	424.92	44.99	501				10.637	18.527	0	0	0	1246.76	1244.49	-1.65494	-0.615539	-0.992965	-0.369323
02-12-2020 10:07:08	0.62	5.01	30	102.8	424.92	44.98	501				10.637	18.527	0	0	0	1246.76	1244.49	-1.65494	-0.615539	-1.02606	-0.381634
02-12-2020 10:08:08	0.63	5.01	30	102.8	424.92	44.99	501				10.637	18.527	0	0	0	1246.76	1244.49	-1.65494	-0.615539	-1.04261	-0.387789
02-12-2020 10:09:08	0.65	5.01	29.9	102.9	425.02	45	501				10.637	18.527	0	0	0	1246.76	1244.49	-1.65494	-0.615539	-1.07571	-0.4001
02-12-2020 10:10:08	0.67	5	30	102.9	424.97	44.98	501				10.637	18.527	0	0	0	1246.76	1244.49	-1.65494	-0.615539	-1.10881	-0.412411
02-12-2020 10:11:08	0.68	5	30	103	424.92	45	501				10.637	18.527	0	0	0	1246.76	1244.49	-1.65494	-0.615539	-1.12536	-0.418566
02-12-2020 10:12:08	0.7	5	30	103	424.97	44.99	501				10.637	18.527	0	0	0	1246.76	1244.49	-1.65494	-0.615539	-1.15846	-0.430877
02-12-2020 10:13:08	0.72	5	30	103	425.02	45	501				10.637	18.527	0	0	0	1246.76	1244.49	-1.65494	-0.615539	-1.19156	-0.443188
02-12-2020 10:14:08	0.73	4.99	30	103	425.02	45	501				10.637	18.527	0	0	0	1246.76	1244.49	-1.65494	-0.615539	-1.20811	-0.449343
02-12-2020 10:15:08	0.75	4.99	30	103	424.92	45	501				10.637	18.527	0	0	0	1246.76	1244.49	-1.65494	-0.615539	-1.24121	-0.461654
02-12-2020 10:16:08	0.77	4.99	30	103.1	424.97	45	501				10.637	18.527	0	0	0	1246.76	1244.49	-1.65494	-0.615539	-1.27431	-0.473965
02-12-2020 10:17:08	0.78	4.98	30	103	424.97	44.99	501				10.637	18.527	0	0	0	1246.76	1244.49	-1.65494	-0.615539	-1.29085	-0.48012
02-12-2020 10:18:08	0.8	4.98	30	103.1	424.97	45	501				10.637	18.527	0	0	0	1246.76	1244.49	-1.65494	-0.615539	-1.32395	-0.492431
02-12-2020 10:19:08	0.82	4.98	30	103.1	424.97	44.99	501				10.637	18.527	0	0	0	1246.76	1244.49	-1.65494	-0.615539	-1.35705	-0.504742
02-12-2020 10:20:08	0.83	4.98	30	103.1	424.92	44.99	501				10.637	18.527	0	0	0	1246.76	1244.49	-1.65494	-0.615539	-1.3736	-0.510897
02-12-2020 10:21:08	0.85	4.97	30	103.1	424.97	44.99	501				10.637	18.527	0	0	0	1246.76	1244.49	-1.65494	-0.615539	-1.4067	-0.523208
02-12-2020 10:22:08	0.87	4.97	30	103.1	424.92	45	501				10.637	18.527	0	0	0	1246.76	1244.49	-1.65494	-0.615539	-1.4398	-0.535519
02-12-2020 10:23:08	0.88	4.97	30	103.1	424.97	44.99	501				10.637	18.527	0	0	0	1246.76	1244.49	-1.65494	-0.615539	-1.45635	-0.541674
02-12-2020 10:24:08	0.9	4.97	30	103.1	424.97	45.01	501				10.637	18.527	0	0	0	1246.76	1244.49	-1.65494	-0.615539	-1.48945	-0.553985
02-12-2020 10:25:08	0.92	4.96	30	103	424.97	44.99	501				10.637	18.527	0	0	0	1246.76	1244.49	-1.65494	-0.615539	-1.52255	-0.566296
02-12-2020 10:26:08	0.93	4.96	30	103	425.02	45.01	501				10.637	18.527	0	0	0	1246.76	1244.49	-1.65494	-0.615539	-1.5391	-0.572451
02-12-2020 10:27:08	0.95	4.96	30	103	424.97	44.99	501				10.637	18.527	0	0	0	1246.76	1244.49	-1.65494	-0.615539	-1.57219	-0.584762
02-12-2020 10:28:08	0.97	4.95	30	103.1	424.92	44.98	501				10.637	18.527	0	0	0	1246.76	1244.49	-1.65494	-0.615539	-1.60529	-0.597073
02-12-2020 10:29:08	0.98	4.95	30	103.1	424.92	45	501				10.637	18.527	0	0	0	1246.76	1244.49	-1.65494	-0.615539	-1.62184	-0.603228
02-12-2020 10:30:08	1	4.98	30	103.1	424.92	44.99	501				10.637	18.527	0.5	-0.1225	-0.245	1246.76	1244.49	-1.65494	-0.615539	-1.65494	-0.615539
02-12-2020 10:31:08	1.02	4.98	30	103	424.92	44.99	501				10.637	18.527	0.5	-0.1225	-0.245	1246.76	1244.49	-1.65494	-0.615539	-1.68804	-0.62785
02-12-2020 10:32:08	1.03	4.98	30	103	424.92	44.99	501				10.637	18.527	0.5	-0.1225	-0.245	1246.76	1244.49	-1.65494	-0.615539	-1.70459	-0.634005
02-12-2020 10:33:08	1.05	4.97	30	103	424.97	44.98	501				10.637	18.527	0.5	-0.1225	-0.245	1246.76	1244.49	-1.65494	-0.615539	-1.73769	-0.646316
02-12-2020 10:34:08	1.07	4.97	30	103	424.97	45	501				10.637	18.527	0.5	-0.1225	-0.245	1246.76	1244.49	-1.65494	-0.615539	-1.77079	-0.658627
02-12-2020 10:35:08	1.08	4.97	30	103	424.97	45	501				10.637	18.527	0.5	-0.1225	-0.245	1246.76	1244.49	-1.65494	-0.615539	-1.78734	-0.664782
02-12-2020 10:36:08	1.1	4.97	30	103	424.92	44.99	501				10.637	18.527	0.5	-0.1225	-0.245	1246.76	1244.49	-1.65494	-0.615539	-1.82044	-0.677093
02-12-2020 10:37:08	1.12	4.96	30	103	424.97	44.99	501				10.637	18.527	0.5	-0.1225	-0.245	1246.76	1244.49	-1.65494	-0.615539	-1.85353	-0.689403
02-12-2020 10:38:08	1.13	4.96	30	103	425.02	44.99	501				10.637	18.527	0.5	-0.1225	-0.245	1246.76	1244.49	-1.65494	-0.615539	-1.87008	-0.695559
02-12-2020 10:39:08	1.15	4.96	30	103	425.02	45	501				10.637	18.527	0.5	-0.1225	-0.245	1246.76	1244.49	-1.65494	-0.615539	-1.90318	-0.70787
02-12-2020 10:40:08	1.17	4.96	30	103	424.92	44.99	501				10.625	18.514	0.5	-0.1225	-0.245	1246.76	1244.05	-1.89802	-0.81153	-1.93871	-0.72214
02-12-2020 10:41:08	1.18	4.95	30	103	424.92	45	501				10.625	18.514	0.5	-0.1225	-0.245	1246.76	1244.05	-1.89802	-0.81153	-1.95769	-0.730256
02-12-2020 10:42:08	1.2	4.95	30	103	424.92	45.01	501				10.625	18.514	0.7	-0.11162	-0.22324	1246.76	1244.05	-1.89802	-0.81153	-1.99565	-0.746486
02-12-2020 10:43:08	1.22	4.97	30	103	424.97	44.98	501				10.625	18.514	1	-0.0953	-0.1906	1246.76	1244.05	-1.89802	-0.81153	-2.03361	-0.762717
02-12-2020 10:44:08	1.23	4.97	30	103	424.92	44.99	501				10.625	18.514	1	-0.0953	-0.1906	1246.76	1244.05	-1.89802	-0.81153	-2.05259	-0.770832
02-12-2020 10:45:08	1.25	4.97	30	103.1	424.92	44.99	501				10.625	18.514	1	-0.0953	-0.1906	1246.76	1244.05	-1.89802	-0.81153	-2.09055	-0.787063
02-12-2020 10:46:08	1.27	4.96	30	103	424.92	44.99	501				10.625	18.514	1	-0.0953	-0.1906	1246.76	1244.05	-1.89802	-0.81153	-2.12851	-0.803293
02-12-2020 10:47:08	1.28	4.96	30	103	424.92	45	501				10.625	18.514	1	-0.0953	-0.1906	1246.76	1244.05	-1.89802	-0.81153	-2.1475	-0.811409
02-12-2020 10:48:08	1.3	4.96	30	103	424.92	44.99	501				10.625	18.514	1	-0.0953	-0.1906	1246.76	1244.05	-1.89802	-0.81153	-2.18546	-0.827639
02-12-2020 10:49:08	1.32	4.96	30	103	424.92	44.98	501				10.625	18.514	1	-0.0953	-0.1906	1246.76	1244.05	-1.89802	-0.81153	-2.22342	-0.84387
02-12-2020 10:50:08	1.33	4.95	30	103	424.92	45	501				10.625	18.514	1	-0.0953	-0.1906	1246.76	1244.05	-1.89802	-0.81153	-2.2424	-0.851985
02-12-2020 10:51:08	1.35	4.95	30	103	424.92	45	501				10.625	18.514	1	-0.0953	-0.1906	1246.76	1244.05	-1.89802	-0.81153	-2.28036	-0.868216
02-12-2020 10:52:08	1.37	4.97	30	103	424.97	44.99	501				10.617	18.503	1.7	-0.05722	-0.11444	1246.76	1243.72	-2.09657	-0.946465	-2.3203	-0.885796
02-12-2020 10:53:08	1.38	4.97	30	103.1	424.97	44.99	501				10.617	18.503	1.7	-0.05722	-0.11444	1246.76	1243.72	-2.09657	-0.946465	-2.34127	-0.89526
02-12-2020 10:54:08	1.4	4.96	30	103	424.92	44.99	501				10.617	18.503	1.7	-0.05722	-0.11444	1246.76	1243.72	-2.09657	-0.946465	-2.3832	-0.91419
02-12-2020 10:55:08	1.42	4.96	30	103	424.92	44.99	501				10.617	18.503	1.7	-0.05722	-0.11444	1246.76	1243.72	-2.09657	-0.946465	-2.42513	-0.933119
02-12-2020 10:56:08	1.43	4.96	30	103	424.92	44.99	501				10.617	18.503	1.7	-0.05722	-0.11444	1246.76	1243.72	-2.09657	-0.946465	-2.4461	-0.942584
02-12-2020 10:57:08	1.45	4.95	30	103	425.02	45	501				10.617	18.503	1.7	-0.05722	-0.11444	1246.76	1243.72	-2.09657	-0.946465	-2.48803	-0.961513
02-12-2020 10:58:08	1.47	4.95	30	103	425.02	44.99	501				10.617	18.503	1.7	-0.05722	-0.11444	1246.76	1243.72	-2.09657	-0.946465	-2.52996	-0.980442
02-12-2020 10:59:08	1.48	4.97	30	103	424.92	45	501				10.617	18.503	2.2	-0.03002	-0.06004	1246.76	1243.72	-2.09657	-0.946465	-2.55092	-0.989907
02-12-2020 11:00:08	1.5	4.97	30	103	424.97	44.99	501				10.617	18.503	2.2	-0.03002	-0.06004	1246.76	1243.72	-2.09657	-0.946465	-2.59286	-1.00884
02-12-2020 11:01:08	1.52	4.96	30	103	424.88	45	501				10.617	18.503	2.2	-0.03002	-0.06004	1246.76	1243.72	-2.09657	-0.946465	-2.63479	-1.02777
02-12-2020 11:02:08	1.53	4.96	30	102.9	424.97	45	501				10.617	18.503	2.2	-0.03002	-0.06004	1246.76	1243.72	-2.09657	-0.946465	-2.65575	-1.03723
02-12-2020 11:03:08	1.55	4.96	30	102.9	424.97	44.99	501				10.617	18.503	2.2	-0.03002	-0.06004	1246.76	1243.72	-2.09657	-0.946465	-2.69768	-1.05616
02-12-2020 11:04:08	1.57	4.95	30	102.9	424.97	44.99	501				10.617	18.503	2.2	-0.03002	-0.06004	1246.76	1243.72	-2.09657	-0.946465	-2.73962	-1.07509
02-12-2020 11:05:08	1.58	4.95	30	102.9	424.92	45	501				10.627	18.503	2.2	-0.03002	-0.06004	1246.76	1243.9	-2.06409	-0.80344	-2.76042	-1.08384
02-12-2020 11:06:08	1.6	4.97	30	103	424.92	45	501				10.627	18.503	2.7	-0.00282	-0.00563999	1246.76	1243.9	-2.06409	-0.80344	-2.8017	-1.09991
02-12-2020 11:07:08	1.62	4.97	30	102.9	424.92	44.99	501				10.627	18.503	2.7	-0.00282	-0.00563999	1246.76	1243.9	-2.06409	-0.80344	-2.84298	-1.11598
02-12-2020 11:08:08	1.63	4.96	30	103	425.02	45	501				10.627	18.503	2.7	-0.00282	-0.00563999	1246.76	1243.9	-2.06409	-0.80344	-2.86362	-1.12401
02-12-2020 11:09:08	1.65	4.96	30	103	424.97	45.01	501				10.627	18.503	2.7	-0.00282	-0.00563999	1246.76	1243.9	-2.06409	-0.80344	-2.90491	-1.14008
02-12-2020 11:10:08	1.67	4.96	30	103	425.02	44.99	501				10.627	18.503	2.7	-0.00282	-0.00563999	1246.76	1243.9	-2.06409	-0.80344	-2.94619	-1.15615
02-12-2020 11:11:08	1.68	4.95	30	102.9	424.97	44.99	501				10.627	18.503	2.7	-0.00282	-0.00563999	1246.76	1243.9	-2.06409	-0.80344	-2.96683	-1.16418
02-12-2020 11:12:08	1.7	4.95	30	103	424.92	45	501				10.627	18.503	2.7	-0.00282	-0.00563999	1246.76	1243.9	-2.06409	-0.80344	-3.00811	-1.18025
02-12-2020 11:13:08	1.72	4.97	30	103	424.97	44.99	501				10.627	18.503	2.9	0.00806001	0.01612	1246.76	1243.9	-2.06409	-0.80344	-3.04939	-1.19632
02-12-2020 11:14:08	1.73	4.97	30	102.9	424.92	44.98	501				10.627	18.503	2.9	0.00806001	0.01612	1246.76	1243.9	-2.06409	-0.80344	-3.07003	-1.20435
02-12-2020 11:15:08	1.75	4.97	30	103	424.97	45	501				10.627	18.503	2.9	0.00806001	0.01612	1246.76	1243.9	-2.06409	-0.80344	-3.11132	-1.22042
02-12-2020 11:16:08	1.77	4.96	30	102.9	424.97	44.99	501				10.627	18.503	2.9	0.00806001	0.01612	1246.76	1243.9	-2.06409	-0.80344	-3.1526	-1.23649
02-12-2020 11:17:08	1.78	4.96	30	102.9	424.97	45	501				10.627	18.5	2.9	0.00806001	0.01612	1246.76	1243.84	-2.11116	-0.809036	-3.17347	-1.24455
02-12-2020 11:18:08	1.8	4.96	30	102.9	424.97	45	501				10.627	18.5	2.9	0.00806001	0.01612	1246.76	1243.84	-2.11116	-0.809036	-3.2157	-1.26073
02-12-2020 11:19:08	1.82	4.96	30	102.9	424.97	44.99	501				10.627	18.5	2.9	0.00806001	0.01612	1246.76	1243.84	-2.11116	-0.809036	-3.25792	-1.27692
02-12-2020 11:20:08	1.83	4.95	30	102.9	424.97	44.99	501				10.627	18.5	2.9	0.00806001	0.01612	1246.76	1243.84	-2.11116	-0.809036	-3.27903	-1.28501
02-12-2020 11:21:08	1.85	4.95	30	102.9	424.97	44.98	501				10.627	18.5	2.9	0.00806001	0.01612	1246.76	1243.84	-2.11116	-0.809036	-3.32125	-1.30119
02-12-2020 11:22:08	1.87	4.97	30	103	424.88	45	501				10.627	18.5	3.4	0.03526	0.07052	1246.76	1243.84	-2.11116	-0.809036	-3.36348	-1.31737
02-12-2020 11:23:08	1.88	4.97	30	102.9	424.97	45	501				10.627	18.5	3.4	0.03526	0.07052	1246.76	1243.84	-2.11116	-0.809036	-3.38459	-1.32546
02-12-2020 11:24:08	1.9	4.96	30	102.9	424.97	45	501				10.627	18.5	3.4	0.03526	0.07052	1246.76	1243.84	-2.11116	-0.809036	-3.42681	-1.34164
02-12-2020 11:25:08	1.92	4.96	30	103	424.92	44.96	501				10.627	18.5	3.4	0.03526	0.07052	1246.76	1243.84	-2.11116	-0.809036	-3.46904	-1.35782
02-12-2020 11:26:08	1.93	4.96	30	102.9	424.97	44.99	501				10.627	18.5	3.4	0.03526	0.07052	1246.76	1243.84	-2.11116	-0.809036	-3.49015	-1.36591
02-12-2020 11:27:08	1.95	4.96	30	102.9	424.97	44.99	501				10.627	18.5	3.4	0.03526	0.07052	1246.76	1243.84	-2.11116	-0.809036	-3.53237	-1.38209
02-12-2020 11:28:08	1.97	4.95	30	102.8	425.02	44.99	501				10.627	18.5	3.4	0.03526	0.07052	1246.76	1243.84	-2.11116	-0.809036	-3.57459	-1.39827
02-12-2020 11:29:08	1.98	4.95	30	102.8	424.92	45	501				10.627	18.5	3.4	0.03526	0.07052	1246.76	1243.84	-2.11116	-0.809036	-3.5957	-1.40636
02-12-2020 11:30:08	2	4.97	30	102.9	424.97	45	501				10.622	18.477	4.4	0.08966	0.17932	1246.76	1243.35	-2.48801	-0.923408	-3.6417	-1.42369
02-12-2020 11:31:08	2.02	4.97	30	102.9	424.97	45.01	501				10.622	18.477	4.4	0.08966	0.17932	1246.76	1243.35	-2.48801	-0.923408	-3.69146	-1.44215
02-12-2020 11:32:08	2.03	4.96	30	102.9	424.97	44.99	501				10.622	18.477	4.4	0.08966	0.17932	1246.76	1243.35	-2.48801	-0.923408	-3.71634	-1.45139
02-12-2020 11:33:08	2.05	4.96	30	102.9	424.88	45	501				10.622	18.477	4.4	0.08966	0.17932	1246.76	1243.35	-2.48801	-0.923408	-3.7661	-1.46986
02-12-2020 11:34:08	2.07	4.96	30	102.9	424.92	45	501				10.622	18.477	4.4	0.08966	0.17932	1246.76	1243.35	-2.48801	-0.923408	-3.81586	-1.48832
02-12-2020 11:35:08	2.08	4.96	30	102.9	425.02	45	501				10.622	18.477	4.4	0.08966	0.17932	1246.76	1243.35	-2.48801	-0.923408	-3.84074	-1.49756
02-12-2020 11:36:08	2.1	4.95	30	102.9	424.97	44.99	501				10.622	18.477	4.4	0.08966	0.17932	1246.76	1243.35	-2.48801	-0.923408	-3.8905	-1.51603
02-12-2020 11:37:08	2.12	4.95	30	102.9	425.02	45	501				10.622	18.477	4.4	0.08966	0.17932	1246.76	1243.35	-2.48801	-0.923408	-3.94026	-1.53449
02-12-2020 11:38:08	2.13	4.97	30	102.8	425.02	44.99	501				10.622	18.477	4.6	0.10054	0.20108	1246.76	1243.35	-2.48801	-0.923408	-3.96514	-1.54373
02-12-2020 11:39:08	2.15	4.96	30	102.8	424.97	45	501				10.622	18.477	4.6	0.10054	0.20108	1246.76	1243.35	-2.48801	-0.923408	-4.0149	-1.5622
02-12-2020 11:40:08	2.17	4.96	30	102.8	424.97	45	501				10.622	18.477	4.6	0.10054	0.20108	1246.76	1243.35	-2.48801	-0.923408	-4.06466	-1.58067
02-12-2020 11:41:08	2.18	4.96	30	102.8	424.97	44.99	501				10.622	18.477	4.6	0.10054	0.20108	1246.76	1243.35	-2.48801	-0.923408	-4.08954	-1.5899
02-12-2020 11:42:08	2.2	4.95	30	102.8	424.88	44.99	501				10.62	18.477	4.6	0.10054	0.20108	1246.76	1243.32	-2.49449	-0.951997	-4.13936	-1.60865
02-12-2020 11:43:08	2.22	4.95	30	102.9	424.92	44.99	501				10.621	18.478	4.6	0.10054	0.20108	1246.76	1243.35	-2.47556	-0.935831	-4.18906	-1.62753
02-12-2020 11:44:08	2.23	4.95	30	102.8	424.92	45	501				10.621	18.478	4.8	0.11142	0.22284	1246.76	1243.35	-2.47556	-0.935831	-4.21382	-1.63689
02-12-2020 11:45:08	2.25	4.97	30	102.8	424.92	44.99	501				10.621	18.478	5.1	0.12774	0.25548	1246.76	1243.35	-2.47556	-0.935831	-4.26333	-1.65561
02-12-2020 11:46:08	2.27	4.96	30	102.8	424.97	45	501				10.621	18.478	5.1	0.12774	0.25548	1246.76	1243.35	-2.47556	-0.935831	-4.31284	-1.67432
02-12-2020 11:47:08	2.28	4.96	30	102.9	424.97	44.99	501				10.621	18.478	5.1	0.12774	0.25548	1246.76	1243.35	-2.47556	-0.935831	-4.3376	-1.68368
02-12-2020 11:48:08	2.3	4.96	30	102.8	424.92	45	501				10.621	18.478	5.1	0.12774	0.25548	1246.76	1243.35	-2.47556	-0.935831	-4.38711	-1.7024
02-12-2020 11:49:08	2.32	4.95	30	102.9	424.92	45	501				10.621	18.478	5.1	0.12774	0.25548	1246.76	1243.35	-2.47556	-0.935831	-4.43662	-1.72111
02-12-2020 11:50:08	2.33	4.95	30	102.9	424.97	44.99	501				10.621	18.478	5.1	0.12774	0.25548	1246.76	1243.35	-2.47556	-0.935831	-4.46138	-1.73047
02-12-2020 11:51:08	2.35	4.97	30	102.8	425.02	45	501				10.621	18.478	5.6	0.15494	0.30988	1246.76	1243.35	-2.47556	-0.935831	-4.51089	-1.74919
02-12-2020 11:52:08	2.37	4.97	30	102.8	424.88	45	501				10.621	18.478	5.6	0.15494	0.30988	1246.76	1243.35	-2.47556	-0.935831	-4.5604	-1.76791
02-12-2020 11:53:08	2.38	4.96	30	102.8	424.97	44.99	501				10.621	18.478	5.6	0.15494	0.30988	1246.76	1243.35	-2.47556	-0.935831	-4.58515	-1.77726
02-12-2020 11:54:08	2.4	4.96	30	102.9	424.92	44.99	501				10.621	18.478	5.6	0.15494	0.30988	1246.76	1243.35	-2.47556	-0.935831	-4.63466	-1.79598
02-12-2020 11:55:08	2.42	4.96	30	102.9	424.92	45.01	501				10.606	18.47	5.6	0.15494	0.30988	1246.76	1242.95	-2.64952	-1.16511	-4.68592	-1.81699
02-12-2020 11:56:08	2.43	4.96	30	102.8	424.97	44.99	501				10.606	18.47	5.6	0.15494	0.30988	1246.76	1242.95	-2.64952	-1.16511	-4.71241	-1.82864
02-12-2020 11:57:08	2.45	4.95	30	102.8	424.97	44.99	501				10.606	18.47	5.6	0.15494	0.30988	1246.76	1242.95	-2.64952	-1.16511	-4.7654	-1.85194
02-12-2020 11:58:08	2.47	4.95	30	102.8	424.92	45.01	501				10.606	18.47	5.6	0.15494	0.30988	1246.76	1242.95	-2.64952	-1.16511	-4.81839	-1.87525
02-12-2020 11:59:08	2.48	4.97	30	102.9	424.92	45.01	501				10.606	18.47	5.8	0.16582	0.33164	1246.76	1242.95	-2.64952	-1.16511	-4.84489	-1.8869
02-12-2020 12:00:08	2.5	4.97	30	102.9	424.92	44.99	501				10.606	18.47	5.8	0.16582	0.33164	1246.76	1242.95	-2.64952	-1.16511	-4.89788	-1.9102
02-12-2020 12:01:08	2.52	4.96	30	102.8	424.92	44.98	501				10.606	18.47	5.8	0.16582	0.33164	1246.76	1242.95	-2.64952	-1.16511	-4.95087	-1.9335
02-12-2020 12:02:08	2.53	4.96	30	102.8	424.97	44.99	501				10.606	18.47	5.8	0.16582	0.33164	1246.76	1242.95	-2.64952	-1.16511	-4.97736	-1.94515
02-12-2020 12:03:08	2.55	4.96	30	102.8	424.92	45	501				10.606	18.47	5.8	0.16582	0.33164	1246.76	1242.95	-2.64952	-1.16511	-5.03035	-1.96845
02-12-2020 12:04:08	2.57	4.95	30	102.8	424.97	45	501				10.606	18.47	5.8	0.16582	0.33164	1246.76	1242.95	-2.64952	-1.16511	-5.08334	-1.99176
02-12-2020 12:05:08	2.58	4.95	30	102.8	425.06	44.99	501				10.606	18.47	5.8	0.16582	0.33164	1246.76	1242.95	-2.64952	-1.16511	-5.10984	-2.00341
02-12-2020 12:06:08	2.6	4.97	30	102.8	424.97	45.01	501				10.606	18.47	6.8	0.22022	0.44044	1246.76	1242.95	-2.64952	-1.16511	-5.16283	-2.02671
02-12-2020 12:07:08	2.62	4.96	30	102.7	425.02	44.99	501				10.594	18.456	6.8	0.22022	0.44044	1246.76	1242.49	-2.9076	-1.36251	-5.2184	-2.05199
02-12-2020 12:08:08	2.63	4.96	30	102.8	424.97	45	501				10.593	18.473	6.8	0.22022	0.44044	1246.76	1242.77	-2.6446	-1.34524	-5.24616	-2.06552
02-12-2020 12:09:08	2.65	4.96	30	102.8	424.97	45	501				10.593	18.473	6.8	0.22022	0.44044	1246.76	1242.77	-2.6446	-1.34524	-5.29905	-2.09243
02-12-2020 12:10:08	2.67	4.95	30	102.8	425.02	45	501				10.593	18.473	6.8	0.22022	0.44044	1246.76	1242.77	-2.6446	-1.34524	-5.35195	-2.11933
02-12-2020 12:11:08	2.68	4.95	30	102.8	424.92	45	501				10.593	18.473	6.8	0.22022	0.44044	1246.76	1242.77	-2.6446	-1.34524	-5.37839	-2.13279
02-12-2020 12:12:08	2.7	4.97	30	102.8	424.88	45	501				10.593	18.473	7.3	0.24742	0.49484	1246.76	1242.77	-2.6446	-1.34524	-5.43128	-2.15969
02-12-2020 12:13:08	2.72	4.97	30	102.7	424.97	44.98	501				10.593	18.473	7.3	0.24742	0.49484	1246.76	1242.77	-2.6446	-1.34524	-5.48417	-2.1866
02-12-2020 12:14:08	2.73	4.96	30	102.8	424.97	44.99	501				10.593	18.473	7.3	0.24742	0.49484	1246.76	1242.77	-2.6446	-1.34524	-5.51062	-2.20005
02-12-2020 12:15:08	2.75	4.96	30	102.8	424.97	44.99	501				10.593	18.473	7.3	0.24742	0.49484	1246.76	1242.77	-2.6446	-1.34524	-5.56351	-2.22695
02-12-2020 12:16:08	2.77	4.96	30	102.8	424.88	44.99	501				10.593	18.473	7.3	0.24742	0.49484	1246.76	1242.77	-2.6446	-1.34524	-5.6164	-2.25386
02-12-2020 12:17:08	2.78	4.95	30	102.7	424.92	44.99	501				10.593	18.473	7.3	0.24742	0.49484	1246.76	1242.77	-2.6446	-1.34524	-5.64285	-2.26731
02-12-2020 12:18:08	2.8	4.95	30	102.7	425.02	44.99	501				10.593	18.473	7.3	0.24742	0.49484	1246.76	1242.77	-2.6446	-1.34524	-5.69574	-2.29422
02-12-2020 12:19:08	2.82	4.97	30	102.7	424.97	45	501				10.593	18.473	7.5	0.2583	0.5166	1246.76	1242.77	-2.6446	-1.34524	-5.74863	-2.32112
02-12-2020 12:20:08	2.83	4.96	30	102.7	424.92	45.01	501				10.599	18.467	7.5	0.2583	0.5166	1246.76	1242.77	-2.71917	-1.27068	-5.77545	-2.3342
02-12-2020 12:21:08	2.85	4.96	30	102.8	425.02	45	501				10.599	18.467	7.5	0.2583	0.5166	1246.76	1242.77	-2.71917	-1.27068	-5.82984	-2.35961
02-12-2020 12:22:08	2.87	4.96	30	102.8	424.88	44.99	501				10.599	18.467	7.5	0.2583	0.5166	1246.76	1242.77	-2.71917	-1.27068	-5.88422	-2.38503
02-12-2020 12:23:08	2.88	4.95	30	102.7	424.97	45	501				10.599	18.467	7.5	0.2583	0.5166	1246.76	1242.77	-2.71917	-1.27068	-5.91141	-2.39773
02-12-2020 12:24:08	2.9	4.95	30	102.7	424.92	44.99	501				10.599	18.467	7.5	0.2583	0.5166	1246.76	1242.77	-2.71917	-1.27068	-5.9658	-2.42315
02-12-2020 12:25:08	2.92	4.97	30	102.7	424.92	45	501				10.599	18.467	8	0.2855	0.571	1246.76	1242.77	-2.71917	-1.27068	-6.02018	-2.44856
02-12-2020 12:26:08	2.93	4.96	30	102.7	424.88	44.98	501				10.599	18.467	8	0.2855	0.571	1246.76	1242.77	-2.71917	-1.27068	-6.04737	-2.46127
02-12-2020 12:27:08	2.95	4.96	30	102.8	424.97	45	501				10.599	18.467	8	0.2855	0.571	1246.76	1242.77	-2.71917	-1.27068	-6.10175	-2.48668
02-12-2020 12:28:08	2.97	4.96	30	102.7	424.97	44.99	501				10.599	18.467	8	0.2855	0.571	1246.76	1242.77	-2.71917	-1.27068	-6.15614	-2.5121
02-12-2020 12:29:08	2.98	4.96	30	102.7	425.02	45	501				10.599	18.467	8	0.2855	0.571	1246.76	1242.77	-2.71917	-1.27068	-6.18333	-2.5248
02-12-2020 12:30:08	3	4.95	30	102.7	424.97	44.99	501				10.599	18.467	8	0.2855	0.571	1246.76	1242.77	-2.71917	-1.27068	-6.23771	-2.55022
02-12-2020 12:31:08	3.02	4.95	30	102.8	424.97	45	501				10.599	18.467	8	0.2855	0.571	1246.76	1242.77	-2.71917	-1.27068	-6.2921	-2.57563
02-12-2020 12:32:08	3.03	4.96	30	102.6	424.97	45.01	501				10.597	18.449	8.2	0.29638	0.59276	1246.76	1242.42	-3.00749	-1.33266	-6.32073	-2.58865
02-12-2020 12:33:08	3.05	4.96	30	102.7	425.02	45.01	501				10.597	18.452	8.2	0.29638	0.59276	1246.76	1242.48	-2.96052	-1.32709	-6.38041	-2.61524
02-12-2020 12:34:08	3.07	4.96	30	102.7	424.92	44.99	501				10.597	18.452	8.2	0.29638	0.59276	1246.76	1242.48	-2.96052	-1.32709	-6.43962	-2.64179
02-12-2020 12:35:08	3.08	4.95	30	102.7	424.97	45.01	501				10.597	18.452	8.2	0.29638	0.59276	1246.76	1242.48	-2.96052	-1.32709	-6.46922	-2.65506
02-12-2020 12:36:08	3.1	4.95	30	102.7	424.92	45	501				10.597	18.452	8.2	0.29638	0.59276	1246.76	1242.48	-2.96052	-1.32709	-6.52844	-2.6816
02-12-2020 12:37:08	3.12	4.97	30	102.7	425.02	45	501				10.597	18.452	9.2	0.35078	0.70156	1246.76	1242.48	-2.96052	-1.32709	-6.58765	-2.70814
02-12-2020 12:38:08	3.13	4.96	30	102.6	424.97	45	501				10.597	18.452	9.2	0.35078	0.70156	1246.76	1242.48	-2.96052	-1.32709	-6.61725	-2.72141
02-12-2020 12:39:08	3.15	4.96	30	102.6	425.02	45	501				10.597	18.452	9.2	0.35078	0.70156	1246.76	1242.48	-2.96052	-1.32709	-6.67646	-2.74795
02-12-2020 12:40:08	3.17	4.96	30	102.7	424.92	44.99	501				10.597	18.452	9.2	0.35078	0.70156	1246.76	1242.48	-2.96052	-1.32709	-6.73567	-2.7745
02-12-2020 12:41:08	3.18	4.95	30	102.6	424.92	45	501				10.597	18.452	9.2	0.35078	0.70156	1246.76	1242.48	-2.96052	-1.32709	-6.76528	-2.78777
02-12-2020 12:42:08	3.2	4.95	30	102.6	424.97	44.99	501				10.597	18.452	9.2	0.35078	0.70156	1246.76	1242.48	-2.96052	-1.32709	-6.82449	-2.81431
02-12-2020 12:43:08	3.22	4.97	30	102.6	424.92	44.99	501				10.597	18.452	9.7	0.37798	0.75596	1246.76	1242.48	-2.96052	-1.32709	-6.8837	-2.84085
02-12-2020 12:44:08	3.23	4.96	30	102.6	424.97	45	501				10.597	18.452	9.7	0.37798	0.75596	1246.76	1242.48	-2.96052	-1.32709	-6.9133	-2.85412
02-12-2020 12:45:08	3.25	4.96	30	102.6	425.02	44.99	501				10.586	18.452	9.7	0.37798	0.75596	1246.76	1242.28	-2.99606	-1.48415	-6.97287	-2.88223
02-12-2020 12:46:08	3.27	4.96	30	102.6	425.02	44.99	501				10.586	18.452	9.7	0.37798	0.75596	1246.76	1242.28	-2.99606	-1.48415	-7.03279	-2.91192
02-12-2020 12:47:08	3.28	4.95	30	102.6	424.97	44.99	501				10.586	18.452	9.7	0.37798	0.75596	1246.76	1242.28	-2.99606	-1.48415	-7.06275	-2.92676
02-12-2020 12:48:08	3.3	4.95	30	102.6	424.92	44.99	501				10.586	18.452	9.7	0.37798	0.75596	1246.76	1242.28	-2.99606	-1.48415	-7.12267	-2.95644
02-12-2020 12:49:08	3.32	4.97	30	102.6	424.97	44.99	501				10.586	18.452	9.9	0.38886	0.77772	1246.76	1242.28	-2.99606	-1.48415	-7.18259	-2.98612
02-12-2020 12:50:08	3.33	4.96	30	102.6	424.92	45	501				10.586	18.452	9.9	0.38886	0.77772	1246.76	1242.28	-2.99606	-1.48415	-7.21255	-3.00096
02-12-2020 12:51:08	3.35	4.96	30	102.6	424.92	44.99	501				10.586	18.452	9.9	0.38886	0.77772	1246.76	1242.28	-2.99606	-1.48415	-7.27247	-3.03065
02-12-2020 12:52:08	3.37	4.96	30	102.6	425.02	44.99	501				10.586	18.452	9.9	0.38886	0.77772	1246.76	1242.28	-2.99606	-1.48415	-7.3324	-3.06033
02-12-2020 12:53:08	3.38	4.95	30	102.6	424.92	45	501				10.586	18.452	9.9	0.38886	0.77772	1246.76	1242.28	-2.99606	-1.48415	-7.36236	-3.07517
02-12-2020 12:54:08	3.4	4.95	30	102.6	424.97	45	501				10.586	18.452	9.9	0.38886	0.77772	1246.76	1242.28	-2.99606	-1.48415	-7.42228	-3.10485
02-12-2020 12:55:08	3.42	4.97	30	102.6	424.92	45	501				10.586	18.452	10.4	0.41606	0.83212	1246.76	1242.28	-2.99606	-1.48415	-7.4822	-3.13454
02-12-2020 12:56:08	3.43	4.96	30	102.5	424.92	44.99	501				10.586	18.452	10.4	0.41606	0.83212	1246.76	1242.28	-2.99606	-1.48415	-7.51216	-3.14938
02-12-2020 12:57:08	3.45	4.96	30	102.6	425.02	45	501				10.586	18.44	10.4	0.41606	0.83212	1246.76	1242.07	-3.18385	-1.50638	-7.57396	-3.17928
02-12-2020 12:58:08	3.47	4.96	30	102.6	424.92	45	501				10.585	18.443	10.4	0.41606	0.83212	1246.76	1242.11	-3.14013	-1.5151	-7.6372	-3.2095
02-12-2020 12:59:08	3.48	4.95	30	102.6	424.97	44.99	501				10.585	18.443	10.4	0.41606	0.83212	1246.76	1242.11	-3.14013	-1.5151	-7.6686	-3.22465
02-12-2020 13:00:08	3.5	4.95	30	102.6	424.97	45	501				10.585	18.443	10.4	0.41606	0.83212	1246.76	1242.11	-3.14013	-1.5151	-7.7314	-3.25495
02-12-2020 13:01:08	3.52	4.96	30	102.6	424.97	44.99	501				10.585	18.443	10.6	0.42694	0.85388	1246.76	1242.11	-3.14013	-1.5151	-7.79421	-3.28525
02-12-2020 13:02:08	3.53	4.96	30	102.6	425.02	44.99	501				10.585	18.443	10.6	0.42694	0.85388	1246.76	1242.11	-3.14013	-1.5151	-7.82561	-3.30041
02-12-2020 13:03:08	3.55	4.96	30	102.6	425.02	44.98	501				10.585	18.443	10.6	0.42694	0.85388	1246.76	1242.11	-3.14013	-1.5151	-7.88841	-3.33071
02-12-2020 13:04:08	3.57	4.95	30	102.6	425.02	44.99	501				10.585	18.443	10.6	0.42694	0.85388	1246.76	1242.11	-3.14013	-1.5151	-7.95121	-3.36101
02-12-2020 13:05:08	3.58	4.95	30	102.6	425.06	45.01	501				10.585	18.443	10.6	0.42694	0.85388	1246.76	1242.11	-3.14013	-1.5151	-7.98261	-3.37616
02-12-2020 13:06:08	3.6	4.95	30	102.6	424.97	44.99	501				10.585	18.443	11.3	0.46502	0.93004	1246.76	1242.11	-3.14013	-1.5151	-8.04542	-3.40646
02-12-2020 13:07:08	3.62	4.96	30	102.6	425.02	44.99	501				10.585	18.443	11.6	0.48134	0.96268	1246.76	1242.11	-3.14013	-1.5151	-8.10822	-3.43676
02-12-2020 13:08:08	3.63	4.96	30	102.6	424.97	45	501				10.585	18.443	11.6	0.48134	0.96268	1246.76	1242.11	-3.14013	-1.5151	-8.13962	-3.45192
02-12-2020 13:09:08	3.65	4.96	30	102.6	425.02	45	501				10.585	18.443	11.6	0.48134	0.96268	1246.76	1242.11	-3.14013	-1.5151	-8.20242	-3.48222
02-12-2020 13:10:08	3.67	4.95	30	102.6	425.02	45.01	501				10.59	18.44	11.6	0.48134	0.96268	1246.76	1242.14	-3.17094	-1.44929	-8.26553	-3.51186
02-12-2020 13:11:08	3.68	4.95	30	102.6	424.97	45	501				10.59	18.44	11.6	0.48134	0.96268	1246.76	1242.14	-3.17094	-1.44929	-8.29724	-3.52635
02-12-2020 13:12:08	3.7	4.96	30	102.6	424.92	45.01	501				10.59	18.44	12.1	0.50854	1.01708	1246.76	1242.14	-3.17094	-1.44929	-8.36066	-3.55534
02-12-2020 13:13:08	3.72	4.96	30	102.7	424.97	45	501				10.59	18.44	12.1	0.50854	1.01708	1246.76	1242.14	-3.17094	-1.44929	-8.42408	-3.58433
02-12-2020 13:14:08	3.73	4.96	30	102.6	424.97	44.99	501				10.59	18.44	12.1	0.50854	1.01708	1246.76	1242.14	-3.17094	-1.44929	-8.45579	-3.59882
02-12-2020 13:15:08	3.75	4.96	30	102.6	424.97	45	501				10.59	18.44	12.1	0.50854	1.01708	1246.76	1242.14	-3.17094	-1.44929	-8.51921	-3.6278
02-12-2020 13:16:08	3.77	4.95	30	102.6	424.97	45	501				10.59	18.44	12.1	0.50854	1.01708	1246.76	1242.14	-3.17094	-1.44929	-8.58263	-3.65679
02-12-2020 13:17:08	3.78	4.97	30	102.6	424.92	44.99	501				10.59	18.44	12.3	0.51942	1.03884	1246.76	1242.14	-3.17094	-1.44929	-8.61434	-3.67128
02-12-2020 13:18:08	3.8	4.96	30	102.6	424.97	44.99	501				10.59	18.44	12.3	0.51942	1.03884	1246.76	1242.14	-3.17094	-1.44929	-8.67776	-3.70027
02-12-2020 13:19:08	3.82	4.96	30	102.6	425.02	45	501				10.59	18.44	12.3	0.51942	1.03884	1246.76	1242.14	-3.17094	-1.44929	-8.74117	-3.72925
02-12-2020 13:20:08	3.83	4.96	30	102.6	424.97	44.99	501				10.59	18.44	12.3	0.51942	1.03884	1246.76	1242.14	-3.17094	-1.44929	-8.77288	-3.74375
02-12-2020 13:21:08	3.85	4.95	30	102.5	424.97	45	501				10.59	18.44	12.3	0.51942	1.03884	1246.76	1242.14	-3.17094	-1.44929	-8.8363	-3.77273
02-12-2020 13:22:08	3.87	4.95	30	102.5	424.97	45	501				10.591	18.443	12.3	0.51942	1.03884	1246.76	1242.21	-3.12076	-1.42946	-8.89922	-3.80152
02-12-2020 13:23:08	3.88	4.97	30	102.5	425.02	44.99	501				10.59	18.438	12.8	0.54662	1.09324	1246.76	1242.11	-3.20225	-1.453	-8.93083	-3.81593
02-12-2020 13:24:08	3.9	4.96	30	102.6	424.97	44.99	501				10.59	18.438	12.8	0.54662	1.09324	1246.76	1242.11	-3.20225	-1.453	-8.99488	-3.84499
02-12-2020 13:25:08	3.92	4.96	30	102.6	424.97	44.98	501				10.59	18.438	12.8	0.54662	1.09324	1246.76	1242.11	-3.20225	-1.453	-9.05892	-3.87405
02-12-2020 13:26:08	3.93	4.96	30	102.6	424.97	44.99	501				10.59	18.438	12.8	0.54662	1.09324	1246.76	1242.11	-3.20225	-1.453	-9.09095	-3.88858
02-12-2020 13:27:08	3.95	4.95	30	102.5	425.02	44.99	501				10.59	18.438	12.8	0.54662	1.09324	1246.76	1242.11	-3.20225	-1.453	-9.15499	-3.91764
02-12-2020 13:28:08	3.97	4.95	30	102.5	424.92	45	501				10.59	18.438	12.8	0.54662	1.09324	1246.76	1242.11	-3.20225	-1.453	-9.21904	-3.9467
02-12-2020 13:29:08	3.98	4.97	30	102.5	425.02	45	501				10.59	18.438	13.3	0.57382	1.14764	1246.76	1242.11	-3.20225	-1.453	-9.25106	-3.96123
02-12-2020 13:30:08	4	4.96	30	102.5	424.92	45.01	501				10.59	18.438	13.3	0.57382	1.14764	1246.76	1242.11	-3.20225	-1.453	-9.3151	-3.99029
02-12-2020 13:31:08	4.02	4.96	30	102.5	424.92	44.99	501				10.59	18.438	13.3	0.57382	1.14764	1246.76	1242.11	-3.20225	-1.453	-9.37915	-4.01935
02-12-2020 13:32:08	4.03	4.96	30	102.5	424.97	45	501				10.59	18.438	13.3	0.57382	1.14764	1246.76	1242.11	-3.20225	-1.453	-9.41117	-4.03388
02-12-2020 13:33:08	4.05	4.95	30	102.5	425.02	44.98	501				10.59	18.438	13.3	0.57382	1.14764	1246.76	1242.11	-3.20225	-1.453	-9.47522	-4.06294
02-12-2020 13:34:08	4.07	4.95	30	102.5	424.97	45	501				10.59	18.438	13.3	0.57382	1.14764	1246.76	1242.11	-3.20225	-1.453	-9.53926	-4.092
02-12-2020 13:35:08	4.08	4.97	30	102.6	424.97	45	501				10.586	18.439	14	0.6119	1.2238	1246.76	1242.06	-3.19952	-1.50824	-9.57127	-4.10681
02-12-2020 13:36:08	4.1	4.96	30	102.6	424.97	45	501				10.586	18.439	14	0.6119	1.2238	1246.76	1242.06	-3.19952	-1.50824	-9.63526	-4.13697
02-12-2020 13:37:08	4.12	4.96	30	102.6	425.02	44.99	501				10.586	18.439	14	0.6119	1.2238	1246.76	1242.06	-3.19952	-1.50824	-9.69925	-4.16714
02-12-2020 13:38:08	4.13	4.96	30	102.5	425.02	45.01	501				10.586	18.439	14	0.6119	1.2238	1246.76	1242.06	-3.19952	-1.50824	-9.73125	-4.18222
02-12-2020 13:39:08	4.15	4.95	30	102.6	424.92	45.01	501				10.586	18.439	14	0.6119	1.2238	1246.76	1242.06	-3.19952	-1.50824	-9.79524	-4.21239
02-12-2020 13:40:08	4.17	4.95	30	102.6	424.92	45	501				10.586	18.439	14	0.6119	1.2238	1246.76	1242.06	-3.19952	-1.50824	-9.85923	-4.24255
02-12-2020 13:41:08	4.18	4.96	30	102.5	424.92	44.99	501				10.586	18.439	14.5	0.6391	1.2782	1246.76	1242.06	-3.19952	-1.50824	-9.89122	-4.25763
02-12-2020 13:42:08	4.2	4.96	30	102.6	425.02	45	501				10.586	18.439	14.5	0.6391	1.2782	1246.76	1242.06	-3.19952	-1.50824	-9.95521	-4.2878
02-12-2020 13:43:08	4.22	4.96	30	102.5	424.92	45	501				10.586	18.439	14.5	0.6391	1.2782	1246.76	1242.06	-3.19952	-1.50824	-10.0192	-4.31796
02-12-2020 13:44:08	4.23	4.95	30	102.6	424.92	45	501				10.586	18.439	14.5	0.6391	1.2782	1246.76	1242.06	-3.19952	-1.50824	-10.0512	-4.33304
02-12-2020 13:45:08	4.25	4.95	30	102.5	424.97	44.99	501				10.586	18.439	14.5	0.6391	1.2782	1246.76	1242.06	-3.19952	-1.50824	-10.1152	-4.36321
02-12-2020 13:46:08	4.27	4.96	30	102.5	424.97	44.99	501				10.586	18.439	15	0.6663	1.3326	1246.76	1242.06	-3.19952	-1.50824	-10.1792	-4.39337
02-12-2020 13:47:08	4.28	4.96	30	102.5	425.02	44.99	501				10.57	18.444	15	0.6663	1.3326	1246.76	1241.86	-3.1729	-1.72732	-10.211	-4.40955
02-12-2020 13:48:08	4.3	4.96	30	102.5	424.92	44.99	501				10.568	18.43	15	0.6663	1.3326	1246.76	1241.58	-3.39834	-1.78173	-10.2768	-4.44464
02-12-2020 13:49:08	4.32	4.95	30	102.5	424.97	44.99	501				10.568	18.43	15	0.6663	1.3326	1246.76	1241.58	-3.39834	-1.78173	-10.3447	-4.48028
02-12-2020 13:50:08	4.33	4.95	30	102.6	425.02	44.99	501				10.568	18.43	15	0.6663	1.3326	1246.76	1241.58	-3.39834	-1.78173	-10.3787	-4.49809
02-12-2020 13:51:08	4.35	4.97	30	102.5	424.92	44.98	501				10.568	18.43	15.2	0.67718	1.35436	1246.76	1241.58	-3.39834	-1.78173	-10.4467	-4.53373
02-12-2020 13:52:08	4.37	4.96	30	102.5	425.02	44.99	501				10.568	18.43	15.2	0.67718	1.35436	1246.76	1241.58	-3.39834	-1.78173	-10.5146	-4.56936
02-12-2020 13:53:08	4.38	4.96	30	102.5	425.06	44.98	501				10.568	18.43	15.2	0.67718	1.35436	1246.76	1241.58	-3.39834	-1.78173	-10.5486	-4.58718
02-12-2020 13:54:08	4.4	4.96	30	102.6	425.02	44.99	501				10.568	18.43	15.2	0.67718	1.35436	1246.76	1241.58	-3.39834	-1.78173	-10.6166	-4.62281
02-12-2020 13:55:08	4.42	4.95	30	102.7	424.97	44.99	501				10.568	18.43	15.2	0.67718	1.35436	1246.76	1241.58	-3.39834	-1.78173	-10.6846	-4.65845
02-12-2020 13:56:08	4.43	4.95	30	102.5	424.92	45	501				10.568	18.43	15.2	0.67718	1.35436	1246.76	1241.58	-3.39834	-1.78173	-10.7185	-4.67627
02-12-2020 13:57:08	4.45	4.96	30	102.5	424.92	44.99	501				10.568	18.43	15.7	0.70438	1.40876	1246.76	1241.58	-3.39834	-1.78173	-10.7865	-4.7119
02-12-2020 13:58:08	4.47	4.96	30	102.5	424.92	44.99	501				10.568	18.43	15.7	0.70438	1.40876	1246.76	1241.58	-3.39834	-1.78173	-10.8545	-4.74753
02-12-2020 13:59:08	4.48	4.96	30	102.5	424.97	45	501				10.568	18.43	15.7	0.70438	1.40876	1246.76	1241.58	-3.39834	-1.78173	-10.8885	-4.76535
02-12-2020 14:00:08	4.5	4.95	30	102.5	424.97	45	501				10.585	18.43	15.7	0.70438	1.40876	1246.76	1241.88	-3.34354	-1.53918	-10.9559	-4.79856
02-12-2020 14:01:08	4.52	4.95	30	102.5	424.88	44.99	501				10.585	18.43	15.7	0.70438	1.40876	1246.76	1241.88	-3.34354	-1.53918	-11.0227	-4.82934
02-12-2020 14:02:08	4.53	4.95	30	102.5	424.97	44.99	501				10.585	18.43	15.9	0.71526	1.43052	1246.76	1241.88	-3.34354	-1.53918	-11.0562	-4.84474
02-12-2020 14:03:08	4.55	4.96	30	102.5	424.92	45.01	501				10.585	18.43	16.7	0.75878	1.51756	1246.76	1241.88	-3.34354	-1.53918	-11.1231	-4.87552
02-12-2020 14:04:08	4.57	4.96	30	102.5	424.97	45	501				10.585	18.43	16.7	0.75878	1.51756	1246.76	1241.88	-3.34354	-1.53918	-11.1899	-4.9063
02-12-2020 14:05:08	4.58	4.95	30	102.6	424.92	44.98	501				10.585	18.43	16.7	0.75878	1.51756	1246.76	1241.88	-3.34354	-1.53918	-11.2234	-4.9217
02-12-2020 14:06:08	4.6	4.95	30	102.5	425.02	44.98	501				10.585	18.43	16.7	0.75878	1.51756	1246.76	1241.88	-3.34354	-1.53918	-11.2902	-4.95248
02-12-2020 14:07:08	4.62	4.96	30	102.5	424.88	44.99	501				10.585	18.43	16.9	0.76966	1.53932	1246.76	1241.88	-3.34354	-1.53918	-11.3571	-4.98326
02-12-2020 14:08:08	4.63	4.96	30	102.5	424.92	44.99	501				10.585	18.43	16.9	0.76966	1.53932	1246.76	1241.88	-3.34354	-1.53918	-11.3905	-4.99865
02-12-2020 14:09:08	4.65	4.96	30	102.5	424.97	44.98	501				10.585	18.43	16.9	0.76966	1.53932	1246.76	1241.88	-3.34354	-1.53918	-11.4574	-5.02944
02-12-2020 14:10:08	4.67	4.95	30	102.5	424.92	44.99	501				10.585	18.43	16.9	0.76966	1.53932	1246.76	1241.88	-3.34354	-1.53918	-11.5243	-5.06022
02-12-2020 14:11:08	4.68	4.95	30	102.5	424.92	45.02	501				10.585	18.43	16.9	0.76966	1.53932	1246.76	1241.88	-3.34354	-1.53918	-11.5577	-5.07561
02-12-2020 14:12:08	4.7	4.96	30	102.5	424.92	44.99	501				10.581	18.418	17.4	0.79686	1.59372	1246.76	1241.6	-3.54412	-1.61847	-11.6266	-5.10719
02-12-2020 14:13:08	4.72	4.96	30	102.5	424.97	44.99	501				10.58	18.424	17.4	0.79686	1.59372	1246.76	1241.69	-3.45351	-1.62163	-11.6966	-5.13959
02-12-2020 14:14:08	4.73	4.96	30	102.5	424.92	44.99	501				10.58	18.424	17.4	0.79686	1.59372	1246.76	1241.69	-3.45351	-1.62163	-11.7311	-5.15581
02-12-2020 14:15:08	4.75	4.95	30	102.5	424.92	44.98	501				10.58	18.424	17.4	0.79686	1.59372	1246.76	1241.69	-3.45351	-1.62163	-11.8002	-5.18824
02-12-2020 14:16:08	4.77	4.95	30	102.5	424.97	44.99	501				10.58	18.424	17.4	0.79686	1.59372	1246.76	1241.69	-3.45351	-1.62163	-11.8692	-5.22067
02-12-2020 14:17:08	4.78	4.97	30	102.5	424.92	44.99	501				10.58	18.424	17.9	0.82406	1.64812	1246.76	1241.69	-3.45351	-1.62163	-11.9038	-5.23689
02-12-2020 14:18:08	4.8	4.96	30	102.5	424.92	44.99	501				10.58	18.424	17.9	0.82406	1.64812	1246.76	1241.69	-3.45351	-1.62163	-11.9728	-5.26932
02-12-2020 14:19:08	4.82	4.96	30	102.5	425.02	44.99	501				10.58	18.424	17.9	0.82406	1.64812	1246.76	1241.69	-3.45351	-1.62163	-12.0419	-5.30175
02-12-2020 14:20:08	4.83	4.96	30	102.5	424.97	44.99	501				10.58	18.424	17.9	0.82406	1.64812	1246.76	1241.69	-3.45351	-1.62163	-12.0764	-5.31797
02-12-2020 14:21:08	4.85	4.95	30	102.5	424.92	45.01	501				10.58	18.424	17.9	0.82406	1.64812	1246.76	1241.69	-3.45351	-1.62163	-12.1455	-5.3504
02-12-2020 14:22:08	4.87	4.95	30	102.5	424.97	44.99	501				10.58	18.424	17.9	0.82406	1.64812	1246.76	1241.69	-3.45351	-1.62163	-12.2146	-5.38284
02-12-2020 14:23:08	4.88	4.96	30	102.4	424.97	44.99	501				10.58	18.424	18.6	0.86214	1.72428	1246.76	1241.69	-3.45351	-1.62163	-12.2491	-5.39905
02-12-2020 14:24:08	4.9	4.96	30	102.5	424.92	45	501				10.58	18.424	18.6	0.86214	1.72428	1246.76	1241.69	-3.45351	-1.62163	-12.3182	-5.43149
02-12-2020 14:25:08	4.92	4.96	30	102.5	424.97	45	501				10.577	18.422	18.6	0.86214	1.72428	1246.76	1241.6	-3.49443	-1.66814	-12.3877	-5.46438
02-12-2020 14:26:08	4.93	4.95	30	102.5	424.88	45	501				10.577	18.422	18.6	0.86214	1.72428	1246.76	1241.6	-3.49443	-1.66814	-12.4226	-5.48106
02-12-2020 14:27:08	4.95	4.95	30	102.5	424.97	44.99	501				10.577	18.422	18.6	0.86214	1.72428	1246.76	1241.6	-3.49443	-1.66814	-12.4925	-5.51443
02-12-2020 14:28:08	4.97	4.96	30	102.5	424.97	45.01	501				10.577	18.422	19.1	0.88934	1.77868	1246.76	1241.6	-3.49443	-1.66814	-12.5624	-5.54779
02-12-2020 14:29:08	4.98	4.96	30	102.5	424.97	45	501				10.577	18.422	19.1	0.88934	1.77868	1246.76	1241.6	-3.49443	-1.66814	-12.5973	-5.56447
02-12-2020 14:30:08	5	4.96	30	102.5	424.97	45	501				10.577	18.422	19.1	0.88934	1.77868	1246.76	1241.6	-3.49443	-1.66814	-12.6672	-5.59783
02-12-2020 14:31:08	5.02	4.95	30	102.5	424.92	45	501				10.577	18.422	19.1	0.88934	1.77868	1246.76	1241.6	-3.49443	-1.66814	-12.7371	-5.6312
02-12-2020 14:32:08	5.03	4.95	30	102.5	424.97	45	501				10.577	18.422	19.1	0.88934	1.77868	1246.76	1241.6	-3.49443	-1.66814	-12.7721	-5.64788
02-12-2020 14:33:08	5.05	4.96	30	102.5	425.02	45.01	501				10.577	18.422	19.6	0.91654	1.83308	1246.76	1241.6	-3.49443	-1.66814	-12.842	-5.68124
02-12-2020 14:34:08	5.07	4.96	30	102.5	425.02	44.99	501				10.577	18.422	19.6	0.91654	1.83308	1246.76	1241.6	-3.49443	-1.66814	-12.9118	-5.7146
02-12-2020 14:35:08	5.08	4.96	30	102.4	424.92	45	501				10.577	18.422	19.6	0.91654	1.83308	1246.76	1241.6	-3.49443	-1.66814	-12.9468	-5.73128
02-12-2020 14:36:08	5.1	4.95	30	102.5	424.97	44.99	501				10.577	18.422	19.6	0.91654	1.83308	1246.76	1241.6	-3.49443	-1.66814	-13.0167	-5.76465
02-12-2020 14:37:08	5.12	4.95	30	102.4	424.97	44.99	501				10.572	18.417	19.6	0.91654	1.83308	1246.76	1241.43	-3.58873	-1.7487	-13.0875	-5.79882
02-12-2020 14:38:08	5.13	4.96	30	102.5	425.02	45	501				10.57	18.424	19.8	0.92742	1.85484	1246.76	1241.51	-3.48573	-1.76429	-13.1229	-5.81638
02-12-2020 14:39:08	5.15	4.96	30	102.5	424.97	44.98	501				10.57	18.424	19.8	0.92742	1.85484	1246.76	1241.51	-3.48573	-1.76429	-13.1926	-5.85167
02-12-2020 14:40:08	5.17	4.95	30	102.4	425.02	45	501				10.57	18.424	19.8	0.92742	1.85484	1246.76	1241.51	-3.48573	-1.76429	-13.2623	-5.88695
02-12-2020 14:41:08	5.18	4.95	30	102.4	424.97	44.99	501				10.57	18.424	19.8	0.92742	1.85484	1246.76	1241.51	-3.48573	-1.76429	-13.2972	-5.9046
02-12-2020 14:42:08	5.2	4.95	30	102.5	424.92	44.99	501				10.57	18.424	20	0.9383	1.8766	1246.76	1241.51	-3.48573	-1.76429	-13.3669	-5.93988
02-12-2020 14:43:08	5.22	4.96	30	102.5	424.88	44.99	501				10.57	18.424	20.3	0.95462	1.90924	1246.76	1241.51	-3.48573	-1.76429	-13.4366	-5.97517
02-12-2020 14:44:08	5.23	4.96	30	102.5	424.97	44.98	501				10.57	18.424	20.3	0.95462	1.90924	1246.76	1241.51	-3.48573	-1.76429	-13.4714	-5.99281
02-12-2020 14:45:08	5.25	4.96	30	102.5	424.92	44.96	501				10.57	18.424	20.3	0.95462	1.90924	1246.76	1241.51	-3.48573	-1.76429	-13.5412	-6.0281
02-12-2020 14:46:08	5.27	4.95	30	102.5	425.02	44.99	501				10.57	18.424	20.3	0.95462	1.90924	1246.76	1241.51	-3.48573	-1.76429	-13.6109	-6.06338
02-12-2020 14:47:08	5.28	4.95	30	102.5	424.97	45	501				10.57	18.424	20.5	0.9655	1.931	1246.76	1241.51	-3.48573	-1.76429	-13.6457	-6.08102
02-12-2020 14:48:08	5.3	4.96	30	102.4	424.92	45	501				10.57	18.424	21.3	1.00902	2.01804	1246.76	1241.51	-3.48573	-1.76429	-13.7154	-6.11631
02-12-2020 14:49:08	5.32	4.96	30	102.4	425.02	44.99	501				10.57	18.424	21.3	1.00902	2.01804	1246.76	1241.51	-3.48573	-1.76429	-13.7852	-6.1516
02-12-2020 14:50:08	5.33	4.95	30	102.4	424.97	44.99	501				10.561	18.408	21.3	1.00902	2.01804	1246.76	1241.08	-3.76479	-1.92217	-13.8214	-6.17003
02-12-2020 14:51:08	5.35	4.95	30	102.4	424.97	45	501				10.561	18.408	21.3	1.00902	2.01804	1246.76	1241.08	-3.76479	-1.92217	-13.8967	-6.20847
02-12-2020 14:52:08	5.37	4.96	30	102.4	425.02	44.99	501				10.561	18.408	21.5	1.0199	2.0398	1246.76	1241.08	-3.76479	-1.92217	-13.972	-6.24692
02-12-2020 14:53:08	5.38	4.96	30	102.5	424.92	44.99	501				10.561	18.408	21.5	1.0199	2.0398	1246.76	1241.08	-3.76479	-1.92217	-14.0097	-6.26614
02-12-2020 14:54:08	5.4	4.96	30	102.4	425.02	45	501				10.561	18.408	21.5	1.0199	2.0398	1246.76	1241.08	-3.76479	-1.92217	-14.085	-6.30458
02-12-2020 14:55:08	5.42	4.95	30	102.4	424.92	45	501				10.561	18.408	21.5	1.0199	2.0398	1246.76	1241.08	-3.76479	-1.92217	-14.1602	-6.34302
02-12-2020 14:56:08	5.43	4.95	30	102.4	424.97	44.99	501				10.561	18.408	21.5	1.0199	2.0398	1246.76	1241.08	-3.76479	-1.92217	-14.1979	-6.36225
02-12-2020 14:57:08	5.45	4.96	30	102.4	424.97	45	501				10.561	18.408	22	1.0471	2.0942	1246.76	1241.08	-3.76479	-1.92217	-14.2732	-6.40069
02-12-2020 14:58:08	5.47	4.96	30	102.4	424.92	44.98	501				10.561	18.408	22	1.0471	2.0942	1246.76	1241.08	-3.76479	-1.92217	-14.3485	-6.43913
02-12-2020 14:59:08	5.48	4.96	30	102.4	425.02	44.99	501				10.561	18.408	22	1.0471	2.0942	1246.76	1241.08	-3.76479	-1.92217	-14.3861	-6.45835
02-12-2020 15:00:08	5.5	4.95	30	102.4	424.92	44.99	501				10.561	18.408	22	1.0471	2.0942	1246.76	1241.08	-3.76479	-1.92217	-14.4614	-6.4968
02-12-2020 15:01:08	5.52	4.96	30	102.4	425.02	45	501				10.561	18.408	22.2	1.05798	2.11596	1246.76	1241.08	-3.76479	-1.92217	-14.5367	-6.53524
02-12-2020 15:02:08	5.53	4.96	30	102.4	424.97	44.99	501				10.559	18.415	22.5	1.0743	2.1486	1246.76	1241.16	-3.66182	-1.93776	-14.5739	-6.55454
02-12-2020 15:03:08	5.55	4.96	30	102.4	425.02	44.98	501				10.558	18.414	22.5	1.0743	2.1486	1246.76	1241.13	-3.68069	-1.95387	-14.6473	-6.59346
02-12-2020 15:04:08	5.57	4.95	30	102.4	424.97	44.99	501				10.558	18.414	22.5	1.0743	2.1486	1246.76	1241.13	-3.68069	-1.95387	-14.7209	-6.63253
02-12-2020 15:05:08	5.58	4.95	30	102.4	424.92	44.99	501				10.558	18.414	22.5	1.0743	2.1486	1246.76	1241.13	-3.68069	-1.95387	-14.7577	-6.65207
02-12-2020 15:06:08	5.6	4.96	30	102.4	424.92	45	501				10.558	18.414	22.7	1.08518	2.17036	1246.76	1241.13	-3.68069	-1.95387	-14.8313	-6.69115
02-12-2020 15:07:08	5.62	4.96	30	102.4	424.88	45	501				10.558	18.414	22.7	1.08518	2.17036	1246.76	1241.13	-3.68069	-1.95387	-14.9049	-6.73023
02-12-2020 15:08:08	5.63	4.96	30	102.4	424.97	44.99	501				10.558	18.414	22.7	1.08518	2.17036	1246.76	1241.13	-3.68069	-1.95387	-14.9417	-6.74977
02-12-2020 15:09:08	5.65	4.95	30	102.4	425.02	45	501				10.558	18.414	22.7	1.08518	2.17036	1246.76	1241.13	-3.68069	-1.95387	-15.0154	-6.78884
02-12-2020 15:10:08	5.67	4.95	30	102.5	424.97	45	501				10.558	18.414	22.7	1.08518	2.17036	1246.76	1241.13	-3.68069	-1.95387	-15.089	-6.82792
02-12-2020 15:11:08	5.68	4.96	30	102.4	424.97	45	501				10.558	18.414	23.7	1.13958	2.27916	1246.76	1241.13	-3.68069	-1.95387	-15.1258	-6.84746
02-12-2020 15:12:08	5.7	4.96	30	102.4	424.92	44.98	501				10.558	18.414	23.7	1.13958	2.27916	1246.76	1241.13	-3.68069	-1.95387	-15.1994	-6.88654
02-12-2020 15:13:08	5.72	4.96	30	102.3	425.02	44.99	501				10.558	18.414	23.7	1.13958	2.27916	1246.76	1241.13	-3.68069	-1.95387	-15.273	-6.92562
02-12-2020 15:14:08	5.73	4.95	30	102.3	424.88	44.99	501				10.558	18.414	23.7	1.13958	2.27916	1246.76	1241.13	-3.68069	-1.95387	-15.3098	-6.94515
02-12-2020 15:15:08	5.75	4.96	30	102.4	424.97	45	501				10.565	18.405	24	1.1559	2.3118	1246.76	1241.09	-3.79881	-1.87069	-15.3846	-6.9834
02-12-2020 15:16:08	5.77	4.96	30	102.3	424.97	44.96	501				10.565	18.405	24.2	1.16678	2.33356	1246.76	1241.09	-3.79881	-1.87069	-15.4606	-7.02081
02-12-2020 15:17:08	5.78	4.96	30	102.4	424.92	44.99	501				10.565	18.405	24.2	1.16678	2.33356	1246.76	1241.09	-3.79881	-1.87069	-15.4986	-7.03952
02-12-2020 15:18:08	5.8	4.95	30	102.4	424.97	44.99	501				10.565	18.405	24.2	1.16678	2.33356	1246.76	1241.09	-3.79881	-1.87069	-15.5745	-7.07693
02-12-2020 15:19:08	5.82	4.95	30	102.4	424.97	45.01	501				10.565	18.405	24.2	1.16678	2.33356	1246.76	1241.09	-3.79881	-1.87069	-15.6505	-7.11435
02-12-2020 15:20:08	5.83	4.96	30	102.3	424.92	44.98	501				10.565	18.405	24.4	1.17766	2.35532	1246.76	1241.09	-3.79881	-1.87069	-15.6885	-7.13305
02-12-2020 15:21:08	5.85	4.96	30	102.4	424.97	44.98	501				10.565	18.405	24.4	1.17766	2.35532	1246.76	1241.09	-3.79881	-1.87069	-15.7645	-7.17047
02-12-2020 15:22:08	5.87	4.95	30	102.4	424.92	44.99	501				10.565	18.405	24.4	1.17766	2.35532	1246.76	1241.09	-3.79881	-1.87069	-15.8405	-7.20788
02-12-2020 15:23:08	5.88	4.95	30	102.4	424.92	45	501				10.565	18.405	24.4	1.17766	2.35532	1246.76	1241.09	-3.79881	-1.87069	-15.8784	-7.22659
02-12-2020 15:24:08	5.9	4.96	30	102.3	424.92	45	501				10.565	18.405	24.9	1.20486	2.40972	1246.76	1241.09	-3.79881	-1.87069	-15.9544	-7.264
02-12-2020 15:25:08	5.92	4.96	30	102.3	424.97	44.99	501				10.565	18.405	24.9	1.20486	2.40972	1246.76	1241.09	-3.79881	-1.87069	-16.0304	-7.30142
02-12-2020 15:26:08	5.93	4.96	30	102.4	424.97	44.98	501				10.565	18.405	24.9	1.20486	2.40972	1246.76	1241.09	-3.79881	-1.87069	-16.0684	-7.32012
02-12-2020 15:27:08	5.95	4.95	30	102.3	425.02	44.99	501				10.562	18.409	24.9	1.20486	2.40972	1246.76	1241.11	-3.74595	-1.90606	-16.1438	-7.35789
02-12-2020 15:28:08	5.97	4.95	30	102.3	424.97	44.99	501				10.56	18.399	24.9	1.20486	2.40972	1246.76	1240.9	-3.90864	-1.95302	-16.2204	-7.39648
02-12-2020 15:29:08	5.98	4.96	30	102.3	425.02	44.99	501				10.56	18.399	25.4	1.23206	2.46412	1246.76	1240.9	-3.90864	-1.95302	-16.2595	-7.41601
02-12-2020 15:30:08	6	4.96	30	102.3	424.97	45	501				10.56	18.399	25.4	1.23206	2.46412	1246.76	1240.9	-3.90864	-1.95302	-16.3376	-7.45507
02-12-2020 15:31:08	6.02	4.95	30	102.4	424.97	44.98	501				10.56	18.399	25.4	1.23206	2.46412	1246.76	1240.9	-3.90864	-1.95302	-16.4158	-7.49413
02-12-2020 15:32:08	6.03	4.95	30	102.4	424.97	44.99	501				10.56	18.399	25.4	1.23206	2.46412	1246.76	1240.9	-3.90864	-1.95302	-16.4549	-7.51366
02-12-2020 15:33:08	6.05	4.96	30	102.4	424.92	44.99	501				10.56	18.399	26.1	1.27014	2.54028	1246.76	1240.9	-3.90864	-1.95302	-16.5331	-7.55272
02-12-2020 15:34:08	6.07	4.96	30	102.4	424.97	44.99	501				10.56	18.399	26.1	1.27014	2.54028	1246.76	1240.9	-3.90864	-1.95302	-16.6112	-7.59178
02-12-2020 15:35:08	6.08	4.96	30	102.3	424.97	45	501				10.56	18.399	26.1	1.27014	2.54028	1246.76	1240.9	-3.90864	-1.95302	-16.6503	-7.61131
02-12-2020 15:36:08	6.1	4.95	30	102.3	424.92	44.99	501				10.56	18.399	26.1	1.27014	2.54028	1246.76	1240.9	-3.90864	-1.95302	-16.7285	-7.65037
02-12-2020 15:37:08	6.12	4.95	30	102.3	424.92	45	501				10.56	18.399	26.4	1.28646	2.57292	1246.76	1240.9	-3.90864	-1.95302	-16.8067	-7.68943
02-12-2020 15:38:08	6.13	4.96	30	102.3	425.02	44.99	501				10.56	18.399	26.6	1.29734	2.59468	1246.76	1240.9	-3.90864	-1.95302	-16.8458	-7.70896
02-12-2020 15:39:08	6.15	4.96	30	102.3	424.97	44.99	501				10.56	18.399	26.6	1.29734	2.59468	1246.76	1240.9	-3.90864	-1.95302	-16.9239	-7.74803
02-12-2020 15:40:08	6.17	4.95	30	102.3	424.92	44.99	501				10.558	18.397	26.6	1.29734	2.59468	1246.76	1240.83	-3.94632	-1.98523	-17.0025	-7.78741
02-12-2020 15:41:08	6.18	4.96	30	102.3	425.02	44.98	501				10.558	18.397	26.9	1.31366	2.62732	1246.76	1240.83	-3.94632	-1.98523	-17.0419	-7.80726
02-12-2020 15:42:08	6.2	4.96	30	102.3	424.92	44.99	501				10.558	18.397	27.1	1.32454	2.64908	1246.76	1240.83	-3.94632	-1.98523	-17.1209	-7.84696
02-12-2020 15:43:08	6.22	4.96	30	102.3	424.92	45	501				10.558	18.397	27.1	1.32454	2.64908	1246.76	1240.83	-3.94632	-1.98523	-17.1998	-7.88667
02-12-2020 15:44:08	6.23	4.95	30	102.3	424.97	45	501				10.558	18.397	27.1	1.32454	2.64908	1246.76	1240.83	-3.94632	-1.98523	-17.2393	-7.90652
02-12-2020 15:45:08	6.25	4.95	30	102.3	425.02	45	501				10.558	18.397	27.1	1.32454	2.64908	1246.76	1240.83	-3.94632	-1.98523	-17.3182	-7.94623
02-12-2020 15:46:08	6.27	4.96	30	102.3	424.97	44.98	501				10.558	18.397	27.3	1.33542	2.67084	1246.76	1240.83	-3.94632	-1.98523	-17.3971	-7.98593
02-12-2020 15:47:08	6.28	4.96	30	102.3	424.92	44.99	501				10.558	18.397	27.3	1.33542	2.67084	1246.76	1240.83	-3.94632	-1.98523	-17.4366	-8.00578
02-12-2020 15:48:08	6.3	4.96	30	102.2	424.92	45	501				10.558	18.397	27.3	1.33542	2.67084	1246.76	1240.83	-3.94632	-1.98523	-17.5155	-8.04549
02-12-2020 15:49:08	6.32	4.95	30	102.3	424.92	44.99	501				10.558	18.397	27.3	1.33542	2.67084	1246.76	1240.83	-3.94632	-1.98523	-17.5944	-8.08519
02-12-2020 15:50:08	6.33	4.95	30	102.3	424.92	45	501				10.558	18.397	27.6	1.35174	2.70348	1246.76	1240.83	-3.94632	-1.98523	-17.6339	-8.10504
02-12-2020 15:51:08	6.35	4.96	30	102.3	424.97	45	501				10.558	18.397	28.3	1.38982	2.77964	1246.76	1240.83	-3.94632	-1.98523	-17.7128	-8.14475
02-12-2020 15:52:08	6.37	4.96	30	102.3	425.02	45	501				10.557	18.397	28.3	1.38982	2.77964	1246.76	1240.81	-3.94953	-1.99947	-17.7918	-8.1846
02-12-2020 15:53:08	6.38	4.95	30	102.3	424.97	45	501				10.558	18.401	28.3	1.38982	2.77964	1246.76	1240.9	-3.88384	-1.97785	-17.8309	-8.20448
02-12-2020 15:54:08	6.4	4.96	30	102.3	424.97	45.01	501				10.558	18.401	28.6	1.40614	2.81228	1246.76	1240.9	-3.88384	-1.97785	-17.9086	-8.24404
02-12-2020 15:55:08	6.42	4.96	30	102.3	424.88	45	501				10.558	18.401	28.8	1.41702	2.83404	1246.76	1240.9	-3.88384	-1.97785	-17.9863	-8.2836
02-12-2020 15:56:08	6.43	4.96	30	102.3	425.02	44.99	501				10.558	18.401	28.8	1.41702	2.83404	1246.76	1240.9	-3.88384	-1.97785	-18.0251	-8.30338
02-12-2020 15:57:08	6.45	4.95	30	102.3	424.92	44.99	501				10.558	18.401	28.8	1.41702	2.83404	1246.76	1240.9	-3.88384	-1.97785	-18.1028	-8.34293
02-12-2020 15:58:08	6.47	4.96	30	102.3	424.92	44.99	501				10.558	18.401	29	1.4279	2.8558	1246.76	1240.9	-3.88384	-1.97785	-18.1805	-8.38249
02-12-2020 15:59:08	6.48	4.96	30	102.2	424.97	44.98	501				10.558	18.401	29	1.4279	2.8558	1246.76	1240.9	-3.88384	-1.97785	-18.2193	-8.40227
02-12-2020 16:00:08	6.5	4.96	30	102.2	424.92	45	501				10.558	18.401	29	1.4279	2.8558	1246.76	1240.9	-3.88384	-1.97785	-18.297	-8.44183
02-12-2020 16:01:08	6.52	4.95	30	102.3	424.92	44.99	501				10.558	18.401	29	1.4279	2.8558	1246.76	1240.9	-3.88384	-1.97785	-18.3747	-8.48138
02-12-2020 16:02:08	6.53	4.96	30	102.3	424.97	45	501				10.558	18.401	29.5	1.4551	2.9102	1246.76	1240.9	-3.88384	-1.97785	-18.4135	-8.50116
02-12-2020 16:03:08	6.55	4.96	30	102.2	425.02	44.99	501				10.558	18.401	29.5	1.4551	2.9102	1246.76	1240.9	-3.88384	-1.97785	-18.4912	-8.54072
02-12-2020 16:04:08	6.57	4.96	30	102.2	424.97	45	501				10.558	18.401	29.5	1.4551	2.9102	1246.76	1240.9	-3.88384	-1.97785	-18.5689	-8.58027
02-12-2020 16:05:08	6.58	4.95	30	102.2	424.88	44.99	501				10.56	18.401	29.5	1.4551	2.9102	1246.76	1240.94	-3.87741	-1.94933	-18.6077	-8.59991
02-12-2020 16:06:08	6.6	4.96	30	102.3	424.97	45	501				10.56	18.401	29.8	1.47142	2.94284	1246.76	1240.94	-3.87741	-1.94933	-18.6852	-8.6389
02-12-2020 16:07:08	6.62	4.96	30	102.4	424.97	45	501				10.56	18.401	30	1.4823	2.9646	1246.76	1240.94	-3.87741	-1.94933	-18.7628	-8.67788
02-12-2020 16:08:08	6.63	4.96	30	102.2	424.88	45	501				10.56	18.401	30	1.4823	2.9646	1246.76	1240.94	-3.87741	-1.94933	-18.8016	-8.69738
02-12-2020 16:09:08	6.65	4.95	30	102.2	425.02	44.99	501				10.56	18.401	30	1.4823	2.9646	1246.76	1240.94	-3.87741	-1.94933	-18.8791	-8.73636
02-12-2020 16:10:08	6.67	4.95	30	102.2	424.97	44.99	501				10.56	18.401	30	1.4823	2.9646	1246.76	1240.94	-3.87741	-1.94933	-18.9567	-8.77535
02-12-2020 16:11:08	6.68	4.96	30	102.2	424.97	45	501				10.56	18.401	30.7	1.52038	3.04076	1246.76	1240.94	-3.87741	-1.94933	-18.9954	-8.79484
02-12-2020 16:12:08	6.7	4.96	30	102.2	424.97	45	501				10.56	18.401	30.7	1.52038	3.04076	1246.76	1240.94	-3.87741	-1.94933	-19.073	-8.83383
02-12-2020 16:13:08	6.72	4.95	30	102.2	424.97	45	501				10.56	18.401	30.7	1.52038	3.04076	1246.76	1240.94	-3.87741	-1.94933	-19.1505	-8.87282
02-12-2020 16:14:08	6.73	4.95	30	102.2	424.92	45.01	501				10.56	18.401	30.7	1.52038	3.04076	1246.76	1240.94	-3.87741	-1.94933	-19.1893	-8.89231
02-12-2020 16:15:08	6.75	4.96	30	102.2	424.92	45.01	501				10.56	18.401	31.2	1.54758	3.09516	1246.76	1240.94	-3.87741	-1.94933	-19.2668	-8.9313
02-12-2020 16:16:08	6.77	4.96	30	102.2	424.92	44.98	501				10.56	18.401	31.2	1.54758	3.09516	1246.76	1240.94	-3.87741	-1.94933	-19.3444	-8.97028
02-12-2020 16:17:08	6.78	4.95	30	102.2	424.92	44.98	501				10.556	18.389	31.2	1.54758	3.09516	1246.76	1240.66	-4.07769	-2.02848	-19.3842	-8.99017
02-12-2020 16:18:08	6.8	4.96	30	102.2	424.92	44.99	501				10.557	18.389	31.5	1.5639	3.1278	1246.76	1240.67	-4.07448	-2.01422	-19.4657	-9.0306
02-12-2020 16:19:08	6.82	4.96	30	102.2	424.92	45	501				10.557	18.389	31.7	1.57478	3.14956	1246.76	1240.67	-4.07448	-2.01422	-19.5472	-9.07088
02-12-2020 16:20:08	6.83	4.95	30	102.2	425.02	44.99	501				10.557	18.389	31.7	1.57478	3.14956	1246.76	1240.67	-4.07448	-2.01422	-19.5879	-9.09103
02-12-2020 16:21:08	6.85	4.95	30	102.3	424.97	45	501				10.557	18.389	31.7	1.57478	3.14956	1246.76	1240.67	-4.07448	-2.01422	-19.6694	-9.13131
02-12-2020 16:22:08	6.87	4.96	30	102.2	424.92	45	501				10.557	18.389	31.9	1.58566	3.17132	1246.76	1240.67	-4.07448	-2.01422	-19.7509	-9.1716
02-12-2020 16:23:08	6.88	4.96	30	102.2	424.92	45	501				10.557	18.389	31.9	1.58566	3.17132	1246.76	1240.67	-4.07448	-2.01422	-19.7916	-9.19174
02-12-2020 16:24:08	6.9	4.95	30	102.2	424.97	44.99	501				10.557	18.389	31.9	1.58566	3.17132	1246.76	1240.67	-4.07448	-2.01422	-19.8731	-9.23202
02-12-2020 16:25:08	6.92	4.95	30	102.2	424.97	44.99	501				10.557	18.389	31.9	1.58566	3.17132	1246.76	1240.67	-4.07448	-2.01422	-19.9546	-9.27231
02-12-2020 16:26:08	6.93	4.96	30	102.2	424.92	44.99	501				10.557	18.389	32.4	1.61286	3.22572	1246.76	1240.67	-4.07448	-2.01422	-19.9954	-9.29245
02-12-2020 16:27:08	6.95	4.96	30	102.2	424.97	44.99	501				10.557	18.389	32.4	1.61286	3.22572	1246.76	1240.67	-4.07448	-2.01422	-20.0769	-9.33273
02-12-2020 16:28:08	6.97	4.95	30	102.2	424.97	45	501				10.557	18.389	32.4	1.61286	3.22572	1246.76	1240.67	-4.07448	-2.01422	-20.1584	-9.37302
02-12-2020 16:29:08	6.98	4.95	30	102.2	424.97	44.98	501				10.557	18.389	32.4	1.61286	3.22572	1246.76	1240.67	-4.07448	-2.01422	-20.1991	-9.39316
02-12-2020 16:30:08	7	4.96	30	102.2	424.97	44.99	501				10.559	18.389	33.1	1.65094	3.30188	1246.76	1240.71	-4.06806	-1.98572	-20.2805	-9.43316
02-12-2020 16:31:08	7.02	4.95	30	102.2	424.92	45	501				10.559	18.389	33.1	1.65094	3.30188	1246.76	1240.71	-4.06806	-1.98572	-20.3619	-9.47287
02-12-2020 16:32:08	7.03	4.95	30	102.2	424.97	44.99	501				10.559	18.389	33.1	1.65094	3.30188	1246.76	1240.71	-4.06806	-1.98572	-20.4026	-9.49273
02-12-2020 16:33:08	7.05	4.96	30	102.2	424.97	44.99	501				10.559	18.389	33.6	1.67814	3.35628	1246.76	1240.71	-4.06806	-1.98572	-20.4839	-9.53245
02-12-2020 16:34:08	7.07	4.96	30	102.2	424.97	45	501				10.559	18.389	33.6	1.67814	3.35628	1246.76	1240.71	-4.06806	-1.98572	-20.5653	-9.57216
02-12-2020 16:35:08	7.08	4.95	30	102.1	425.02	44.99	501				10.559	18.389	33.6	1.67814	3.35628	1246.76	1240.71	-4.06806	-1.98572	-20.606	-9.59202
02-12-2020 16:36:08	7.1	4.95	30	102.2	424.92	44.99	501				10.559	18.389	33.6	1.67814	3.35628	1246.76	1240.71	-4.06806	-1.98572	-20.6873	-9.63173
02-12-2020 16:37:08	7.12	4.96	30	102.1	424.97	44.98	501				10.559	18.389	34.1	1.70534	3.41068	1246.76	1240.71	-4.06806	-1.98572	-20.7687	-9.67145
02-12-2020 16:38:08	7.13	4.96	30	102.1	424.97	45	501				10.559	18.389	34.1	1.70534	3.41068	1246.76	1240.71	-4.06806	-1.98572	-20.8094	-9.6913
02-12-2020 16:39:08	7.15	4.95	30	102.1	424.92	45	501				10.559	18.389	34.1	1.70534	3.41068	1246.76	1240.71	-4.06806	-1.98572	-20.8907	-9.73102
02-12-2020 16:40:08	7.17	4.95	30	102.1	424.97	44.99	501				10.559	18.389	34.1	1.70534	3.41068	1246.76	1240.71	-4.06806	-1.98572	-20.9721	-9.77073
02-12-2020 16:41:08	7.18	4.96	30	102	424.92	44.99	501				10.559	18.389	34.3	1.71622	3.43244	1246.76	1240.71	-4.06806	-1.98572	-21.0128	-9.79059
02-12-2020 16:42:08	7.2	4.95	30	102.1	425.06	45	501				10.556	18.38	34.3	1.71622	3.43244	1246.76	1240.5	-4.21824	-2.04506	-21.0956	-9.8309
02-12-2020 16:43:08	7.22	4.95	30	102.1	425.02	44.98	501				10.556	18.379	34.3	1.71622	3.43244	1246.76	1240.48	-4.23385	-2.04691	-21.1802	-9.87182
02-12-2020 16:44:08	7.23	4.96	30	102.1	424.97	44.99	501				10.556	18.379	34.8	1.74342	3.48684	1246.76	1240.48	-4.23385	-2.04691	-21.2225	-9.89229
02-12-2020 16:45:08	7.25	4.96	30	102.1	424.92	45	501				10.556	18.379	34.8	1.74342	3.48684	1246.76	1240.48	-4.23385	-2.04691	-21.3072	-9.93322
02-12-2020 16:46:08	7.27	4.95	30	102.1	424.97	45.01	501				10.556	18.379	34.8	1.74342	3.48684	1246.76	1240.48	-4.23385	-2.04691	-21.3918	-9.97416
02-12-2020 16:47:08	7.28	4.95	30	102.1	424.97	45	501				10.556	18.379	34.8	1.74342	3.48684	1246.76	1240.48	-4.23385	-2.04691	-21.4342	-9.99463
02-12-2020 16:48:08	7.3	4.96	30	102.1	424.97	45.01	501				10.556	18.379	35.8	1.79782	3.59564	1246.76	1240.48	-4.23385	-2.04691	-21.5189	-10.0356
02-12-2020 16:49:08	7.32	4.96	30	102.1	424.92	44.99	501				10.556	18.379	35.8	1.79782	3.59564	1246.76	1240.48	-4.23385	-2.04691	-21.6035	-10.0765
02-12-2020 16:50:08	7.33	4.95	30	102.1	424.97	45	501				10.556	18.379	35.8	1.79782	3.59564	1246.76	1240.48	-4.23385	-2.04691	-21.6459	-10.097
02-12-2020 16:51:08	7.35	4.96	30	102.1	424.88	45	501				10.556	18.379	36	1.8087	3.6174	1246.76	1240.48	-4.23385	-2.04691	-21.7306	-10.1379
02-12-2020 16:52:08	7.37	4.96	30	102	424.97	44.98	501				10.556	18.379	36	1.8087	3.6174	1246.76	1240.48	-4.23385	-2.04691	-21.8152	-10.1789
02-12-2020 16:53:08	7.38	4.95	30	102	424.97	44.99	501				10.556	18.379	36	1.8087	3.6174	1246.76	1240.48	-4.23385	-2.04691	-21.8576	-10.1993
02-12-2020 16:54:08	7.4	4.95	30	102	424.97	45	501				10.556	18.379	36	1.8087	3.6174	1246.76	1240.48	-4.23385	-2.04691	-21.9422	-10.2403
02-12-2020 16:55:08	7.42	4.96	30	102	424.92	44.99	501				10.559	18.379	36.5	1.8359	3.6718	1246.76	1240.53	-4.22422	-2.00416	-22.0268	-10.2808
02-12-2020 16:56:08	7.43	4.96	30	102	424.97	45	501				10.559	18.379	36.5	1.8359	3.6718	1246.76	1240.53	-4.22422	-2.00416	-22.0691	-10.3008
02-12-2020 16:57:08	7.45	4.95	29.9	102	425.02	45	501				10.559	18.379	36.5	1.8359	3.6718	1246.76	1240.53	-4.22422	-2.00416	-22.1536	-10.3409
02-12-2020 16:58:08	7.47	4.96	29.9	102	424.92	44.99	501				10.559	18.379	37	1.8631	3.7262	1246.76	1240.53	-4.22422	-2.00416	-22.238	-10.381
02-12-2020 16:59:08	7.48	4.96	30	102	424.88	44.99	501				10.559	18.379	37	1.8631	3.7262	1246.76	1240.53	-4.22422	-2.00416	-22.2803	-10.401
02-12-2020 17:00:08	7.5	4.95	30	102	424.97	44.99	501				10.559	18.379	37	1.8631	3.7262	1246.76	1240.53	-4.22422	-2.00416	-22.3648	-10.4411
02-12-2020 17:01:08	7.52	4.95	30	102	424.92	45	501				10.559	18.379	37	1.8631	3.7262	1246.76	1240.53	-4.22422	-2.00416	-22.4493	-10.4812
02-12-2020 17:02:08	7.53	4.96	30	102	424.97	45	501				10.559	18.379	37.5	1.8903	3.7806	1246.76	1240.53	-4.22422	-2.00416	-22.4915	-10.5012
02-12-2020 17:03:08	7.55	4.96	29.9	102	424.97	45	501				10.559	18.379	37.5	1.8903	3.7806	1246.76	1240.53	-4.22422	-2.00416	-22.576	-10.5413
02-12-2020 17:04:08	7.57	4.95	29.9	102	425.02	45	501				10.559	18.379	37.5	1.8903	3.7806	1246.76	1240.53	-4.22422	-2.00416	-22.6605	-10.5814
02-12-2020 17:05:08	7.58	4.95	29.9	102	424.97	44.98	501				10.559	18.379	37.5	1.8903	3.7806	1246.76	1240.53	-4.22422	-2.00416	-22.7027	-10.6014
02-12-2020 17:06:08	7.6	4.96	29.9	101.9	424.92	44.99	501				10.559	18.379	38.2	1.92838	3.85676	1246.76	1240.53	-4.22422	-2.00416	-22.7872	-10.6415
02-12-2020 17:07:08	7.62	4.95	30	101.9	424.97	44.99	501				10.543	18.38	38.2	1.92838	3.85676	1246.76	1240.27	-4.25994	-2.23024	-22.872	-10.6839
02-12-2020 17:08:08	7.63	4.95	29.9	102	424.92	44.99	501				10.542	18.382	38.2	1.92838	3.85676	1246.76	1240.29	-4.23192	-2.24081	-22.9145	-10.7062
02-12-2020 17:09:08	7.65	4.96	29.9	101.9	424.97	45	501				10.542	18.382	38.7	1.95558	3.91116	1246.76	1240.29	-4.23192	-2.24081	-22.9991	-10.751
02-12-2020 17:10:08	7.67	4.96	29.9	101.9	424.97	44.99	501				10.542	18.382	38.7	1.95558	3.91116	1246.76	1240.29	-4.23192	-2.24081	-23.0838	-10.7959
02-12-2020 17:11:08	7.68	4.95	29.9	102	424.97	44.99	501				10.542	18.382	38.7	1.95558	3.91116	1246.76	1240.29	-4.23192	-2.24081	-23.1261	-10.8183
02-12-2020 17:12:08	7.7	4.96	29.9	101.9	424.92	45	501				10.542	18.382	38.9	1.96646	3.93292	1246.76	1240.29	-4.23192	-2.24081	-23.2107	-10.8631
02-12-2020 17:13:08	7.72	4.96	29.9	102.1	424.97	44.99	501				10.542	18.382	38.9	1.96646	3.93292	1246.76	1240.29	-4.23192	-2.24081	-23.2954	-10.9079
02-12-2020 17:14:08	7.73	4.95	30	102	424.97	44.96	501				10.542	18.382	38.9	1.96646	3.93292	1246.76	1240.29	-4.23192	-2.24081	-23.3377	-10.9303
02-12-2020 17:15:08	7.75	4.95	30	102	424.88	44.99	501				10.542	18.382	38.9	1.96646	3.93292	1246.76	1240.29	-4.23192	-2.24081	-23.4223	-10.9751
02-12-2020 17:16:08	7.77	4.96	30	102	425.02	44.99	501				10.542	18.382	39.4	1.99366	3.98732	1246.76	1240.29	-4.23192	-2.24081	-23.507	-11.0199
02-12-2020 17:17:08	7.78	4.96	30	102	425.02	44.99	501				10.542	18.382	39.4	1.99366	3.98732	1246.76	1240.29	-4.23192	-2.24081	-23.5493	-11.0423
02-12-2020 17:18:08	7.8	4.95	30	102	425.02	44.99	501				10.542	18.382	39.4	1.99366	3.98732	1246.76	1240.29	-4.23192	-2.24081	-23.6339	-11.0872
02-12-2020 17:19:08	7.82	4.95	30	101.9	424.92	44.99	501				10.542	18.382	39.4	1.99366	3.98732	1246.76	1240.29	-4.23192	-2.24081	-23.7186	-11.132
02-12-2020 17:20:08	7.83	4.96	30	102	425.02	45	501				10.554	18.383	40.4	2.04806	4.09612	1246.76	1240.52	-4.17781	-2.06803	-23.7606	-11.1535
02-12-2020 17:21:08	7.85	4.95	30	102	424.97	45	501				10.554	18.383	40.4	2.04806	4.09612	1246.76	1240.52	-4.17781	-2.06803	-23.8442	-11.1949
02-12-2020 17:22:08	7.87	4.95	30	102	424.92	45	501				10.554	18.383	40.4	2.04806	4.09612	1246.76	1240.52	-4.17781	-2.06803	-23.9277	-11.2362
02-12-2020 17:23:08	7.88	4.96	30	102	424.92	44.99	501				10.554	18.383	40.6	2.05894	4.11788	1246.76	1240.52	-4.17781	-2.06803	-23.9695	-11.2569
02-12-2020 17:24:08	7.9	4.96	30	102	424.92	44.99	501				10.554	18.383	40.6	2.05894	4.11788	1246.76	1240.52	-4.17781	-2.06803	-24.0531	-11.2983
02-12-2020 17:25:08	7.92	4.95	30	102	424.97	45	501				10.554	18.383	40.6	2.05894	4.11788	1246.76	1240.52	-4.17781	-2.06803	-24.1366	-11.3396
02-12-2020 17:26:08	7.93	4.96	30	102	424.92	44.99	501				10.554	18.383	41.1	2.08614	4.17228	1246.76	1240.52	-4.17781	-2.06803	-24.1784	-11.3603
02-12-2020 17:27:08	7.95	4.96	30	102	424.92	45	501				10.554	18.383	41.1	2.08614	4.17228	1246.76	1240.52	-4.17781	-2.06803	-24.2619	-11.4017
02-12-2020 17:28:08	7.97	4.95	30	101.9	424.97	44.99	501				10.554	18.383	41.1	2.08614	4.17228	1246.76	1240.52	-4.17781	-2.06803	-24.3455	-11.443
02-12-2020 17:29:08	7.98	4.96	30	102	424.92	45	501				10.554	18.383	41.4	2.10246	4.20492	1246.76	1240.52	-4.17781	-2.06803	-24.3873	-11.4637
02-12-2020 17:30:08	8	4.96	30	101.9	425.02	45	501				10.554	18.383	41.6	2.11334	4.22668	1246.76	1240.52	-4.17781	-2.06803	-24.4708	-11.5051
02-12-2020 17:31:08	8.02	4.95	29.9	101.9	424.92	45	501				10.554	18.383	41.6	2.11334	4.22668	1246.76	1240.52	-4.17781	-2.06803	-24.5544	-11.5464
02-12-2020 17:32:08	8.03	4.95	29.9	101.9	425.02	44.99	501				10.543	18.37	41.6	2.11334	4.22668	1246.76	1240.1	-4.41599	-2.24864	-24.5974	-11.568
02-12-2020 17:33:08	8.05	4.96	30	101.9	424.97	45	501				10.545	18.379	41.8	2.12422	4.24844	1246.76	1240.29	-4.26913	-2.2036	-24.6842	-11.6125
02-12-2020 17:34:08	8.07	4.96	30	101.9	424.92	44.99	501				10.545	18.379	41.8	2.12422	4.24844	1246.76	1240.29	-4.26913	-2.2036	-24.7696	-11.6566
02-12-2020 17:35:08	8.08	4.95	30	102	424.92	45.01	501				10.545	18.379	41.8	2.12422	4.24844	1246.76	1240.29	-4.26913	-2.2036	-24.8123	-11.6787
02-12-2020 17:36:08	8.1	4.95	30	101.9	424.92	45	501				10.545	18.379	42.1	2.14054	4.28108	1246.76	1240.29	-4.26913	-2.2036	-24.8977	-11.7227
02-12-2020 17:37:08	8.12	4.96	30	102	424.97	44.99	501				10.545	18.379	42.8	2.17862	4.35724	1246.76	1240.29	-4.26913	-2.2036	-24.983	-11.7668
02-12-2020 17:38:08	8.13	4.95	30	101.9	424.92	44.99	501				10.545	18.379	42.8	2.17862	4.35724	1246.76	1240.29	-4.26913	-2.2036	-25.0257	-11.7888
02-12-2020 17:39:08	8.15	4.96	30	102	425.02	44.98	501				10.545	18.379	43.1	2.19494	4.38988	1246.76	1240.29	-4.26913	-2.2036	-25.1111	-11.8329
02-12-2020 17:40:08	8.17	4.96	30	101.9	424.97	44.99	501				10.545	18.379	43.3	2.20582	4.41164	1246.76	1240.29	-4.26913	-2.2036	-25.1965	-11.877
02-12-2020 17:41:08	8.18	4.95	30	102	424.97	44.99	501				10.545	18.379	43.3	2.20582	4.41164	1246.76	1240.29	-4.26913	-2.2036	-25.2392	-11.899
02-12-2020 17:42:08	8.2	4.95	30	102	424.97	45	501				10.545	18.379	43.3	2.20582	4.41164	1246.76	1240.29	-4.26913	-2.2036	-25.3246	-11.9431
02-12-2020 17:43:08	8.22	4.96	30	101.9	424.97	44.99	501				10.545	18.379	43.5	2.2167	4.4334	1246.76	1240.29	-4.26913	-2.2036	-25.41	-11.9872
02-12-2020 17:44:08	8.23	4.95	30	101.9	424.97	44.98	501				10.545	18.379	43.5	2.2167	4.4334	1246.76	1240.29	-4.26913	-2.2036	-25.4527	-12.0092
02-12-2020 17:45:08	8.25	4.95	30	102	425.02	44.98	501				10.557	18.367	43.5	2.2167	4.4334	1246.76	1240.29	-4.41795	-2.05476	-25.5395	-12.0518
02-12-2020 17:46:08	8.27	4.96	30	101.9	424.92	45	501				10.557	18.367	44	2.2439	4.4878	1246.76	1240.29	-4.41795	-2.05476	-25.6279	-12.0929
02-12-2020 17:47:08	8.28	4.95	30	102	424.97	44.99	501				10.557	18.367	44	2.2439	4.4878	1246.76	1240.29	-4.41795	-2.05476	-25.6721	-12.1134
02-12-2020 17:48:08	8.3	4.95	30	101.9	424.97	44.98	501				10.557	18.367	44	2.2439	4.4878	1246.76	1240.29	-4.41795	-2.05476	-25.7604	-12.1545
02-12-2020 17:49:08	8.32	4.96	30	101.9	424.92	44.99	501				10.557	18.367	44.5	2.2711	4.5422	1246.76	1240.29	-4.41795	-2.05476	-25.8488	-12.1956
02-12-2020 17:50:08	8.33	4.95	30	101.9	424.97	45	501				10.557	18.367	44.5	2.2711	4.5422	1246.76	1240.29	-4.41795	-2.05476	-25.893	-12.2162
02-12-2020 17:51:08	8.35	4.95	30	101.9	424.97	44.99	501				10.557	18.367	44.5	2.2711	4.5422	1246.76	1240.29	-4.41795	-2.05476	-25.9813	-12.2573
02-12-2020 17:52:08	8.37	4.96	30	101.9	425.02	44.96	501				10.557	18.367	45.2	2.30918	4.61836	1246.76	1240.29	-4.41795	-2.05476	-26.0697	-12.2984
02-12-2020 17:53:08	8.38	4.95	30	101.8	425.02	44.99	501				10.557	18.367	45.2	2.30918	4.61836	1246.76	1240.29	-4.41795	-2.05476	-26.1139	-12.3189
02-12-2020 17:54:08	8.4	4.95	30	101.8	424.97	45	501				10.557	18.367	45.2	2.30918	4.61836	1246.76	1240.29	-4.41795	-2.05476	-26.2022	-12.36
02-12-2020 17:55:08	8.42	4.96	30	101.8	424.97	44.99	501				10.557	18.367	45.7	2.33638	4.67276	1246.76	1240.29	-4.41795	-2.05476	-26.2906	-12.4011
02-12-2020 17:56:08	8.43	4.95	30	101.8	425.06	45	501				10.557	18.367	45.7	2.33638	4.67276	1246.76	1240.29	-4.41795	-2.05476	-26.3348	-12.4216
02-12-2020 17:57:08	8.45	4.95	30	101.8	424.92	45	501				10.539	18.367	45.7	2.33638	4.67276	1246.76	1239.98	-4.47563	-2.31112	-26.4237	-12.4653
02-12-2020 17:58:08	8.47	4.97	30	101.9	424.97	44.99	501				10.541	18.37	46.2	2.36358	4.72716	1246.76	1240.06	-4.4224	-2.27711	-26.5127	-12.5112
02-12-2020 17:59:08	8.48	4.97	30	101.9	424.97	44.98	501				10.541	18.37	46.2	2.36358	4.72716	1246.76	1240.06	-4.4224	-2.27711	-26.5569	-12.5339
02-12-2020 18:00:08	8.5	4.96	30	101.9	424.97	44.99	501				10.541	18.37	46.2	2.36358	4.72716	1246.76	1240.06	-4.4224	-2.27711	-26.6453	-12.5795
02-12-2020 18:01:08	8.52	4.96	30	101.9	424.92	44.99	501				10.541	18.37	46.2	2.36358	4.72716	1246.76	1240.06	-4.4224	-2.27711	-26.7338	-12.625
02-12-2020 18:02:08	8.53	4.95	30	101.9	425.02	45	501				10.541	18.37	46.2	2.36358	4.72716	1246.76	1240.06	-4.4224	-2.27711	-26.778	-12.6478
02-12-2020 18:03:08	8.55	4.95	30	101.9	424.97	44.99	501				10.541	18.37	46.2	2.36358	4.72716	1246.76	1240.06	-4.4224	-2.27711	-26.8665	-12.6933
02-12-2020 18:04:08	8.57	4.96	30	101.9	424.92	45	501				10.541	18.37	46.7	2.39078	4.78156	1246.76	1240.06	-4.4224	-2.27711	-26.9549	-12.7389
02-12-2020 18:05:08	8.58	4.95	30	101.9	424.97	45	501				10.541	18.37	46.7	2.39078	4.78156	1246.76	1240.06	-4.4224	-2.27711	-26.9991	-12.7617
02-12-2020 18:06:08	8.6	4.95	30	101.9	425.02	45	501				10.541	18.37	47	2.4071	4.8142	1246.76	1240.06	-4.4224	-2.27711	-27.0876	-12.8072
02-12-2020 18:07:08	8.62	4.96	30	101.8	425.02	45.01	501				10.541	18.37	47.7	2.44518	4.89036	1246.76	1240.06	-4.4224	-2.27711	-27.176	-12.8527
02-12-2020 18:08:08	8.63	4.95	30	101.8	424.92	45.01	501				10.541	18.37	47.7	2.44518	4.89036	1246.76	1240.06	-4.4224	-2.27711	-27.2203	-12.8755
02-12-2020 18:09:08	8.65	4.96	30	101.8	425.02	45.01	501				10.541	18.37	47.9	2.45606	4.91212	1246.76	1240.06	-4.4224	-2.27711	-27.3087	-12.9211
02-12-2020 18:10:08	8.67	4.95	30	101.8	424.97	44.99	501				10.534	18.359	47.9	2.45606	4.91212	1246.76	1239.75	-4.61647	-2.39699	-27.3991	-12.9678
02-12-2020 18:11:08	8.68	4.95	30	101.8	424.92	45	501				10.534	18.359	47.9	2.45606	4.91212	1246.76	1239.75	-4.61647	-2.39699	-27.4453	-12.9918
02-12-2020 18:12:08	8.7	4.96	30	101.8	424.97	44.99	501				10.534	18.359	48.4	2.48326	4.96652	1246.76	1239.75	-4.61647	-2.39699	-27.5376	-13.0397
02-12-2020 18:13:08	8.72	4.95	30	101.8	424.92	44.99	501				10.534	18.359	48.4	2.48326	4.96652	1246.76	1239.75	-4.61647	-2.39699	-27.6299	-13.0876
02-12-2020 18:14:08	8.73	4.95	30	101.8	424.92	44.99	501				10.534	18.359	48.4	2.48326	4.96652	1246.76	1239.75	-4.61647	-2.39699	-27.6761	-13.1116
02-12-2020 18:15:08	8.75	4.96	30	101.9	424.97	44.99	501				10.534	18.359	48.9	2.51046	5.02092	1246.76	1239.75	-4.61647	-2.39699	-27.7684	-13.1596
02-12-2020 18:16:08	8.77	4.95	30	101.8	424.92	44.99	501				10.534	18.359	48.9	2.51046	5.02092	1246.76	1239.75	-4.61647	-2.39699	-27.8607	-13.2075
02-12-2020 18:17:08	8.78	4.95	30	101.9	424.92	44.99	501				10.534	18.359	48.9	2.51046	5.02092	1246.76	1239.75	-4.61647	-2.39699	-27.9069	-13.2315
02-12-2020 18:18:08	8.8	4.96	30	101.9	424.92	45	501				10.534	18.359	49.1	2.52134	5.04268	1246.76	1239.75	-4.61647	-2.39699	-27.9992	-13.2794
02-12-2020 18:19:08	8.82	4.95	30	101.9	424.92	45.01	501				10.534	18.359	49.1	2.52134	5.04268	1246.76	1239.75	-4.61647	-2.39699	-28.0916	-13.3273
02-12-2020 18:20:08	8.83	4.95	30	101.9	425.02	45	501				10.534	18.359	49.1	2.52134	5.04268	1246.76	1239.75	-4.61647	-2.39699	-28.1377	-13.3513
02-12-2020 18:21:08	8.85	4.95	30	101.8	424.92	45	501				10.534	18.359	49.9	2.56486	5.12972	1246.76	1239.75	-4.61647	-2.39699	-28.2301	-13.3993
02-12-2020 18:22:08	8.87	4.95	30	101.8	425.02	44.99	501				10.54	18.348	50.1	2.57574	5.15148	1246.76	1239.66	-4.76883	-2.33179	-28.3239	-13.4465
02-12-2020 18:23:08	8.88	4.95	30	101.9	424.97	44.99	501				10.536	18.363	50.1	2.57574	5.15148	1246.76	1239.85	-4.54764	-2.36117	-28.3705	-13.47
02-12-2020 18:24:08	8.9	4.96	30	101.8	424.97	45	501				10.536	18.363	50.6	2.60294	5.20588	1246.76	1239.85	-4.54764	-2.36117	-28.4614	-13.5172
02-12-2020 18:25:08	8.92	4.95	30	101.8	424.97	45	501				10.536	18.363	50.6	2.60294	5.20588	1246.76	1239.85	-4.54764	-2.36117	-28.5524	-13.5645
02-12-2020 18:26:08	8.93	4.95	30	101.8	424.97	44.98	501				10.536	18.363	50.6	2.60294	5.20588	1246.76	1239.85	-4.54764	-2.36117	-28.5979	-13.5881
02-12-2020 18:27:08	8.95	4.96	30	101.8	425.02	45	501				10.536	18.363	50.8	2.61382	5.22764	1246.76	1239.85	-4.54764	-2.36117	-28.6888	-13.6353
02-12-2020 18:28:08	8.97	4.95	30	101.8	424.97	45	501				10.536	18.363	50.8	2.61382	5.22764	1246.76	1239.85	-4.54764	-2.36117	-28.7798	-13.6825
02-12-2020 18:29:08	8.98	4.95	30	101.8	424.88	45	501				10.536	18.363	51.1	2.63014	5.26028	1246.76	1239.85	-4.54764	-2.36117	-28.8253	-13.7061
02-12-2020 18:30:08	9	4.96	30	101.8	424.97	44.99	501				10.536	18.363	51.3	2.64102	5.28204	1246.76	1239.85	-4.54764	-2.36117	-28.9162	-13.7533
02-12-2020 18:31:08	9.02	4.95	30	101.8	424.97	45	501				10.536	18.363	51.3	2.64102	5.28204	1246.76	1239.85	-4.54764	-2.36117	-29.0072	-13.8006
02-12-2020 18:32:08	9.03	4.95	30	101.8	424.97	44.99	501				10.536	18.363	51.6	2.65734	5.31468	1246.76	1239.85	-4.54764	-2.36117	-29.0526	-13.8242
02-12-2020 18:33:08	9.05	4.96	30	101.7	425.02	45.01	501				10.536	18.363	52.3	2.69542	5.39084	1246.76	1239.85	-4.54764	-2.36117	-29.1436	-13.8714
02-12-2020 18:34:08	9.07	4.95	30	101.7	424.97	44.98	501				10.536	18.363	52.3	2.69542	5.39084	1246.76	1239.85	-4.54764	-2.36117	-29.2345	-13.9186
02-12-2020 18:35:08	9.08	4.96	30	101.7	424.97	44.99	501				10.529	18.354	52.5	2.7063	5.4126	1246.76	1239.58	-4.71044	-2.47733	-29.2808	-13.9428
02-12-2020 18:36:08	9.1	4.96	30	101.7	424.97	44.99	501				10.529	18.354	52.5	2.7063	5.4126	1246.76	1239.58	-4.71044	-2.47733	-29.375	-13.9924
02-12-2020 18:37:08	9.12	4.95	30	101.7	424.92	44.99	501				10.529	18.354	52.5	2.7063	5.4126	1246.76	1239.58	-4.71044	-2.47733	-29.4692	-14.0419
02-12-2020 18:38:08	9.13	4.95	30	101.7	424.97	44.99	501				10.529	18.354	52.8	2.72262	5.44524	1246.76	1239.58	-4.71044	-2.47733	-29.5164	-14.0667
02-12-2020 18:39:08	9.15	4.95	30	101.8	424.92	44.98	501				10.529	18.354	53	2.7335	5.467	1246.76	1239.58	-4.71044	-2.47733	-29.6106	-14.1162
02-12-2020 18:40:08	9.17	4.95	30	101.8	424.92	44.99	501				10.529	18.354	53	2.7335	5.467	1246.76	1239.58	-4.71044	-2.47733	-29.7048	-14.1658
02-12-2020 18:41:08	9.18	4.96	30	101.7	425.02	44.99	501				10.529	18.354	53.5	2.7607	5.5214	1246.76	1239.58	-4.71044	-2.47733	-29.7519	-14.1906
02-12-2020 18:42:08	9.2	4.95	30	101.7	425.02	44.99	501				10.529	18.354	53.5	2.7607	5.5214	1246.76	1239.58	-4.71044	-2.47733	-29.8461	-14.2401
02-12-2020 18:43:08	9.22	4.95	30	101.7	425.02	44.99	501				10.529	18.354	53.5	2.7607	5.5214	1246.76	1239.58	-4.71044	-2.47733	-29.9403	-14.2896
02-12-2020 18:44:08	9.23	4.96	30	101.7	424.92	44.99	501				10.529	18.354	53.7	2.77158	5.54316	1246.76	1239.58	-4.71044	-2.47733	-29.9874	-14.3144
02-12-2020 18:45:08	9.25	4.95	30	101.7	425.02	45	501				10.529	18.354	53.7	2.77158	5.54316	1246.76	1239.58	-4.71044	-2.47733	-30.0816	-14.364
02-12-2020 18:46:08	9.27	4.95	30	101.7	424.97	44.99	501				10.529	18.354	53.7	2.77158	5.54316	1246.76	1239.58	-4.71044	-2.47733	-30.1758	-14.4135
02-12-2020 18:47:08	9.28	4.96	30	101.7	424.92	45	501				10.537	18.349	54.7	2.82598	5.65196	1246.76	1239.63	-4.76281	-2.37266	-30.2232	-14.4378
02-12-2020 18:48:08	9.3	4.95	30	101.7	424.97	45	501				10.534	18.352	54.7	2.82598	5.65196	1246.76	1239.63	-4.72564	-2.40984	-30.3181	-14.4856
02-12-2020 18:49:08	9.32	4.96	30	101.7	425.02	45.01	501				10.534	18.352	55	2.8423	5.6846	1246.76	1239.63	-4.72564	-2.40984	-30.4126	-14.5338
02-12-2020 18:50:08	9.33	4.95	30	101.7	424.97	44.99	501				10.534	18.352	55.2	2.85318	5.70636	1246.76	1239.63	-4.72564	-2.40984	-30.4598	-14.5579
02-12-2020 18:51:08	9.35	4.95	30	101.7	424.92	44.99	501				10.534	18.352	55.2	2.85318	5.70636	1246.76	1239.63	-4.72564	-2.40984	-30.5543	-14.6061
02-12-2020 18:52:08	9.37	4.96	30	101.7	424.92	45	501				10.534	18.352	55.4	2.86406	5.72812	1246.76	1239.63	-4.72564	-2.40984	-30.6489	-14.6543
02-12-2020 18:53:08	9.38	4.95	30	101.7	424.97	44.99	501				10.534	18.352	55.4	2.86406	5.72812	1246.76	1239.63	-4.72564	-2.40984	-30.6961	-14.6784
02-12-2020 18:54:08	9.4	4.95	30	101.7	425.02	44.99	501				10.534	18.352	55.4	2.86406	5.72812	1246.76	1239.63	-4.72564	-2.40984	-30.7906	-14.7266
02-12-2020 18:55:08	9.42	4.96	30	101.7	424.97	44.99	501				10.534	18.352	55.9	2.89126	5.78252	1246.76	1239.63	-4.72564	-2.40984	-30.8851	-14.7748
02-12-2020 18:56:08	9.43	4.95	30	101.7	424.92	44.99	501				10.534	18.352	55.9	2.89126	5.78252	1246.76	1239.63	-4.72564	-2.40984	-30.9324	-14.7989
02-12-2020 18:57:08	9.45	4.96	30	101.7	424.92	44.99	501				10.534	18.352	56.2	2.90758	5.81516	1246.76	1239.63	-4.72564	-2.40984	-31.0269	-14.8471
02-12-2020 18:58:08	9.47	4.96	30	101.7	424.97	45	501				10.534	18.352	56.4	2.91846	5.83692	1246.76	1239.63	-4.72564	-2.40984	-31.1214	-14.8953
02-12-2020 18:59:08	9.48	4.95	30	101.7	424.97	45	501				10.534	18.352	56.4	2.91846	5.83692	1246.76	1239.63	-4.72564	-2.40984	-31.1687	-14.9194
02-12-2020 19:00:08	9.5	4.95	30	101.7	424.97	45	501				10.54	18.349	56.9	2.94566	5.89132	1246.76	1239.68	-4.75321	-2.32996	-31.2635	-14.9668
02-12-2020 19:01:08	9.52	4.95	30	101.7	425.02	44.99	501				10.54	18.349	57.1	2.95654	5.91308	1246.76	1239.68	-4.75321	-2.32996	-31.3585	-15.0134
02-12-2020 19:02:08	9.53	4.95	30	101.7	424.97	45	501				10.54	18.349	57.1	2.95654	5.91308	1246.76	1239.68	-4.75321	-2.32996	-31.4061	-15.0367
02-12-2020 19:03:08	9.55	4.96	30	101.7	425.02	45	501				10.54	18.349	57.6	2.98374	5.96748	1246.76	1239.68	-4.75321	-2.32996	-31.5011	-15.0833
02-12-2020 19:04:08	9.57	4.95	30	101.7	424.88	45	501				10.54	18.349	57.6	2.98374	5.96748	1246.76	1239.68	-4.75321	-2.32996	-31.5962	-15.1299
02-12-2020 19:05:08	9.58	4.95	30	101.7	424.97	44.99	501				10.54	18.349	57.6	2.98374	5.96748	1246.76	1239.68	-4.75321	-2.32996	-31.6437	-15.1532
02-12-2020 19:06:08	9.6	4.96	30	101.6	424.97	45	501				10.54	18.349	58.1	3.01094	6.02188	1246.76	1239.68	-4.75321	-2.32996	-31.7388	-15.1998
02-12-2020 19:07:08	9.62	4.95	30	101.7	424.97	44.99	501				10.54	18.349	58.1	3.01094	6.02188	1246.76	1239.68	-4.75321	-2.32996	-31.8339	-15.2464
02-12-2020 19:08:08	9.63	4.96	30	101.6	424.97	45	501				10.54	18.349	58.3	3.02182	6.04364	1246.76	1239.68	-4.75321	-2.32996	-31.8814	-15.2697
02-12-2020 19:09:08	9.65	4.95	30	101.6	424.97	45	501				10.54	18.349	58.3	3.02182	6.04364	1246.76	1239.68	-4.75321	-2.32996	-31.9765	-15.3163
02-12-2020 19:10:08	9.67	4.95	30	101.7	424.97	45	501				10.54	18.349	58.3	3.02182	6.04364	1246.76	1239.68	-4.75321	-2.32996	-32.0715	-15.3629
02-12-2020 19:11:08	9.68	4.96	30	101.6	424.97	44.99	501				10.54	18.349	58.8	3.04902	6.09804	1246.76	1239.68	-4.75321	-2.32996	-32.119	-15.3862
02-12-2020 19:12:08	9.7	4.95	30	101.6	424.97	44.98	501				10.535	18.338	58.8	3.04902	6.09804	1246.76	1239.4	-4.94074	-2.42132	-32.216	-15.4337
02-12-2020 19:13:08	9.72	4.95	30	101.6	425.06	44.99	501				10.535	18.346	59.1	3.06534	6.13068	1246.76	1239.54	-4.81599	-2.40663	-32.3136	-15.4819
02-12-2020 19:14:08	9.73	4.95	30	101.7	424.97	45	501				10.535	18.346	59.8	3.10342	6.20684	1246.76	1239.54	-4.81599	-2.40663	-32.3617	-15.506
02-12-2020 19:15:08	9.75	4.95	30	101.7	424.92	44.99	501				10.535	18.346	59.8	3.10342	6.20684	1246.76	1239.54	-4.81599	-2.40663	-32.458	-15.5541
02-12-2020 19:16:08	9.77	4.96	30	101.6	424.92	45	501				10.535	18.346	60	3.1143	6.2286	1246.76	1239.54	-4.81599	-2.40663	-32.5544	-15.6023
02-12-2020 19:17:08	9.78	4.95	30	101.6	424.97	45	501				10.535	18.346	60	3.1143	6.2286	1246.76	1239.54	-4.81599	-2.40663	-32.6025	-15.6263
02-12-2020 19:18:08	9.8	4.95	30	101.6	424.97	45	501				10.535	18.346	60	3.1143	6.2286	1246.76	1239.54	-4.81599	-2.40663	-32.6988	-15.6745
02-12-2020 19:19:08	9.82	4.95	30	101.6	424.92	45	501				10.535	18.346	60.5	3.1415	6.283	1246.76	1239.54	-4.81599	-2.40663	-32.7952	-15.7226
02-12-2020 19:20:08	9.83	4.95	30	101.6	424.97	44.99	501				10.535	18.346	60.5	3.1415	6.283	1246.76	1239.54	-4.81599	-2.40663	-32.8433	-15.7467
02-12-2020 19:21:08	9.85	4.96	30	101.6	424.92	45.01	501				10.535	18.346	61	3.1687	6.3374	1246.76	1239.54	-4.81599	-2.40663	-32.9396	-15.7948
02-12-2020 19:22:08	9.87	4.95	30	101.6	424.97	44.99	501				10.535	18.346	61	3.1687	6.3374	1246.76	1239.54	-4.81599	-2.40663	-33.036	-15.8429
02-12-2020 19:23:08	9.88	4.95	30	101.6	424.97	45	501				10.535	18.346	61	3.1687	6.3374	1246.76	1239.54	-4.81599	-2.40663	-33.0841	-15.867
02-12-2020 19:24:08	9.9	4.96	30	101.6	424.97	44.99	501				10.535	18.346	61.7	3.20678	6.41356	1246.76	1239.54	-4.81599	-2.40663	-33.1804	-15.9151
02-12-2020 19:25:08	9.92	4.95	30	101.6	424.92	44.99	501				10.533	18.346	61.7	3.20678	6.41356	1246.76	1239.51	-4.82238	-2.43509	-33.2768	-15.9636
02-12-2020 19:26:08	9.93	4.96	30	101.6	425.02	45	501				10.533	18.346	62.2	3.23398	6.46796	1246.76	1239.51	-4.82238	-2.43509	-33.325	-15.9879
02-12-2020 19:27:08	9.95	4.95	30	101.6	424.92	44.99	501				10.533	18.346	62.2	3.23398	6.46796	1246.76	1239.51	-4.82238	-2.43509	-33.4215	-16.0366
02-12-2020 19:28:08	9.97	4.95	30	101.6	424.92	45	501				10.533	18.346	62.2	3.23398	6.46796	1246.76	1239.51	-4.82238	-2.43509	-33.5179	-16.0853
02-12-2020 19:29:08	9.98	4.95	30	101.6	424.97	44.99	501				10.533	18.346	62.7	3.26118	6.52236	1246.76	1239.51	-4.82238	-2.43509	-33.5662	-16.1097
02-12-2020 19:30:08	10	4.95	30	101.6	424.92	44.98	501				10.533	18.346	62.7	3.26118	6.52236	1246.76	1239.51	-4.82238	-2.43509	-33.6626	-16.1584
02-12-2020 19:31:08	10.02	4.96	30	101.5	424.97	44.96	501				10.533	18.346	62.9	3.27206	6.54412	1246.76	1239.51	-4.82238	-2.43509	-33.7591	-16.2071
02-12-2020 19:32:08	10.03	4.95	30	101.6	424.92	44.99	501				10.533	18.346	62.9	3.27206	6.54412	1246.76	1239.51	-4.82238	-2.43509	-33.8073	-16.2314
02-12-2020 19:33:08	10.05	4.95	30	101.6	424.92	44.98	501				10.533	18.346	63.2	3.28838	6.57676	1246.76	1239.51	-4.82238	-2.43509	-33.9037	-16.2801
02-12-2020 19:34:08	10.07	4.95	30	101.6	424.97	44.99	501				10.533	18.346	63.4	3.29926	6.59852	1246.76	1239.51	-4.82238	-2.43509	-34.0002	-16.3288
02-12-2020 19:35:08	10.08	4.95	30	101.6	424.97	44.99	501				10.533	18.346	63.4	3.29926	6.59852	1246.76	1239.51	-4.82238	-2.43509	-34.0484	-16.3532
02-12-2020 19:36:08	10.1	4.96	30	101.6	424.92	44.99	501				10.533	18.346	64.2	3.34278	6.68556	1246.76	1239.51	-4.82238	-2.43509	-34.1448	-16.4019
02-12-2020 19:37:08	10.12	4.95	30	101.5	425.02	45	501				10.519	18.338	64.4	3.35366	6.70732	1246.76	1239.12	-4.99185	-2.64894	-34.243	-16.4527
02-12-2020 19:38:08	10.13	4.96	30	101.6	424.92	45	501				10.517	18.343	64.6	3.36454	6.72908	1246.76	1239.17	-4.9203	-2.66823	-34.2925	-16.4793
02-12-2020 19:39:08	10.15	4.95	30	101.6	424.97	44.99	501				10.517	18.343	64.6	3.36454	6.72908	1246.76	1239.17	-4.9203	-2.66823	-34.391	-16.5327
02-12-2020 19:40:08	10.17	4.95	30	101.6	424.97	44.99	501				10.517	18.343	64.6	3.36454	6.72908	1246.76	1239.17	-4.9203	-2.66823	-34.4894	-16.586
02-12-2020 19:41:08	10.18	4.96	30	101.6	424.97	44.99	501				10.517	18.343	65.1	3.39174	6.78348	1246.76	1239.17	-4.9203	-2.66823	-34.5386	-16.6127
02-12-2020 19:42:08	10.2	4.95	30	101.5	424.97	44.99	501				10.517	18.343	65.1	3.39174	6.78348	1246.76	1239.17	-4.9203	-2.66823	-34.637	-16.6661
02-12-2020 19:43:08	10.22	4.96	30	101.5	424.92	45	501				10.517	18.343	65.6	3.41894	6.83788	1246.76	1239.17	-4.9203	-2.66823	-34.7354	-16.7194
02-12-2020 19:44:08	10.23	4.95	30	101.5	424.97	45.01	501				10.517	18.343	65.6	3.41894	6.83788	1246.76	1239.17	-4.9203	-2.66823	-34.7846	-16.7461
02-12-2020 19:45:08	10.25	4.96	30	101.5	424.92	45.01	501				10.517	18.343	65.8	3.42982	6.85964	1246.76	1239.17	-4.9203	-2.66823	-34.883	-16.7995
02-12-2020 19:46:08	10.27	4.95	30	101.5	424.92	45	501				10.517	18.343	65.8	3.42982	6.85964	1246.76	1239.17	-4.9203	-2.66823	-34.9814	-16.8529
02-12-2020 19:47:08	10.28	4.95	30	101.5	424.92	44.99	501				10.517	18.343	65.8	3.42982	6.85964	1246.76	1239.17	-4.9203	-2.66823	-35.0306	-16.8795
02-12-2020 19:48:08	10.3	4.95	30	101.5	424.97	44.99	501				10.517	18.343	66.6	3.47334	6.94668	1246.76	1239.17	-4.9203	-2.66823	-35.129	-16.9329
02-12-2020 19:49:08	10.32	4.95	30	101.5	424.92	45	501				10.517	18.343	66.8	3.48422	6.96844	1246.76	1239.17	-4.9203	-2.66823	-35.2274	-16.9863
02-12-2020 19:50:08	10.33	4.96	30	101.5	424.97	44.99	501				10.52	18.335	67.1	3.50054	7.00108	1246.76	1239.09	-5.03542	-2.64021	-35.2772	-17.0128
02-12-2020 19:51:08	10.35	4.95	30	101.5	425.02	45	501				10.52	18.335	67.3	3.51142	7.02284	1246.76	1239.09	-5.03542	-2.64021	-35.3779	-17.0656
02-12-2020 19:52:08	10.37	4.95	30	101.5	425.02	44.99	501				10.52	18.335	67.3	3.51142	7.02284	1246.76	1239.09	-5.03542	-2.64021	-35.4786	-17.1184
02-12-2020 19:53:08	10.38	4.96	30	101.5	425.02	45	501				10.52	18.335	67.8	3.53862	7.07724	1246.76	1239.09	-5.03542	-2.64021	-35.529	-17.1448
02-12-2020 19:54:08	10.4	4.95	30	101.5	424.92	44.99	501				10.52	18.335	67.8	3.53862	7.07724	1246.76	1239.09	-5.03542	-2.64021	-35.6297	-17.1976
02-12-2020 19:55:08	10.42	4.95	30	101.5	424.92	45	501				10.52	18.335	67.9	3.54406	7.08812	1246.76	1239.09	-5.03542	-2.64021	-35.7304	-17.2504
02-12-2020 19:56:08	10.43	4.95	30	101.5	424.88	45	501				10.52	18.335	68	3.5495	7.099	1246.76	1239.09	-5.03542	-2.64021	-35.7807	-17.2768
02-12-2020 19:57:08	10.45	4.95	30	101.5	424.97	44.99	501				10.52	18.335	68	3.5495	7.099	1246.76	1239.09	-5.03542	-2.64021	-35.8814	-17.3296
02-12-2020 19:58:08	10.47	4.95	30	101.5	424.97	45	501				10.52	18.335	68.8	3.59302	7.18604	1246.76	1239.09	-5.03542	-2.64021	-35.9821	-17.3824
02-12-2020 19:59:08	10.48	4.95	30	101.5	424.88	45	501				10.52	18.335	69	3.6039	7.2078	1246.76	1239.09	-5.03542	-2.64021	-36.0325	-17.4088
02-12-2020 20:00:08	10.5	4.96	30	101.5	424.92	44.98	501				10.52	18.335	69.3	3.62022	7.24044	1246.76	1239.09	-5.03542	-2.64021	-36.1332	-17.4616
02-12-2020 20:01:08	10.52	4.95	30	101.4	424.97	44.99	501				10.52	18.335	69.5	3.6311	7.2622	1246.76	1239.09	-5.03542	-2.64021	-36.2339	-17.5144
02-12-2020 20:02:08	10.53	4.95	30	101.5	424.97	45	501				10.515	18.327	69.5	3.6311	7.2622	1246.76	1238.86	-5.17602	-2.72597	-36.285	-17.5413
02-12-2020 20:03:08	10.55	4.95	30	101.4	425.02	44.99	501				10.514	18.335	69.7	3.64198	7.28396	1246.76	1238.98	-5.05458	-2.72555	-36.3873	-17.5958
02-12-2020 20:04:08	10.57	4.95	30	101.5	424.92	45	501				10.514	18.335	69.7	3.64198	7.28396	1246.76	1238.98	-5.05458	-2.72555	-36.4884	-17.6503
02-12-2020 20:05:08	10.58	4.95	30	101.4	424.97	45	501				10.514	18.335	70.2	3.66918	7.33836	1246.76	1238.98	-5.05458	-2.72555	-36.5389	-17.6776
02-12-2020 20:06:08	10.6	4.95	30	101.4	424.88	44.99	501				10.514	18.335	70.2	3.66918	7.33836	1246.76	1238.98	-5.05458	-2.72555	-36.64	-17.7321
02-12-2020 20:07:08	10.62	4.96	30	101.4	424.92	44.99	501				10.514	18.335	70.7	3.69638	7.39276	1246.76	1238.98	-5.05458	-2.72555	-36.7411	-17.7866
02-12-2020 20:08:08	10.63	4.95	30	101.4	425.02	45	501				10.514	18.335	70.7	3.69638	7.39276	1246.76	1238.98	-5.05458	-2.72555	-36.7916	-17.8138
02-12-2020 20:09:08	10.65	4.95	30	101.4	424.92	44.99	501				10.514	18.335	71	3.7127	7.4254	1246.76	1238.98	-5.05458	-2.72555	-36.8927	-17.8683
02-12-2020 20:10:08	10.67	4.95	30	101.4	425.02	44.99	501				10.514	18.335	71.4	3.73446	7.46892	1246.76	1238.98	-5.05458	-2.72555	-36.9938	-17.9229
02-12-2020 20:11:08	10.68	4.95	30	101.4	424.97	45	501				10.514	18.335	71.4	3.73446	7.46892	1246.76	1238.98	-5.05458	-2.72555	-37.0444	-17.9501
02-12-2020 20:12:08	10.7	4.95	30	101.4	424.97	45	501				10.514	18.335	71.9	3.76166	7.52332	1246.76	1238.98	-5.05458	-2.72555	-37.1455	-18.0046
02-12-2020 20:13:08	10.72	4.95	30	101.4	424.97	44.99	501				10.514	18.335	71.9	3.76166	7.52332	1246.76	1238.98	-5.05458	-2.72555	-37.2466	-18.0591
02-12-2020 20:14:08	10.73	4.95	30	101.4	424.97	44.98	501				10.514	18.335	72.4	3.78886	7.57772	1246.76	1238.98	-5.05458	-2.72555	-37.2971	-18.0864
02-12-2020 20:15:08	10.75	4.95	30	101.4	424.97	44.98	501				10.514	18.327	72.4	3.78886	7.57772	1246.76	1238.84	-5.17922	-2.74019	-37.3994	-18.141
02-12-2020 20:16:08	10.77	4.96	30	101.4	424.97	45.01	501				10.514	18.327	72.6	3.79974	7.59948	1246.76	1238.84	-5.17922	-2.74019	-37.503	-18.1959
02-12-2020 20:17:08	10.78	4.95	30	101.5	424.92	44.99	501				10.514	18.327	72.6	3.79974	7.59948	1246.76	1238.84	-5.17922	-2.74019	-37.5548	-18.2233
02-12-2020 20:18:08	10.8	4.96	30	101.5	424.97	44.99	501				10.514	18.327	73.1	3.82694	7.65388	1246.76	1238.84	-5.17922	-2.74019	-37.6584	-18.2781
02-12-2020 20:19:08	10.82	4.95	30	101.4	424.97	44.99	501				10.514	18.327	73.1	3.82694	7.65388	1246.76	1238.84	-5.17922	-2.74019	-37.762	-18.3329
02-12-2020 20:20:08	10.83	4.95	30	101.4	424.92	44.98	501				10.514	18.327	73.4	3.84326	7.68652	1246.76	1238.84	-5.17922	-2.74019	-37.8138	-18.3603
02-12-2020 20:21:08	10.85	4.95	30	101.4	424.88	45	501				10.514	18.327	74.1	3.88134	7.76268	1246.76	1238.84	-5.17922	-2.74019	-37.9174	-18.4151
02-12-2020 20:22:08	10.87	4.95	30	101.5	424.92	45	501				10.514	18.327	74.1	3.88134	7.76268	1246.76	1238.84	-5.17922	-2.74019	-38.0209	-18.4699
02-12-2020 20:23:08	10.88	4.95	30	101.5	424.92	45	501				10.514	18.327	74.3	3.89222	7.78444	1246.76	1238.84	-5.17922	-2.74019	-38.0727	-18.4973
02-12-2020 20:24:08	10.9	4.95	30	101.4	424.97	44.99	501				10.514	18.327	74.3	3.89222	7.78444	1246.76	1238.84	-5.17922	-2.74019	-38.1763	-18.5521
02-12-2020 20:25:08	10.92	4.96	30	101.4	424.97	44.98	501				10.514	18.327	74.8	3.91942	7.83884	1246.76	1238.84	-5.17922	-2.74019	-38.2799	-18.6069
02-12-2020 20:26:08	10.93	4.95	30	101.3	424.92	44.99	501				10.514	18.327	74.8	3.91942	7.83884	1246.76	1238.84	-5.17922	-2.74019	-38.3317	-18.6343
02-12-2020 20:27:08	10.95	4.96	30	101.3	424.88	45	501				10.516	18.318	75.3	3.94662	7.89324	1246.76	1238.72	-5.31302	-2.72823	-38.4366	-18.689
02-12-2020 20:28:08	10.97	4.95	30	101.3	425.02	44.99	501				10.512	18.318	75.3	3.94662	7.89324	1246.76	1238.65	-5.32577	-2.7851	-38.543	-18.7441
02-12-2020 20:29:08	10.98	4.95	30	101.3	424.97	45	501				10.512	18.318	75.6	3.96294	7.92588	1246.76	1238.65	-5.32577	-2.7851	-38.5963	-18.772
02-12-2020 20:30:08	11	4.95	30	101.3	424.92	44.99	501				10.512	18.318	76.3	4.00102	8.00204	1246.76	1238.65	-5.32577	-2.7851	-38.7028	-18.8277
02-12-2020 20:31:08	11.02	4.95	30	101.3	424.92	45	501				10.512	18.318	76.3	4.00102	8.00204	1246.76	1238.65	-5.32577	-2.7851	-38.8093	-18.8834
02-12-2020 20:32:08	11.03	4.95	30	101.4	424.97	45.01	501				10.512	18.318	76.5	4.0119	8.0238	1246.76	1238.65	-5.32577	-2.7851	-38.8626	-18.9112
02-12-2020 20:33:08	11.05	4.95	30	101.3	425.02	44.99	501				10.512	18.318	76.5	4.0119	8.0238	1246.76	1238.65	-5.32577	-2.7851	-38.9691	-18.9669
02-12-2020 20:34:08	11.07	4.96	30	101.3	424.97	45	501				10.512	18.318	77	4.0391	8.0782	1246.76	1238.65	-5.32577	-2.7851	-39.0756	-19.0226
02-12-2020 20:35:08	11.08	4.95	30	101.3	425.02	45.01	501				10.512	18.318	77	4.0391	8.0782	1246.76	1238.65	-5.32577	-2.7851	-39.1288	-19.0505
02-12-2020 20:36:08	11.1	4.96	30	101.3	424.92	44.99	501				10.512	18.318	77.5	4.0663	8.1326	1246.76	1238.65	-5.32577	-2.7851	-39.2354	-19.1062
02-12-2020 20:37:08	11.12	4.95	30	101.3	425.02	44.99	501				10.512	18.318	77.5	4.0663	8.1326	1246.76	1238.65	-5.32577	-2.7851	-39.3419	-19.1619
02-12-2020 20:38:08	11.13	4.96	30	101.2	424.92	45	501				10.512	18.318	77.7	4.07718	8.15436	1246.76	1238.65	-5.32577	-2.7851	-39.3951	-19.1897
02-12-2020 20:39:08	11.15	4.95	30	101.2	424.97	45.01	501				10.512	18.318	77.7	4.07718	8.15436	1246.76	1238.65	-5.32577	-2.7851	-39.5016	-19.2454
02-12-2020 20:40:08	11.17	4.95	30	101.3	425.02	44.99	501				10.513	18.308	78.3	4.10982	8.21964	1246.76	1238.5	-5.47831	-2.78918	-39.6097	-19.3012
02-12-2020 20:41:08	11.18	4.95	30	101.2	424.92	44.99	501				10.513	18.308	78.7	4.13158	8.26316	1246.76	1238.5	-5.47831	-2.78918	-39.6645	-19.3291
02-12-2020 20:42:08	11.2	4.96	30	101.2	424.97	45	501				10.513	18.308	79.2	4.15878	8.31756	1246.76	1238.5	-5.47831	-2.78918	-39.774	-19.3848
02-12-2020 20:43:08	11.22	4.95	30	101.2	425.02	44.98	501				10.513	18.308	79.2	4.15878	8.31756	1246.76	1238.5	-5.47831	-2.78918	-39.8836	-19.4406
02-12-2020 20:44:08	11.23	4.96	30	101.2	424.92	45	501				10.513	18.308	79.4	4.16966	8.33932	1246.76	1238.5	-5.47831	-2.78918	-39.9384	-19.4685
02-12-2020 20:45:08	11.25	4.95	30	101.2	424.97	44.98	501				10.513	18.308	79.4	4.16966	8.33932	1246.76	1238.5	-5.47831	-2.78918	-40.048	-19.5243
02-12-2020 20:46:08	11.27	4.96	30	101.2	424.92	45	501				10.513	18.308	79.9	4.19686	8.39372	1246.76	1238.5	-5.47831	-2.78918	-40.1575	-19.5801
02-12-2020 20:47:08	11.28	4.95	30	101.2	424.92	45	501				10.513	18.308	79.9	4.19686	8.39372	1246.76	1238.5	-5.47831	-2.78918	-40.2123	-19.608
02-12-2020 20:48:08	11.3	4.96	30	101.2	424.92	44.99	501				10.513	18.308	80.4	4.22406	8.44812	1246.76	1238.5	-5.47831	-2.78918	-40.3219	-19.6638
02-12-2020 20:49:08	11.32	4.95	30	101.2	424.92	45	501				10.513	18.308	80.4	4.22406	8.44812	1246.76	1238.5	-5.47831	-2.78918	-40.4314	-19.7195
02-12-2020 20:50:08	11.33	4.95	30	101.2	425.02	44.99	501				10.513	18.308	80.7	4.24038	8.48076	1246.76	1238.5	-5.47831	-2.78918	-40.4862	-19.7474
02-12-2020 20:51:08	11.35	4.95	30	101.2	425.02	45.01	501				10.513	18.308	81.1	4.26214	8.52428	1246.76	1238.5	-5.47831	-2.78918	-40.5958	-19.8032
02-12-2020 20:52:08	11.37	4.95	30	101.2	424.97	44.99	501				10.508	18.308	81.4	4.27846	8.55692	1246.76	1238.41	-5.49424	-2.86024	-40.7055	-19.8597
02-12-2020 20:53:08	11.38	4.95	30	101.3	424.97	45	501				10.509	18.31	81.6	4.28934	8.57868	1246.76	1238.46	-5.45993	-2.84238	-40.7603	-19.8882
02-12-2020 20:54:08	11.4	4.95	30	101.2	424.92	44.99	501				10.509	18.31	81.9	4.30566	8.61132	1246.76	1238.46	-5.45993	-2.84238	-40.8695	-19.9451
02-12-2020 20:55:08	11.42	4.95	30	101.2	424.97	45	501				10.509	18.31	82.1	4.31654	8.63308	1246.76	1238.46	-5.45993	-2.84238	-40.9787	-20.0019
02-12-2020 20:56:08	11.43	4.95	30	101.2	424.97	44.99	501				10.509	18.31	82.1	4.31654	8.63308	1246.76	1238.46	-5.45993	-2.84238	-41.0333	-20.0303
02-12-2020 20:57:08	11.45	4.95	30	101.2	425.02	45	501				10.509	18.31	82.6	4.34374	8.68748	1246.76	1238.46	-5.45993	-2.84238	-41.1425	-20.0872
02-12-2020 20:58:08	11.47	4.95	30	101.3	424.92	44.99	501				10.509	18.31	82.6	4.34374	8.68748	1246.76	1238.46	-5.45993	-2.84238	-41.2517	-20.144
02-12-2020 20:59:08	11.48	4.95	30	101.2	424.97	45	501				10.509	18.31	83.3	4.38182	8.76364	1246.76	1238.46	-5.45993	-2.84238	-41.3063	-20.1725
02-12-2020 21:00:08	11.5	4.95	30	101.2	424.97	45.01	501				10.509	18.31	83.3	4.38182	8.76364	1246.76	1238.46	-5.45993	-2.84238	-41.4155	-20.2293
02-12-2020 21:01:08	11.52	4.95	30	101.1	424.92	44.99	501				10.509	18.31	83.8	4.40902	8.81804	1246.76	1238.46	-5.45993	-2.84238	-41.5247	-20.2862
02-12-2020 21:02:08	11.53	4.95	30	101.1	425.02	44.99	501				10.509	18.31	83.8	4.40902	8.81804	1246.76	1238.46	-5.45993	-2.84238	-41.5793	-20.3146
02-12-2020 21:03:08	11.55	4.95	30	101.1	424.88	44.99	501				10.509	18.31	84.3	4.43622	8.87244	1246.76	1238.46	-5.45993	-2.84238	-41.6885	-20.3714
02-12-2020 21:04:08	11.57	4.95	30	101.1	424.83	44.99	501				10.509	18.31	84.3	4.43622	8.87244	1246.76	1238.46	-5.45993	-2.84238	-41.7977	-20.4283
02-12-2020 21:05:08	11.58	4.95	30	101.1	424.97	44.99	501				10.498	18.301	84.5	4.4471	8.8942	1246.76	1238.11	-5.63504	-3.01512	-41.8531	-20.4576
02-12-2020 21:06:08	11.6	4.95	30	101.1	424.92	44.99	501				10.498	18.301	84.8	4.46342	8.92684	1246.76	1238.11	-5.63504	-3.01512	-41.9658	-20.5179
02-12-2020 21:07:08	11.62	4.95	30	101.1	424.92	44.99	501				10.498	18.301	85	4.4743	8.9486	1246.76	1238.11	-5.63504	-3.01512	-42.0785	-20.5782
02-12-2020 21:08:08	11.63	4.95	30	101.1	424.97	45	501				10.498	18.301	85	4.4743	8.9486	1246.76	1238.11	-5.63504	-3.01512	-42.1349	-20.6083
02-12-2020 21:09:08	11.65	4.95	30	101.1	424.92	45.02	501				10.498	18.301	86	4.5287	9.0574	1246.76	1238.11	-5.63504	-3.01512	-42.2476	-20.6686
02-12-2020 21:10:08	11.67	4.95	30	101.1	424.97	45	501				10.498	18.301	86	4.5287	9.0574	1246.76	1238.11	-5.63504	-3.01512	-42.3603	-20.7289
02-12-2020 21:11:08	11.68	4.95	30	101.1	424.92	44.99	501				10.498	18.301	86.2	4.53958	9.07916	1246.76	1238.11	-5.63504	-3.01512	-42.4166	-20.7591
02-12-2020 21:12:08	11.7	4.95	30	101.1	424.92	44.99	501				10.498	18.301	86.3	4.54502	9.09004	1246.76	1238.11	-5.63504	-3.01512	-42.5293	-20.8194
02-12-2020 21:13:08	11.72	4.95	30	101.1	424.97	45	501				10.498	18.301	86.7	4.56678	9.13356	1246.76	1238.11	-5.63504	-3.01512	-42.642	-20.8797
02-12-2020 21:14:08	11.73	4.95	30	101.2	424.92	44.99	501				10.498	18.301	86.8	4.57222	9.14444	1246.76	1238.11	-5.63504	-3.01512	-42.6984	-20.9098
02-12-2020 21:15:08	11.75	4.95	30	101.1	424.92	45	501				10.498	18.301	87.2	4.59398	9.18796	1246.76	1238.11	-5.63504	-3.01512	-42.8111	-20.9701
02-12-2020 21:16:08	11.77	4.95	30	101.1	424.97	44.99	501				10.498	18.301	87.2	4.59398	9.18796	1246.76	1238.11	-5.63504	-3.01512	-42.9238	-21.0304
02-12-2020 21:17:08	11.78	4.95	30	101.1	425.02	44.99	501				10.502	18.301	87.7	4.62118	9.24236	1246.76	1238.18	-5.62231	-2.9583	-42.9801	-21.0603
02-12-2020 21:18:08	11.8	4.95	30	101.1	424.97	45	501				10.504	18.295	87.8	4.62662	9.25324	1246.76	1238.11	-5.70933	-2.94084	-43.0934	-21.1193
02-12-2020 21:19:08	11.82	4.95	30	101.1	424.92	45.01	501				10.504	18.295	88.4	4.65926	9.31852	1246.76	1238.11	-5.70933	-2.94084	-43.2076	-21.1781
02-12-2020 21:20:08	11.83	4.95	30	101.1	424.92	44.99	501				10.504	18.295	88.7	4.67558	9.35116	1246.76	1238.11	-5.70933	-2.94084	-43.2647	-21.2075
02-12-2020 21:21:08	11.85	4.95	30	101.1	424.92	45	501				10.504	18.295	88.9	4.68646	9.37292	1246.76	1238.11	-5.70933	-2.94084	-43.3789	-21.2663
02-12-2020 21:22:08	11.87	4.96	30	101	424.92	44.98	501				10.504	18.295	89.4	4.71366	9.42732	1246.76	1238.11	-5.70933	-2.94084	-43.4931	-21.3251
02-12-2020 21:23:08	11.88	4.95	30	101.1	424.97	44.99	501				10.504	18.295	89.4	4.71366	9.42732	1246.76	1238.11	-5.70933	-2.94084	-43.5501	-21.3546
02-12-2020 21:24:08	11.9	4.95	30	101	425.02	44.99	501				10.504	18.295	89.6	4.72454	9.44908	1246.76	1238.11	-5.70933	-2.94084	-43.6643	-21.4134
02-12-2020 21:25:08	11.92	4.95	30	101	424.92	45	501				10.504	18.295	89.6	4.72454	9.44908	1246.76	1238.11	-5.70933	-2.94084	-43.7785	-21.4722
02-12-2020 21:26:08	11.93	4.95	30	101	424.92	44.99	501				10.504	18.295	90.4	4.76806	9.53612	1246.76	1238.11	-5.70933	-2.94084	-43.8356	-21.5016
02-12-2020 21:27:08	11.95	4.95	30	101.1	424.88	45	501				10.504	18.295	90.6	4.77894	9.55788	1246.76	1238.11	-5.70933	-2.94084	-43.9498	-21.5604
02-12-2020 21:28:08	11.97	4.95	30	101.1	424.97	45	501				10.504	18.295	91.1	4.80614	9.61228	1246.76	1238.11	-5.70933	-2.94084	-44.064	-21.6192
02-12-2020 21:29:08	11.98	4.95	30	101	424.97	45.01	501				10.504	18.295	91.2	4.81158	9.62316	1246.76	1238.11	-5.70933	-2.94084	-44.1211	-21.6486
02-12-2020 21:30:08	12	4.95	30	101	425.02	44.98	501				10.499	18.294	91.3	4.81702	9.63404	1246.76	1238.01	-5.74079	-3.0137	-44.2356	-21.7082
02-12-2020 21:31:08	12.02	4.95	30	101.1	424.88	45	501				10.499	18.294	91.4	4.82246	9.64492	1246.76	1238.01	-5.74079	-3.0137	-44.3504	-21.7685
02-12-2020 21:32:08	12.03	4.95	30	101	424.92	44.99	501				10.499	18.294	91.8	4.84422	9.68844	1246.76	1238.01	-5.74079	-3.0137	-44.4078	-21.7986
02-12-2020 21:33:08	12.05	4.96	30	101	424.97	44.99	501				10.499	18.294	92.1	4.86054	9.72108	1246.76	1238.01	-5.74079	-3.0137	-44.5226	-21.8589
02-12-2020 21:34:08	12.07	4.95	30	101	424.88	45	501				10.499	18.294	92.3	4.87142	9.74284	1246.76	1238.01	-5.74079	-3.0137	-44.6374	-21.9191
02-12-2020 21:35:08	12.08	4.95	30	101	425.02	44.99	501				10.499	18.294	92.8	4.89862	9.79724	1246.76	1238.01	-5.74079	-3.0137	-44.6948	-21.9493
02-12-2020 21:36:08	12.1	4.95	30	101	424.92	44.99	501				10.499	18.294	93	4.9095	9.819	1246.76	1238.01	-5.74079	-3.0137	-44.8097	-22.0096
02-12-2020 21:37:08	12.12	4.95	30	101	424.92	45	501				10.499	18.294	93.5	4.9367	9.8734	1246.76	1238.01	-5.74079	-3.0137	-44.9245	-22.0698
02-12-2020 21:38:08	12.13	4.95	30	101	424.97	44.99	501				10.499	18.294	93.6	4.94214	9.88428	1246.76	1238.01	-5.74079	-3.0137	-44.9819	-22.1
02-12-2020 21:39:08	12.15	4.95	30	101	424.97	45	501				10.499	18.294	94	4.9639	9.9278	1246.76	1238.01	-5.74079	-3.0137	-45.0967	-22.1602
02-12-2020 21:40:08	12.17	4.96	30	101	424.97	45.01	501				10.499	18.294	94.2	4.97478	9.94956	1246.76	1238.01	-5.74079	-3.0137	-45.2115	-22.2205
02-12-2020 21:41:08	12.18	4.95	30	101	424.92	44.99	501				10.499	18.294	94.2	4.97478	9.94956	1246.76	1238.01	-5.74079	-3.0137	-45.2689	-22.2507
02-12-2020 21:42:08	12.2	4.96	30	101	424.97	45	501				10.504	18.282	94.7	5.00198	10.004	1246.76	1237.89	-5.91162	-2.96458	-45.3854	-22.3104
02-12-2020 21:43:08	12.22	4.95	30	101	424.92	44.98	501				10.502	18.285	94.7	5.00198	10.004	1246.76	1237.9	-5.8713	-2.98751	-45.5033	-22.37
02-12-2020 21:44:08	12.23	4.95	30	101	424.97	44.99	501				10.502	18.285	95.5	5.0455	10.091	1246.76	1237.9	-5.8713	-2.98751	-45.562	-22.3998
02-12-2020 21:45:08	12.25	4.95	30	100.9	424.97	44.98	501				10.502	18.285	95.7	5.05638	10.1128	1246.76	1237.9	-5.8713	-2.98751	-45.6794	-22.4596
02-12-2020 21:46:08	12.27	4.95	30	100.9	424.97	45.01	501				10.502	18.285	95.9	5.06726	10.1345	1246.76	1237.9	-5.8713	-2.98751	-45.7968	-22.5193
02-12-2020 21:47:08	12.28	4.95	30	101	424.97	45	501				10.502	18.285	96	5.0727	10.1454	1246.76	1237.9	-5.8713	-2.98751	-45.8556	-22.5492
02-12-2020 21:48:08	12.3	4.95	30	100.9	424.97	44.99	501				10.502	18.285	96.4	5.09446	10.1889	1246.76	1237.9	-5.8713	-2.98751	-45.973	-22.609
02-12-2020 21:49:08	12.32	4.95	30	100.9	424.92	44.99	501				10.502	18.285	96.4	5.09446	10.1889	1246.76	1237.9	-5.8713	-2.98751	-46.0904	-22.6687
02-12-2020 21:50:08	12.33	4.95	30	100.9	424.92	45	501				10.502	18.285	96.9	5.12166	10.2433	1246.76	1237.9	-5.8713	-2.98751	-46.1491	-22.6986
02-12-2020 21:51:08	12.35	4.95	30	100.9	424.92	44.99	501				10.502	18.285	96.9	5.12166	10.2433	1246.76	1237.9	-5.8713	-2.98751	-46.2665	-22.7583
02-12-2020 21:52:08	12.37	4.95	30	100.9	424.92	45	501				10.502	18.285	97.9	5.17606	10.3521	1246.76	1237.9	-5.8713	-2.98751	-46.384	-22.8181
02-12-2020 21:53:08	12.38	4.96	30	100.9	424.97	45	501				10.502	18.285	98.1	5.18694	10.3739	1246.76	1237.9	-5.8713	-2.98751	-46.4427	-22.848
02-12-2020 21:54:08	12.4	4.95	30	100.9	424.97	44.99	501				10.502	18.285	98.1	5.18694	10.3739	1246.76	1237.9	-5.8713	-2.98751	-46.5601	-22.9077
02-12-2020 21:55:08	12.42	4.95	30	100.8	424.92	44.98	501				10.5	18.277	98.6	5.21414	10.4283	1246.76	1237.73	-6.00209	-3.03052	-46.6788	-22.9679
02-12-2020 21:56:08	12.43	4.95	30	100.8	424.92	44.99	501				10.5	18.277	98.7	5.21958	10.4392	1246.76	1237.73	-6.00209	-3.03052	-46.7389	-22.9982
02-12-2020 21:57:08	12.45	4.95	30	100.8	424.97	44.99	501				10.5	18.277	99.1	5.24134	10.4827	1246.76	1237.73	-6.00209	-3.03052	-46.8589	-23.0588
02-12-2020 21:58:08	12.47	4.96	30	100.8	425.02	45.01	501				10.5	18.277	99.3	5.25222	10.5044	1246.76	1237.73	-6.00209	-3.03052	-46.9789	-23.1194
02-12-2020 21:59:08	12.48	4.95	30	100.8	424.97	44.98	501				10.5	18.277	99.3	5.25222	10.5044	1246.76	1237.73	-6.00209	-3.03052	-47.039	-23.1497
02-12-2020 22:00:08	12.5	4.95	30	100.8	424.92	45	501				10.5	18.277	99.9	5.28486	10.5697	1246.76	1237.73	-6.00209	-3.03052	-47.159	-23.2103
02-12-2020 22:01:08	12.52	4.95	30	100.8	424.92	45.01	501				10.5	18.277	100.3	5.30662	10.6132	1246.76	1237.73	-6.00209	-3.03052	-47.2791	-23.2709
02-12-2020 22:02:08	12.53	4.95	30	100.8	424.97	45	501				10.5	18.277	100.8	5.33382	10.6676	1246.76	1237.73	-6.00209	-3.03052	-47.3391	-23.3012
02-12-2020 22:03:08	12.55	4.96	30	100.8	424.97	45	501				10.5	18.277	101	5.3447	10.6894	1246.76	1237.73	-6.00209	-3.03052	-47.4591	-23.3619
02-12-2020 22:04:08	12.57	4.95	30	100.8	425.02	45	501				10.5	18.277	101	5.3447	10.6894	1246.76	1237.73	-6.00209	-3.03052	-47.5792	-23.4225
02-12-2020 22:05:08	12.58	4.95	30	100.8	425.02	45	501				10.5	18.277	101.5	5.3719	10.7438	1246.76	1237.73	-6.00209	-3.03052	-47.6392	-23.4528
02-12-2020 22:06:08	12.6	4.95	30	100.8	424.97	45	501				10.5	18.277	101.6	5.37734	10.7547	1246.76	1237.73	-6.00209	-3.03052	-47.7592	-23.5134
02-12-2020 22:07:08	12.62	4.95	30	100.7	424.97	44.99	501				10.493	18.268	102	5.3991	10.7982	1246.76	1237.45	-6.16428	-3.14633	-47.8809	-23.5752
02-12-2020 22:08:08	12.63	4.95	30	100.8	424.92	45	501				10.494	18.282	102.3	5.41542	10.8308	1246.76	1237.71	-5.94339	-3.1066	-47.9414	-23.6064
02-12-2020 22:09:08	12.65	4.95	30	100.8	424.97	45.01	501				10.494	18.282	102.7	5.43718	10.8744	1246.76	1237.71	-5.94339	-3.1066	-48.0603	-23.6685
02-12-2020 22:10:08	12.67	4.95	30	100.8	424.92	45	501				10.494	18.282	103.2	5.46438	10.9288	1246.76	1237.71	-5.94339	-3.1066	-48.1792	-23.7307
02-12-2020 22:11:08	12.68	4.95	30	100.8	425.02	44.99	501				10.494	18.282	103.3	5.46982	10.9396	1246.76	1237.71	-5.94339	-3.1066	-48.2386	-23.7617
02-12-2020 22:12:08	12.7	4.95	30	100.7	425.02	45.01	501				10.494	18.282	103.7	5.49158	10.9832	1246.76	1237.71	-5.94339	-3.1066	-48.3575	-23.8239
02-12-2020 22:13:08	12.72	4.95	30	100.7	424.97	44.99	501				10.494	18.282	103.9	5.50246	11.0049	1246.76	1237.71	-5.94339	-3.1066	-48.4763	-23.886
02-12-2020 22:14:08	12.73	4.95	30	100.8	424.92	45	501				10.494	18.282	103.9	5.50246	11.0049	1246.76	1237.71	-5.94339	-3.1066	-48.5358	-23.9171
02-12-2020 22:15:08	12.75	4.95	30	100.8	424.92	44.99	501				10.494	18.282	104.4	5.52966	11.0593	1246.76	1237.71	-5.94339	-3.1066	-48.6546	-23.9792
02-12-2020 22:16:08	12.77	4.95	30	100.8	424.92	45	501				10.494	18.282	104.5	5.5351	11.0702	1246.76	1237.71	-5.94339	-3.1066	-48.7735	-24.0413
02-12-2020 22:17:08	12.78	4.95	30	100.8	424.92	44.99	501				10.494	18.282	105.4	5.58406	11.1681	1246.76	1237.71	-5.94339	-3.1066	-48.8329	-24.0724
02-12-2020 22:18:08	12.8	4.95	30	100.7	424.92	44.99	501				10.494	18.282	105.6	5.59494	11.1899	1246.76	1237.71	-5.94339	-3.1066	-48.9518	-24.1345
02-12-2020 22:19:08	12.82	4.95	30	100.7	424.97	45	501				10.494	18.282	105.7	5.60038	11.2008	1246.76	1237.71	-5.94339	-3.1066	-49.0707	-24.1967
02-12-2020 22:20:08	12.83	4.95	30	100.7	424.97	44.98	501				10.492	18.272	106.1	5.62214	11.2443	1246.76	1237.5	-6.10526	-3.15324	-49.1309	-24.228
02-12-2020 22:21:08	12.85	4.96	30	100.7	424.92	44.99	501				10.492	18.272	106.6	5.64934	11.2987	1246.76	1237.5	-6.10526	-3.15324	-49.253	-24.291
02-12-2020 22:22:08	12.87	4.95	30	100.8	424.88	45	501				10.492	18.272	106.6	5.64934	11.2987	1246.76	1237.5	-6.10526	-3.15324	-49.3751	-24.3541
02-12-2020 22:23:08	12.88	4.95	30	100.7	425.02	45	501				10.492	18.272	107.3	5.68742	11.3748	1246.76	1237.5	-6.10526	-3.15324	-49.4362	-24.3856
02-12-2020 22:24:08	12.9	4.95	30	100.7	424.97	45	501				10.492	18.272	107.4	5.69286	11.3857	1246.76	1237.5	-6.10526	-3.15324	-49.5583	-24.4487
02-12-2020 22:25:08	12.92	4.95	30	100.7	424.97	44.99	501				10.492	18.272	107.8	5.71462	11.4292	1246.76	1237.5	-6.10526	-3.15324	-49.6804	-24.5118
02-12-2020 22:26:08	12.93	4.95	30	100.7	424.97	44.99	501				10.492	18.272	108.3	5.74182	11.4836	1246.76	1237.5	-6.10526	-3.15324	-49.7414	-24.5433
02-12-2020 22:27:08	12.95	4.95	30	100.7	424.97	44.99	501				10.492	18.272	108.4	5.74726	11.4945	1246.76	1237.5	-6.10526	-3.15324	-49.8635	-24.6064
02-12-2020 22:28:08	12.97	4.95	30	100.6	424.97	45	501				10.492	18.272	108.5	5.7527	11.5054	1246.76	1237.5	-6.10526	-3.15324	-49.9856	-24.6694
02-12-2020 22:29:08	12.98	4.95	30	100.7	424.97	44.99	501				10.492	18.272	109	5.7799	11.5598	1246.76	1237.5	-6.10526	-3.15324	-50.0467	-24.701
02-12-2020 22:30:08	13	4.95	30	100.7	424.88	44.99	501				10.492	18.272	109	5.7799	11.5598	1246.76	1237.5	-6.10526	-3.15324	-50.1688	-24.764
02-12-2020 22:31:08	13.02	4.95	30	100.6	424.88	45	501				10.492	18.272	109.8	5.82342	11.6468	1246.76	1237.5	-6.10526	-3.15324	-50.2909	-24.8271
02-12-2020 22:32:08	13.03	4.96	30	100.6	424.97	44.99	501				10.486	18.253	110.2	5.84518	11.6904	1246.76	1237.07	-6.41962	-3.27301	-50.3535	-24.8592
02-12-2020 22:33:08	13.05	4.95	30	100.7	424.97	44.98	501				10.484	18.266	110.2	5.84518	11.6904	1246.76	1237.26	-6.2239	-3.27772	-50.48	-24.9247
02-12-2020 22:34:08	13.07	4.95	30	100.7	424.88	44.98	501				10.484	18.266	110.7	5.87238	11.7448	1246.76	1237.26	-6.2239	-3.27772	-50.6044	-24.9903
02-12-2020 22:35:08	13.08	4.95	30	100.7	425.02	44.99	501				10.484	18.266	110.8	5.87782	11.7556	1246.76	1237.26	-6.2239	-3.27772	-50.6667	-25.0231
02-12-2020 22:36:08	13.1	4.95	30	100.7	424.97	45.01	501				10.484	18.266	111.2	5.89958	11.7992	1246.76	1237.26	-6.2239	-3.27772	-50.7912	-25.0886
02-12-2020 22:37:08	13.12	4.95	30	100.7	424.92	44.98	501				10.484	18.266	111.5	5.9159	11.8318	1246.76	1237.26	-6.2239	-3.27772	-50.9156	-25.1542
02-12-2020 22:38:08	13.13	4.95	30	100.6	424.92	45	501				10.484	18.266	111.7	5.92678	11.8536	1246.76	1237.26	-6.2239	-3.27772	-50.9779	-25.1869
02-12-2020 22:39:08	13.15	4.95	30	100.6	424.92	44.99	501				10.484	18.266	112.4	5.96486	11.9297	1246.76	1237.26	-6.2239	-3.27772	-51.1024	-25.2525
02-12-2020 22:40:08	13.17	4.95	30	100.6	424.92	45.01	501				10.484	18.266	112.7	5.98118	11.9624	1246.76	1237.26	-6.2239	-3.27772	-51.2268	-25.3181
02-12-2020 22:41:08	13.18	4.95	30	100.6	424.92	45	501				10.484	18.266	112.9	5.99206	11.9841	1246.76	1237.26	-6.2239	-3.27772	-51.2891	-25.3508
02-12-2020 22:42:08	13.2	4.95	30	100.5	424.92	44.98	501				10.484	18.266	113.4	6.01926	12.0385	1246.76	1237.26	-6.2239	-3.27772	-51.4136	-25.4164
02-12-2020 22:43:08	13.22	4.95	30	100.5	424.97	44.99	501				10.484	18.266	113.6	6.03014	12.0603	1246.76	1237.26	-6.2239	-3.27772	-51.538	-25.4819
02-12-2020 22:44:08	13.23	4.95	30	100.6	424.97	44.99	501				10.484	18.266	113.6	6.03014	12.0603	1246.76	1237.26	-6.2239	-3.27772	-51.6003	-25.5147
02-12-2020 22:45:08	13.25	4.95	30	100.6	424.92	44.98	501				10.492	18.257	114.4	6.07366	12.1473	1246.76	1237.24	-6.33844	-3.18057	-51.7259	-25.5793
02-12-2020 22:46:08	13.27	4.96	30	100.7	425.02	45	501				10.492	18.257	114.9	6.10086	12.2017	1246.76	1237.24	-6.33844	-3.18057	-51.8527	-25.6429
02-12-2020 22:47:08	13.28	4.95	30	100.6	424.97	45	501				10.492	18.257	115.1	6.11174	12.2235	1246.76	1237.24	-6.33844	-3.18057	-51.916	-25.6747
02-12-2020 22:48:08	13.3	4.95	30	100.6	424.88	45	501				10.492	18.257	115.3	6.12262	12.2452	1246.76	1237.24	-6.33844	-3.18057	-52.0428	-25.7383
02-12-2020 22:49:08	13.32	4.95	30	100.6	424.88	45	501				10.492	18.257	115.6	6.13894	12.2779	1246.76	1237.24	-6.33844	-3.18057	-52.1696	-25.8019
02-12-2020 22:50:08	13.33	4.95	30	100.5	424.97	44.99	501				10.492	18.257	115.8	6.14982	12.2996	1246.76	1237.24	-6.33844	-3.18057	-52.233	-25.8337
02-12-2020 22:51:08	13.35	4.95	30	100.5	424.97	44.99	501				10.492	18.257	116.3	6.17702	12.354	1246.76	1237.24	-6.33844	-3.18057	-52.3597	-25.8974
02-12-2020 22:52:08	13.37	4.95	30	100.5	425.02	45.01	501				10.492	18.257	116.6	6.19334	12.3867	1246.76	1237.24	-6.33844	-3.18057	-52.4865	-25.961
02-12-2020 22:53:08	13.38	4.95	30	100.5	424.92	45.01	501				10.492	18.257	117	6.2151	12.4302	1246.76	1237.24	-6.33844	-3.18057	-52.5499	-25.9928
02-12-2020 22:54:08	13.4	4.95	30	100.5	424.97	44.99	501				10.492	18.257	117.5	6.2423	12.4846	1246.76	1237.24	-6.33844	-3.18057	-52.6767	-26.0564
02-12-2020 22:55:08	13.42	4.95	30	100.5	424.97	44.98	501				10.492	18.257	117.8	6.25862	12.5172	1246.76	1237.24	-6.33844	-3.18057	-52.8034	-26.12
02-12-2020 22:56:08	13.43	4.95	30	100.4	424.92	45	501				10.492	18.257	118	6.2695	12.539	1246.76	1237.24	-6.33844	-3.18057	-52.8668	-26.1518
02-12-2020 22:57:08	13.45	4.95	30	100.4	424.97	45	501				10.484	18.25	118.5	6.2967	12.5934	1246.76	1236.98	-6.47257	-3.30685	-52.9949	-26.2167
02-12-2020 22:58:08	13.47	4.96	30	100.5	425.02	45.01	501				10.483	18.256	118.8	6.31302	12.626	1246.76	1237.07	-6.3825	-3.31012	-53.1235	-26.2828
02-12-2020 22:59:08	13.48	4.95	30	100.4	425.02	45	501				10.483	18.256	119	6.3239	12.6478	1246.76	1237.07	-6.3825	-3.31012	-53.1873	-26.3159
02-12-2020 23:00:08	13.5	4.95	30	100.5	425.06	44.99	501				10.483	18.256	119.6	6.35654	12.7131	1246.76	1237.07	-6.3825	-3.31012	-53.315	-26.3821
02-12-2020 23:01:08	13.52	4.95	30	100.5	424.97	44.99	501				10.483	18.256	120	6.3783	12.7566	1246.76	1237.07	-6.3825	-3.31012	-53.4426	-26.4484
02-12-2020 23:02:08	13.53	4.95	30	100.5	424.97	44.99	501				10.483	18.256	120.2	6.38918	12.7784	1246.76	1237.07	-6.3825	-3.31012	-53.5064	-26.4815
02-12-2020 23:03:08	13.55	4.95	30	100.4	425.02	45.01	501				10.483	18.256	120.7	6.41638	12.8328	1246.76	1237.07	-6.3825	-3.31012	-53.6341	-26.5477
02-12-2020 23:04:08	13.57	4.95	30	100.4	424.92	45	501				10.483	18.256	120.8	6.42182	12.8436	1246.76	1237.07	-6.3825	-3.31012	-53.7617	-26.6139
02-12-2020 23:05:08	13.58	4.95	30	100.4	424.97	45	501				10.483	18.256	120.9	6.42726	12.8545	1246.76	1237.07	-6.3825	-3.31012	-53.8256	-26.647
02-12-2020 23:06:08	13.6	4.95	30	100.4	424.92	44.99	501				10.483	18.256	121.5	6.4599	12.9198	1246.76	1237.07	-6.3825	-3.31012	-53.9532	-26.7132
02-12-2020 23:07:08	13.62	4.95	30	100.4	424.92	44.99	501				10.483	18.256	122	6.4871	12.9742	1246.76	1237.07	-6.3825	-3.31012	-54.0809	-26.7794
02-12-2020 23:08:08	13.63	4.95	30	100.4	424.92	45	501				10.483	18.256	122.4	6.50886	13.0177	1246.76	1237.07	-6.3825	-3.31012	-54.1447	-26.8125
02-12-2020 23:09:08	13.65	4.95	30	100.3	424.97	44.99	501				10.483	18.256	122.6	6.51974	13.0395	1246.76	1237.07	-6.3825	-3.31012	-54.2723	-26.8787
02-12-2020 23:10:08	13.67	4.95	30	100.4	425.02	44.99	501				10.485	18.25	123.1	6.54694	13.0939	1246.76	1237	-6.46941	-3.29267	-54.4008	-26.9447
02-12-2020 23:11:08	13.68	4.95	30	100.4	425.02	44.99	501				10.485	18.25	123.2	6.55238	13.1048	1246.76	1237	-6.46941	-3.29267	-54.4655	-26.9776
02-12-2020 23:12:08	13.7	4.95	30	100.4	424.97	44.99	501				10.485	18.25	123.6	6.57414	13.1483	1246.76	1237	-6.46941	-3.29267	-54.5949	-27.0435
02-12-2020 23:13:08	13.72	4.95	30	100.4	425.02	44.99	501				10.485	18.25	124.2	6.60678	13.2136	1246.76	1237	-6.46941	-3.29267	-54.7243	-27.1093
02-12-2020 23:14:08	13.73	4.95	30	100.4	425.02	44.99	501				10.485	18.25	124.6	6.62854	13.2571	1246.76	1237	-6.46941	-3.29267	-54.789	-27.1423
02-12-2020 23:15:08	13.75	4.95	30	100.4	424.92	45	501				10.485	18.25	124.8	6.63942	13.2788	1246.76	1237	-6.46941	-3.29267	-54.9184	-27.2081
02-12-2020 23:16:08	13.77	4.95	30	100.4	425.02	44.99	501				10.485	18.25	125.3	6.66662	13.3332	1246.76	1237	-6.46941	-3.29267	-55.0478	-27.274
02-12-2020 23:17:08	13.78	4.96	30	100.4	424.92	45	501				10.485	18.25	125.6	6.68294	13.3659	1246.76	1237	-6.46941	-3.29267	-55.1125	-27.3069
02-12-2020 23:18:08	13.8	4.95	30	100.4	424.97	45	501				10.485	18.25	125.8	6.69382	13.3876	1246.76	1237	-6.46941	-3.29267	-55.2419	-27.3727
02-12-2020 23:19:08	13.82	4.95	30	100.3	424.88	44.99	501				10.485	18.25	126.5	6.7319	13.4638	1246.76	1237	-6.46941	-3.29267	-55.3713	-27.4386
02-12-2020 23:20:08	13.83	4.95	30	100.3	424.97	44.98	501				10.485	18.25	126.8	6.74822	13.4964	1246.76	1237	-6.46941	-3.29267	-55.4359	-27.4715
02-12-2020 23:21:08	13.85	4.95	30	100.3	425.06	45	501				10.485	18.25	127.1	6.76454	13.5291	1246.76	1237	-6.46941	-3.29267	-55.5653	-27.5374
02-12-2020 23:22:08	13.87	4.95	30	100.3	424.97	45.01	501				10.481	18.24	127.5	6.7863	13.5726	1246.76	1236.76	-6.63743	-3.36761	-55.6964	-27.604
02-12-2020 23:23:08	13.88	4.95	30	100.3	425.02	45	501				10.481	18.245	128	6.8135	13.627	1246.76	1236.84	-6.55974	-3.35851	-55.7624	-27.6376
02-12-2020 23:24:08	13.9	4.95	30	100.3	424.97	45	501				10.481	18.245	128.1	6.81894	13.6379	1246.76	1236.84	-6.55974	-3.35851	-55.8936	-27.7048
02-12-2020 23:25:08	13.92	4.95	30	100.3	425.02	45	501				10.481	18.245	128.2	6.82438	13.6488	1246.76	1236.84	-6.55974	-3.35851	-56.0248	-27.7719
02-12-2020 23:26:08	13.93	4.95	30	100.3	425.02	44.99	501				10.481	18.245	128.8	6.85702	13.714	1246.76	1236.84	-6.55974	-3.35851	-56.0904	-27.8055
02-12-2020 23:27:08	13.95	4.95	30	100.4	425.02	45	501				10.481	18.245	129.5	6.8951	13.7902	1246.76	1236.84	-6.55974	-3.35851	-56.2216	-27.8727
02-12-2020 23:28:08	13.97	4.95	30	100.3	424.92	45	501				10.481	18.245	129.7	6.90598	13.812	1246.76	1236.84	-6.55974	-3.35851	-56.3528	-27.9399
02-12-2020 23:29:08	13.98	4.95	30	100.3	424.97	45.01	501				10.481	18.245	130.2	6.93318	13.8664	1246.76	1236.84	-6.55974	-3.35851	-56.4184	-27.9735
02-12-2020 23:30:08	14	4.95	30	100.3	424.97	44.99	501				10.481	18.245	130.4	6.94406	13.8881	1246.76	1236.84	-6.55974	-3.35851	-56.5496	-28.0406
02-12-2020 23:31:08	14.02	4.95	30	100.3	424.97	44.99	501				10.481	18.245	130.4	6.94406	13.8881	1246.76	1236.84	-6.55974	-3.35851	-56.6808	-28.1078
02-12-2020 23:32:08	14.03	4.95	30	100.3	424.97	45	501				10.481	18.245	131.2	6.98758	13.9752	1246.76	1236.84	-6.55974	-3.35851	-56.7464	-28.1414
02-12-2020 23:33:08	14.05	4.95	30	100.2	424.92	44.99	501				10.481	18.245	131.9	7.02566	14.0513	1246.76	1236.84	-6.55974	-3.35851	-56.8775	-28.2086
02-12-2020 23:34:08	14.07	4.95	30	100.2	424.97	44.99	501				10.481	18.245	132.2	7.04198	14.084	1246.76	1236.84	-6.55974	-3.35851	-57.0087	-28.2757
02-12-2020 23:35:08	14.08	4.95	30	100.2	424.97	44.98	501				10.479	18.23	132.4	7.05286	14.1057	1246.76	1236.55	-6.79905	-3.41416	-57.0755	-28.3096
02-12-2020 23:36:08	14.1	4.95	30	100.2	425.02	44.98	501				10.479	18.23	132.6	7.06374	14.1275	1246.76	1236.55	-6.79905	-3.41416	-57.2115	-28.3779
02-12-2020 23:37:08	14.12	4.95	30	100.2	424.97	44.99	501				10.479	18.23	133.1	7.09094	14.1819	1246.76	1236.55	-6.79905	-3.41416	-57.3475	-28.4462
02-12-2020 23:38:08	14.13	4.95	30	100.2	424.97	45	501				10.479	18.23	133.2	7.09638	14.1928	1246.76	1236.55	-6.79905	-3.41416	-57.4155	-28.4803
02-12-2020 23:39:08	14.15	4.95	30	100.2	424.97	45	501				10.479	18.23	134.1	7.14534	14.2907	1246.76	1236.55	-6.79905	-3.41416	-57.5515	-28.5486
02-12-2020 23:40:08	14.17	4.95	30	100.2	424.97	45	501				10.479	18.23	134.3	7.15622	14.3124	1246.76	1236.55	-6.79905	-3.41416	-57.6875	-28.6169
02-12-2020 23:41:08	14.18	4.95	30	100.2	424.92	44.99	501				10.479	18.23	134.6	7.17254	14.3451	1246.76	1236.55	-6.79905	-3.41416	-57.7554	-28.651
02-12-2020 23:42:08	14.2	4.95	30	100.2	424.92	45	501				10.479	18.23	134.9	7.18886	14.3777	1246.76	1236.55	-6.79905	-3.41416	-57.8914	-28.7193
02-12-2020 23:43:08	14.22	4.95	30	100.2	424.92	45.01	501				10.479	18.23	135.3	7.21062	14.4212	1246.76	1236.55	-6.79905	-3.41416	-58.0274	-28.7876
02-12-2020 23:44:08	14.23	4.95	30	100.2	424.97	45	501				10.479	18.23	135.9	7.24326	14.4865	1246.76	1236.55	-6.79905	-3.41416	-58.0954	-28.8217
02-12-2020 23:45:08	14.25	4.95	30	100.2	424.97	44.98	501				10.479	18.23	136.5	7.2759	14.5518	1246.76	1236.55	-6.79905	-3.41416	-58.2314	-28.89
02-12-2020 23:46:08	14.27	4.95	30	100.1	424.97	44.99	501				10.479	18.23	136.6	7.28134	14.5627	1246.76	1236.55	-6.79905	-3.41416	-58.3674	-28.9583
02-12-2020 23:47:08	14.28	4.95	30	100.1	425.02	44.99	501				10.481	18.222	137	7.3031	14.6062	1246.76	1236.45	-6.91693	-3.40033	-58.4359	-28.9923
02-12-2020 23:48:08	14.3	4.95	30	100.1	424.92	45	501				10.481	18.221	137.5	7.3303	14.6606	1246.76	1236.43	-6.93245	-3.40215	-58.5744	-29.0604
02-12-2020 23:49:08	14.32	4.95	30	100.2	425.06	44.99	501				10.481	18.221	137.8	7.34662	14.6932	1246.76	1236.43	-6.93245	-3.40215	-58.7131	-29.1284
02-12-2020 23:50:08	14.33	4.95	30	100.1	424.92	44.99	501				10.481	18.221	138.1	7.36294	14.7259	1246.76	1236.43	-6.93245	-3.40215	-58.7824	-29.1624
02-12-2020 23:51:08	14.35	4.95	30	100.1	425.02	44.99	501				10.481	18.221	138.7	7.39558	14.7912	1246.76	1236.43	-6.93245	-3.40215	-58.9211	-29.2305
02-12-2020 23:52:08	14.37	4.95	30	100.1	424.97	44.98	501				10.481	18.221	139.2	7.42278	14.8456	1246.76	1236.43	-6.93245	-3.40215	-59.0597	-29.2985
02-12-2020 23:53:08	14.38	4.95	30	100.1	424.92	44.98	501				10.481	18.221	139.5	7.4391	14.8782	1246.76	1236.43	-6.93245	-3.40215	-59.129	-29.3325
02-12-2020 23:54:08	14.4	4.95	30	100.1	424.92	45	501				10.481	18.221	139.8	7.45542	14.9108	1246.76	1236.43	-6.93245	-3.40215	-59.2677	-29.4006
02-12-2020 23:55:08	14.42	4.95	30	100	425.02	44.98	501				10.481	18.221	140.2	7.47718	14.9544	1246.76	1236.43	-6.93245	-3.40215	-59.4063	-29.4686
02-12-2020 23:56:08	14.43	4.95	30	100.1	424.92	45.01	501				10.481	18.221	140.8	7.50982	15.0196	1246.76	1236.43	-6.93245	-3.40215	-59.4756	-29.5027
02-12-2020 23:57:08	14.45	4.95	30	100	424.88	44.99	501				10.481	18.221	141.4	7.54246	15.0849	1246.76	1236.43	-6.93245	-3.40215	-59.6143	-29.5707
02-12-2020 23:58:08	14.47	4.95	30	100	424.97	44.99	501				10.481	18.221	141.6	7.55334	15.1067	1246.76	1236.43	-6.93245	-3.40215	-59.7529	-29.6387
02-12-2020 23:59:08	14.48	4.95	30	100	424.97	44.99	501				10.481	18.221	141.7	7.55878	15.1176	1246.76	1236.43	-6.93245	-3.40215	-59.8223	-29.6728
03-12-2020 00:00:08	14.5	4.95	30	100	424.92	44.99	501				10.48	18.219	142.1	7.58054	15.1611	1246.76	1236.38	-6.96667	-3.41997	-59.9613	-29.741
03-12-2020 00:01:08	14.52	4.95	30	100	424.92	44.99	501				10.48	18.219	142.6	7.60774	15.2155	1246.76	1236.38	-6.96667	-3.41997	-60.1006	-29.8094
03-12-2020 00:02:08	14.53	4.95	30	100	424.97	45	501				10.48	18.219	143.2	7.64038	15.2808	1246.76	1236.38	-6.96667	-3.41997	-60.1703	-29.8436
03-12-2020 00:03:08	14.55	4.95	30	100	425.02	44.98	501				10.48	18.219	143.8	7.67302	15.346	1246.76	1236.38	-6.96667	-3.41997	-60.3096	-29.912
03-12-2020 00:04:08	14.57	4.95	30	100	425.06	45	501				10.48	18.219	143.9	7.67846	15.3569	1246.76	1236.38	-6.96667	-3.41997	-60.4489	-29.9804
03-12-2020 00:05:08	14.58	4.95	30	100	424.97	45	501				10.48	18.219	144.3	7.70022	15.4004	1246.76	1236.38	-6.96667	-3.41997	-60.5186	-30.0146
03-12-2020 00:06:08	14.6	4.95	30	100	424.92	44.99	501				10.48	18.219	144.8	7.72742	15.4548	1246.76	1236.38	-6.96667	-3.41997	-60.6579	-30.083
03-12-2020 00:07:08	14.62	4.95	30	100	424.92	44.99	501				10.48	18.219	145.1	7.74374	15.4875	1246.76	1236.38	-6.96667	-3.41997	-60.7973	-30.1514
03-12-2020 00:08:08	14.63	4.95	30	100	424.92	45.01	501				10.48	18.219	145.4	7.76006	15.5201	1246.76	1236.38	-6.96667	-3.41997	-60.8669	-30.1856
03-12-2020 00:09:08	14.65	4.95	30	100	424.88	44.99	501				10.48	18.219	146	7.7927	15.5854	1246.76	1236.38	-6.96667	-3.41997	-61.0063	-30.254
03-12-2020 00:10:08	14.67	4.95	30	100	424.97	45	501				10.48	18.219	146.5	7.8199	15.6398	1246.76	1236.38	-6.96667	-3.41997	-61.1456	-30.3224
03-12-2020 00:11:08	14.68	4.95	30	99.9	424.92	45	501				10.48	18.219	147	7.8471	15.6942	1246.76	1236.38	-6.96667	-3.41997	-61.2153	-30.3566
03-12-2020 00:12:08	14.7	4.95	30	99.9	425.02	44.99	501				10.472	18.219	147.3	7.86342	15.7268	1246.76	1236.24	-6.99194	-3.5334	-61.3548	-30.4261
03-12-2020 00:13:08	14.72	4.95	30	99.9	424.97	45	501				10.471	18.208	147.6	7.87974	15.7595	1246.76	1236.03	-7.16579	-3.56755	-61.4964	-30.4971
03-12-2020 00:14:08	14.73	4.95	30	99.9	424.97	44.99	501				10.471	18.208	148.2	7.91238	15.8248	1246.76	1236.03	-7.16579	-3.56755	-61.5681	-30.5328
03-12-2020 00:15:08	14.75	4.95	30	99.9	425.02	45.01	501				10.471	18.208	148.7	7.93958	15.8792	1246.76	1236.03	-7.16579	-3.56755	-61.7114	-30.6041
03-12-2020 00:16:08	14.77	4.95	30	99.9	424.97	44.99	501				10.471	18.208	149.2	7.96678	15.9336	1246.76	1236.03	-7.16579	-3.56755	-61.8547	-30.6755
03-12-2020 00:17:08	14.78	4.95	30	99.9	424.92	45	501				10.471	18.208	149.5	7.9831	15.9662	1246.76	1236.03	-7.16579	-3.56755	-61.9264	-30.7112
03-12-2020 00:18:08	14.8	4.95	30	99.9	424.97	44.99	501				10.471	18.208	149.8	7.99942	15.9988	1246.76	1236.03	-7.16579	-3.56755	-62.0697	-30.7825
03-12-2020 00:19:08	14.82	4.95	30	99.9	424.97	45	501				10.471	18.208	150.2	8.02118	16.0424	1246.76	1236.03	-7.16579	-3.56755	-62.213	-30.8539
03-12-2020 00:20:08	14.83	4.95	30	99.9	424.97	44.98	501				10.471	18.208	150.9	8.05926	16.1185	1246.76	1236.03	-7.16579	-3.56755	-62.2847	-30.8896
03-12-2020 00:21:08	14.85	4.95	30	99.9	424.92	44.99	501				10.471	18.208	151.4	8.08646	16.1729	1246.76	1236.03	-7.16579	-3.56755	-62.428	-30.9609
03-12-2020 00:22:08	14.87	4.95	30	99.9	424.97	45	501				10.471	18.208	151.7	8.10278	16.2056	1246.76	1236.03	-7.16579	-3.56755	-62.5713	-31.0323
03-12-2020 00:23:08	14.88	4.95	30	99.9	425.02	45.01	501				10.471	18.208	152	8.1191	16.2382	1246.76	1236.03	-7.16579	-3.56755	-62.643	-31.0679
03-12-2020 00:24:08	14.9	4.95	30	99.9	424.97	45	501				10.471	18.208	152.1	8.12454	16.2491	1246.76	1236.03	-7.16579	-3.56755	-62.7863	-31.1393
03-12-2020 00:25:08	14.92	4.95	30	99.9	424.97	44.99	501				10.483	18.206	152.9	8.16806	16.3361	1246.76	1236.2	-7.15897	-3.40105	-62.9295	-31.209
03-12-2020 00:26:08	14.93	4.95	30	99.9	424.97	45	501				10.483	18.206	153.6	8.20614	16.4123	1246.76	1236.2	-7.15897	-3.40105	-63.0011	-31.243
03-12-2020 00:27:08	14.95	4.95	30	99.8	424.97	44.99	501				10.483	18.206	154.1	8.23334	16.4667	1246.76	1236.2	-7.15897	-3.40105	-63.1443	-31.311
03-12-2020 00:28:08	14.97	4.95	30	99.8	424.97	45	501				10.483	18.206	154.3	8.24422	16.4884	1246.76	1236.2	-7.15897	-3.40105	-63.2875	-31.379
03-12-2020 00:29:08	14.98	4.95	30	99.8	424.92	44.98	501				10.483	18.206	154.4	8.24966	16.4993	1246.76	1236.2	-7.15897	-3.40105	-63.3591	-31.413
03-12-2020 00:30:08	15	4.95	30	99.8	424.97	44.99	501				10.483	18.206	154.8	8.27142	16.5428	1246.76	1236.2	-7.15897	-3.40105	-63.5022	-31.481
03-12-2020 00:31:08	15.02	4.95	30	99.9	424.97	44.99	501				10.483	18.206	155.6	8.31494	16.6299	1246.76	1236.2	-7.15897	-3.40105	-63.6454	-31.5491
03-12-2020 00:32:08	15.03	4.95	30	99.8	424.92	44.99	501				10.483	18.206	156	8.3367	16.6734	1246.76	1236.2	-7.15897	-3.40105	-63.717	-31.5831
03-12-2020 00:33:08	15.05	4.95	30	99.8	424.92	44.99	501				10.483	18.206	156.5	8.3639	16.7278	1246.76	1236.2	-7.15897	-3.40105	-63.8602	-31.6511
03-12-2020 00:34:08	15.07	4.95	30	99.8	424.97	45	501				10.483	18.206	157	8.3911	16.7822	1246.76	1236.2	-7.15897	-3.40105	-64.0034	-31.7191
03-12-2020 00:35:08	15.08	4.95	30	99.8	424.97	44.99	501				10.483	18.206	157.6	8.42374	16.8475	1246.76	1236.2	-7.15897	-3.40105	-64.075	-31.7531
03-12-2020 00:36:08	15.1	4.95	30	99.7	424.97	44.99	501				10.483	18.206	158	8.4455	16.891	1246.76	1236.2	-7.15897	-3.40105	-64.2181	-31.8212
03-12-2020 00:37:08	15.12	4.95	30	99.7	424.97	44.99	501				10.472	18.199	158.5	8.4727	16.9454	1246.76	1235.89	-7.30228	-3.5697	-64.3627	-31.8909
03-12-2020 00:38:08	15.13	4.95	30	99.7	424.88	44.99	501				10.471	18.201	158.8	8.48902	16.978	1246.76	1235.91	-7.27439	-3.58025	-64.4356	-31.9266
03-12-2020 00:39:08	15.15	4.95	30	99.7	424.97	44.99	501				10.471	18.201	159	8.4999	16.9998	1246.76	1235.91	-7.27439	-3.58025	-64.5811	-31.9982
03-12-2020 00:40:08	15.17	4.95	30	99.7	424.88	44.99	501				10.471	18.201	159.4	8.52166	17.0433	1246.76	1235.91	-7.27439	-3.58025	-64.7266	-32.0698
03-12-2020 00:41:08	15.18	4.95	30	99.7	424.92	45	501				10.471	18.201	160.2	8.56518	17.1304	1246.76	1235.91	-7.27439	-3.58025	-64.7993	-32.1056
03-12-2020 00:42:08	15.2	4.95	30	99.6	424.92	44.99	501				10.471	18.201	160.6	8.58694	17.1739	1246.76	1235.91	-7.27439	-3.58025	-64.9448	-32.1772
03-12-2020 00:43:08	15.22	4.95	30	99.7	424.88	45	501				10.471	18.201	161.1	8.61414	17.2283	1246.76	1235.91	-7.27439	-3.58025	-65.0903	-32.2488
03-12-2020 00:44:08	15.23	4.96	30	99.6	424.97	45	501				10.471	18.201	161.6	8.64134	17.2827	1246.76	1235.91	-7.27439	-3.58025	-65.1631	-32.2846
03-12-2020 00:45:08	15.25	4.95	30	99.7	425.02	44.99	501				10.471	18.201	161.6	8.64134	17.2827	1246.76	1235.91	-7.27439	-3.58025	-65.3086	-32.3562
03-12-2020 00:46:08	15.27	4.95	30	99.7	424.88	45	501				10.471	18.201	162.2	8.67398	17.348	1246.76	1235.91	-7.27439	-3.58025	-65.454	-32.4278
03-12-2020 00:47:08	15.28	4.95	30	99.7	424.92	44.99	501				10.471	18.201	163.1	8.72294	17.4459	1246.76	1235.91	-7.27439	-3.58025	-65.5268	-32.4636
03-12-2020 00:48:08	15.3	4.95	30	99.6	424.97	45	501				10.471	18.201	163.4	8.73926	17.4785	1246.76	1235.91	-7.27439	-3.58025	-65.6723	-32.5353
03-12-2020 00:49:08	15.32	4.95	30	99.6	425.02	44.99	501				10.471	18.201	163.8	8.76102	17.522	1246.76	1235.91	-7.27439	-3.58025	-65.8178	-32.6069
03-12-2020 00:50:08	15.33	4.95	30	99.6	424.92	44.99	501				10.469	18.192	164.1	8.77734	17.5547	1246.76	1235.72	-7.4203	-3.62492	-65.8912	-32.6429
03-12-2020 00:51:08	15.35	4.95	30	99.6	424.92	45	501				10.469	18.192	164.4	8.79366	17.5873	1246.76	1235.72	-7.4203	-3.62492	-66.0396	-32.7154
03-12-2020 00:52:08	15.37	4.95	30	99.6	425.02	45	501				10.469	18.192	165.4	8.84806	17.6961	1246.76	1235.72	-7.4203	-3.62492	-66.188	-32.7879
03-12-2020 00:53:08	15.38	4.95	30	99.6	424.97	45	501				10.469	18.192	165.6	8.85894	17.7179	1246.76	1235.72	-7.4203	-3.62492	-66.2622	-32.8241
03-12-2020 00:54:08	15.4	4.95	30	99.6	424.92	44.99	501				10.469	18.192	166.1	8.88614	17.7723	1246.76	1235.72	-7.4203	-3.62492	-66.4107	-32.8966
03-12-2020 00:55:08	15.42	4.95	30	99.6	424.92	44.99	501				10.469	18.192	166.6	8.91334	17.8267	1246.76	1235.72	-7.4203	-3.62492	-66.5591	-32.9691
03-12-2020 00:56:08	15.43	4.95	30	99.6	424.88	44.99	501				10.469	18.192	167.2	8.94598	17.892	1246.76	1235.72	-7.4203	-3.62492	-66.6333	-33.0054
03-12-2020 00:57:08	15.45	4.95	30	99.5	424.97	45	501				10.469	18.192	167.7	8.97318	17.9464	1246.76	1235.72	-7.4203	-3.62492	-66.7817	-33.0779
03-12-2020 00:58:08	15.47	4.95	30	99.5	424.88	45	501				10.469	18.192	168.2	9.00038	18.0008	1246.76	1235.72	-7.4203	-3.62492	-66.9301	-33.1504
03-12-2020 00:59:08	15.48	4.95	30	99.5	424.97	44.98	501				10.469	18.192	168.4	9.01126	18.0225	1246.76	1235.72	-7.4203	-3.62492	-67.0043	-33.1866
03-12-2020 01:00:08	15.5	4.95	30	99.5	425.02	44.99	501				10.469	18.192	168.9	9.03846	18.0769	1246.76	1235.72	-7.4203	-3.62492	-67.1527	-33.2591
03-12-2020 01:01:08	15.52	4.95	30	99.5	424.83	44.99	501				10.469	18.192	169.5	9.0711	18.1422	1246.76	1235.72	-7.4203	-3.62492	-67.3011	-33.3316
03-12-2020 01:02:08	15.53	4.95	30	99.5	424.92	45	501				10.467	18.176	170.1	9.10374	18.2075	1246.76	1235.41	-7.67466	-3.68225	-67.3766	-33.3682
03-12-2020 01:03:08	15.55	4.95	30	99.6	424.97	44.99	501				10.464	18.179	170.4	9.12006	18.2401	1246.76	1235.41	-7.63759	-3.71932	-67.5297	-33.4422
03-12-2020 01:04:08	15.57	4.95	30	99.5	425.02	44.98	501				10.464	18.179	170.9	9.14726	18.2945	1246.76	1235.41	-7.63759	-3.71932	-67.6824	-33.5166
03-12-2020 01:05:08	15.58	4.95	30	99.5	424.92	44.99	501				10.464	18.179	171.3	9.16902	18.338	1246.76	1235.41	-7.63759	-3.71932	-67.7588	-33.5538
03-12-2020 01:06:08	15.6	4.95	30	99.5	424.97	45	501				10.464	18.179	171.6	9.18534	18.3707	1246.76	1235.41	-7.63759	-3.71932	-67.9116	-33.6281
03-12-2020 01:07:08	15.62	4.95	30	99.5	424.92	44.99	501				10.464	18.179	172.6	9.23974	18.4795	1246.76	1235.41	-7.63759	-3.71932	-68.0643	-33.7025
03-12-2020 01:08:08	15.63	4.95	30	99.5	424.92	45	501				10.464	18.179	173	9.2615	18.523	1246.76	1235.41	-7.63759	-3.71932	-68.1407	-33.7397
03-12-2020 01:09:08	15.65	4.95	30	99.5	424.88	45	501				10.464	18.179	173.1	9.26694	18.5339	1246.76	1235.41	-7.63759	-3.71932	-68.2934	-33.8141
03-12-2020 01:10:08	15.67	4.95	30	99.5	424.92	44.99	501				10.464	18.179	173.6	9.29414	18.5883	1246.76	1235.41	-7.63759	-3.71932	-68.4462	-33.8885
03-12-2020 01:11:08	15.68	4.95	30	99.5	424.92	45	501				10.464	18.179	174.1	9.32134	18.6427	1246.76	1235.41	-7.63759	-3.71932	-68.5226	-33.9257
03-12-2020 01:12:08	15.7	4.95	30	99.4	424.97	44.99	501				10.464	18.179	174.8	9.35942	18.7188	1246.76	1235.41	-7.63759	-3.71932	-68.6753	-34.0001
03-12-2020 01:13:08	15.72	4.95	30	99.4	424.97	44.99	501				10.464	18.179	175.3	9.38662	18.7732	1246.76	1235.41	-7.63759	-3.71932	-68.8281	-34.0745
03-12-2020 01:14:08	15.73	4.95	30	99.4	424.97	44.98	501				10.464	18.179	175.8	9.41382	18.8276	1246.76	1235.41	-7.63759	-3.71932	-68.9045	-34.1116
03-12-2020 01:15:08	15.75	4.95	30	99.3	424.92	45	501				10.462	18.177	176	9.4247	18.8494	1246.76	1235.34	-7.6749	-3.75127	-69.0576	-34.1864
03-12-2020 01:16:08	15.77	4.95	30	99.4	425.02	44.99	501				10.462	18.177	177	9.4791	18.9582	1246.76	1235.34	-7.6749	-3.75127	-69.2111	-34.2614
03-12-2020 01:17:08	15.78	4.95	30	99.3	424.92	45	501				10.462	18.177	177.5	9.5063	19.0126	1246.76	1235.34	-7.6749	-3.75127	-69.2878	-34.2989
03-12-2020 01:18:08	15.8	4.95	30	99.3	424.97	44.98	501				10.462	18.177	177.7	9.51718	19.0344	1246.76	1235.34	-7.6749	-3.75127	-69.4413	-34.3739
03-12-2020 01:19:08	15.82	4.95	30	99.3	424.92	45.01	501				10.462	18.177	178.2	9.54438	19.0888	1246.76	1235.34	-7.6749	-3.75127	-69.5948	-34.4489
03-12-2020 01:20:08	15.83	4.95	30	99.3	424.92	44.99	501				10.462	18.177	178.7	9.57158	19.1432	1246.76	1235.34	-7.6749	-3.75127	-69.6716	-34.4865
03-12-2020 01:21:08	15.85	4.95	30	99.3	424.92	44.99	501				10.462	18.177	179.4	9.60966	19.2193	1246.76	1235.34	-7.6749	-3.75127	-69.8251	-34.5615
03-12-2020 01:22:08	15.87	4.95	30	99.3	424.97	44.99	501				10.462	18.177	179.9	9.63686	19.2737	1246.76	1235.34	-7.6749	-3.75127	-69.9786	-34.6365
03-12-2020 01:23:08	15.88	4.95	30	99.3	424.97	45	501				10.462	18.177	180.4	9.66406	19.3281	1246.76	1235.34	-7.6749	-3.75127	-70.0553	-34.674
03-12-2020 01:24:08	15.9	4.95	30	99.3	425.06	45	501				10.462	18.177	180.6	9.67494	19.3499	1246.76	1235.34	-7.6749	-3.75127	-70.2088	-34.749
03-12-2020 01:25:08	15.92	4.95	30	99.3	425.02	45.01	501				10.462	18.177	181.1	9.70214	19.4043	1246.76	1235.34	-7.6749	-3.75127	-70.3623	-34.8241
03-12-2020 01:26:08	15.93	4.95	30	99.3	424.88	44.99	501				10.462	18.177	182.1	9.75654	19.5131	1246.76	1235.34	-7.6749	-3.75127	-70.4391	-34.8616
03-12-2020 01:27:08	15.95	4.95	30	99.2	424.92	44.99	501				10.465	18.162	182.3	9.76742	19.5348	1246.76	1235.13	-7.89791	-3.73594	-70.5948	-34.9365
03-12-2020 01:28:08	15.97	4.95	30	99.3	424.92	45	501				10.467	18.165	182.7	9.78918	19.5784	1246.76	1235.22	-7.84514	-3.70218	-70.7522	-35.0108
03-12-2020 01:29:08	15.98	4.95	30	99.3	424.83	45	501				10.467	18.165	183.2	9.81638	19.6328	1246.76	1235.22	-7.84514	-3.70218	-70.8307	-35.0479
03-12-2020 01:30:08	16	4.95	30	99.3	424.92	45.01	501				10.467	18.165	184	9.8599	19.7198	1246.76	1235.22	-7.84514	-3.70218	-70.9876	-35.1219
03-12-2020 01:31:08	16.02	4.95	30	99.2	425.02	45	501				10.467	18.165	184.4	9.88166	19.7633	1246.76	1235.22	-7.84514	-3.70218	-71.1445	-35.1959
03-12-2020 01:32:08	16.03	4.95	30	99.2	424.92	44.99	501				10.467	18.165	184.9	9.90886	19.8177	1246.76	1235.22	-7.84514	-3.70218	-71.2229	-35.233
03-12-2020 01:33:08	16.05	4.95	30	99.2	424.97	45	501				10.467	18.165	185.5	9.9415	19.883	1246.76	1235.22	-7.84514	-3.70218	-71.3798	-35.307
03-12-2020 01:34:08	16.07	4.95	30	99.2	424.92	45	501				10.467	18.165	185.6	9.94694	19.8939	1246.76	1235.22	-7.84514	-3.70218	-71.5367	-35.3811
03-12-2020 01:35:08	16.08	4.95	30	99.2	424.97	45	501				10.467	18.165	186.4	9.99046	19.9809	1246.76	1235.22	-7.84514	-3.70218	-71.6152	-35.4181
03-12-2020 01:36:08	16.1	4.95	30	99.2	424.97	44.99	501				10.467	18.165	187.2	10.034	20.068	1246.76	1235.22	-7.84514	-3.70218	-71.7721	-35.4921
03-12-2020 01:37:08	16.12	4.95	30	99.2	424.88	45	501				10.467	18.165	187.4	10.0449	20.0897	1246.76	1235.22	-7.84514	-3.70218	-71.929	-35.5662
03-12-2020 01:38:08	16.13	4.95	30	99.2	424.97	45	501				10.467	18.165	187.9	10.0721	20.1441	1246.76	1235.22	-7.84514	-3.70218	-72.0074	-35.6032
03-12-2020 01:39:08	16.15	4.95	30	99.2	424.97	45.01	501				10.467	18.165	188.4	10.0993	20.1985	1246.76	1235.22	-7.84514	-3.70218	-72.1643	-35.6772
03-12-2020 01:40:08	16.17	4.95	30	99.2	424.97	45	501				10.466	18.154	189.1	10.1373	20.2747	1246.76	1235.01	-8.01873	-3.73628	-72.323	-35.7516
03-12-2020 01:41:08	16.18	4.95	30	99.2	425.02	45	501				10.466	18.154	189.6	10.1645	20.3291	1246.76	1235.01	-8.01873	-3.73628	-72.4032	-35.789
03-12-2020 01:42:08	16.2	4.95	30	99.2	424.92	44.99	501				10.466	18.154	190.2	10.1972	20.3944	1246.76	1235.01	-8.01873	-3.73628	-72.5635	-35.8637
03-12-2020 01:43:08	16.22	4.95	30	99.1	424.97	45	501				10.466	18.154	190.5	10.2135	20.427	1246.76	1235.01	-8.01873	-3.73628	-72.7239	-35.9384
03-12-2020 01:44:08	16.23	4.95	30	99.1	424.97	45	501				10.466	18.154	191	10.2407	20.4814	1246.76	1235.01	-8.01873	-3.73628	-72.8041	-35.9758
03-12-2020 01:45:08	16.25	4.95	30	99.2	424.97	45	501				10.466	18.154	191.9	10.2897	20.5793	1246.76	1235.01	-8.01873	-3.73628	-72.9645	-36.0505
03-12-2020 01:46:08	16.27	4.95	30	99.1	425.02	44.99	501				10.466	18.154	192.4	10.3169	20.6337	1246.76	1235.01	-8.01873	-3.73628	-73.1249	-36.1252
03-12-2020 01:47:08	16.28	4.95	30	99.1	424.97	44.99	501				10.466	18.154	192.9	10.3441	20.6881	1246.76	1235.01	-8.01873	-3.73628	-73.205	-36.1626
03-12-2020 01:48:08	16.3	4.95	30	99.1	425.02	45.01	501				10.466	18.154	193.5	10.3767	20.7534	1246.76	1235.01	-8.01873	-3.73628	-73.3654	-36.2373
03-12-2020 01:49:08	16.32	4.95	30	99.1	425.02	44.98	501				10.466	18.154	194.1	10.4093	20.8187	1246.76	1235.01	-8.01873	-3.73628	-73.5258	-36.3121
03-12-2020 01:50:08	16.33	4.95	30.1	99	425.02	45	501				10.466	18.154	194.6	10.4365	20.8731	1246.76	1235.01	-8.01873	-3.73628	-73.606	-36.3494
03-12-2020 01:51:08	16.35	4.95	30	99	424.97	44.99	501				10.466	18.154	194.9	10.4529	20.9057	1246.76	1235.01	-8.01873	-3.73628	-73.7664	-36.4241
03-12-2020 01:52:08	16.37	4.95	30	99.1	424.97	45	501				10.465	18.141	195.4	10.4801	20.9601	1246.76	1234.77	-8.22319	-3.77396	-73.9288	-36.4992
03-12-2020 01:53:08	16.38	4.95	30	99	425.02	45.01	501				10.466	18.14	196.4	10.5345	21.0689	1246.76	1234.77	-8.23556	-3.76162	-74.0111	-36.5369
03-12-2020 01:54:08	16.4	4.95	30	99	424.92	44.99	501				10.466	18.14	196.6	10.5453	21.0907	1246.76	1234.77	-8.23556	-3.76162	-74.1758	-36.6122
03-12-2020 01:55:08	16.42	4.95	30	99	425.02	45.01	501				10.466	18.14	197.1	10.5725	21.1451	1246.76	1234.77	-8.23556	-3.76162	-74.3405	-36.6874
03-12-2020 01:56:08	16.43	4.95	30	99	424.92	45.01	501				10.466	18.14	197.6	10.5997	21.1995	1246.76	1234.77	-8.23556	-3.76162	-74.4228	-36.725
03-12-2020 01:57:08	16.45	4.95	30	99	425.02	45	501				10.466	18.14	198.3	10.6378	21.2756	1246.76	1234.77	-8.23556	-3.76162	-74.5876	-36.8002
03-12-2020 01:58:08	16.47	4.95	30	99	424.92	45.01	501				10.466	18.14	199	10.6759	21.3518	1246.76	1234.77	-8.23556	-3.76162	-74.7523	-36.8755
03-12-2020 01:59:08	16.48	4.95	30	99	424.97	45	501				10.466	18.14	199.5	10.7031	21.4062	1246.76	1234.77	-8.23556	-3.76162	-74.8346	-36.9131
03-12-2020 02:00:08	16.5	4.95	30	98.9	424.88	44.99	501				10.466	18.14	199.9	10.7249	21.4497	1246.76	1234.77	-8.23556	-3.76162	-74.9993	-36.9883
03-12-2020 02:01:08	16.52	4.95	30	98.9	424.97	45	501				10.466	18.14	200.5	10.7575	21.515	1246.76	1234.77	-8.23556	-3.76162	-75.164	-37.0636
03-12-2020 02:02:08	16.53	4.95	30	98.9	424.97	44.98	501				10.466	18.14	201.4	10.8065	21.6129	1246.76	1234.77	-8.23556	-3.76162	-75.2464	-37.1012
03-12-2020 02:03:08	16.55	4.95	30	98.9	424.92	45	501				10.466	18.14	201.6	10.8173	21.6347	1246.76	1234.77	-8.23556	-3.76162	-75.4111	-37.1764
03-12-2020 02:04:08	16.57	4.95	30	98.9	424.88	44.99	501				10.466	18.14	202.1	10.8445	21.6891	1246.76	1234.77	-8.23556	-3.76162	-75.5758	-37.2516
03-12-2020 02:05:08	16.58	4.95	30	98.8	425.02	44.99	501				10.463	18.134	202.7	10.8772	21.7544	1246.76	1234.61	-8.33785	-3.81494	-75.6587	-37.2895
03-12-2020 02:06:08	16.6	4.95	30	98.8	424.88	45	501				10.463	18.134	203.4	10.9153	21.8305	1246.76	1234.61	-8.33785	-3.81494	-75.8255	-37.3658
03-12-2020 02:07:08	16.62	4.95	30	98.8	424.92	44.98	501				10.463	18.134	204.1	10.9533	21.9067	1246.76	1234.61	-8.33785	-3.81494	-75.9922	-37.4421
03-12-2020 02:08:08	16.63	4.95	30	98.8	424.92	44.99	501				10.463	18.134	204.5	10.9751	21.9502	1246.76	1234.61	-8.33785	-3.81494	-76.0756	-37.4803
03-12-2020 02:09:08	16.65	4.95	30	98.8	424.97	45	501				10.463	18.134	205	11.0023	22.0046	1246.76	1234.61	-8.33785	-3.81494	-76.2423	-37.5566
03-12-2020 02:10:08	16.67	4.95	30	98.8	424.97	45	501				10.463	18.134	205.6	11.0349	22.0699	1246.76	1234.61	-8.33785	-3.81494	-76.4091	-37.6329
03-12-2020 02:11:08	16.68	4.95	30	98.8	424.97	44.99	501				10.463	18.134	206.2	11.0676	22.1352	1246.76	1234.61	-8.33785	-3.81494	-76.4925	-37.671
03-12-2020 02:12:08	16.7	4.95	30	98.7	424.88	45	501				10.463	18.134	206.7	11.0948	22.1896	1246.76	1234.61	-8.33785	-3.81494	-76.6592	-37.7473
03-12-2020 02:13:08	16.72	4.95	30	98.7	424.97	44.99	501				10.463	18.134	207.3	11.1274	22.2548	1246.76	1234.61	-8.33785	-3.81494	-76.826	-37.8236
03-12-2020 02:14:08	16.73	4.95	30	98.7	424.88	44.99	501				10.463	18.134	208.3	11.1818	22.3636	1246.76	1234.61	-8.33785	-3.81494	-76.9094	-37.8618
03-12-2020 02:15:08	16.75	4.95	30	98.6	424.88	45.01	501				10.463	18.134	208.7	11.2036	22.4072	1246.76	1234.61	-8.33785	-3.81494	-77.0761	-37.9381
03-12-2020 02:16:08	16.77	4.95	30	98.6	424.92	45	501				10.463	18.134	209.3	11.2362	22.4724	1246.76	1234.61	-8.33785	-3.81494	-77.2429	-38.0144
03-12-2020 02:17:08	16.78	4.95	30	98.6	424.97	44.98	501				10.462	18.128	209.4	11.2417	22.4833	1246.76	1234.49	-8.43388	-3.83995	-77.3267	-38.0526
03-12-2020 02:18:08	16.8	4.95	30	98.6	424.92	44.99	501				10.466	18.117	210.2	11.2852	22.5704	1246.76	1234.37	-8.59159	-3.80324	-77.497	-38.1291
03-12-2020 02:19:08	16.82	4.95	30	98.6	425.02	45	501				10.466	18.117	211	11.3287	22.6574	1246.76	1234.37	-8.59159	-3.80324	-77.6688	-38.2051
03-12-2020 02:20:08	16.83	4.95	30	98.6	425.02	44.98	501				10.466	18.117	211.6	11.3613	22.7227	1246.76	1234.37	-8.59159	-3.80324	-77.7547	-38.2432
03-12-2020 02:21:08	16.85	4.95	30	98.6	424.97	45	501				10.466	18.117	211.9	11.3777	22.7553	1246.76	1234.37	-8.59159	-3.80324	-77.9266	-38.3192
03-12-2020 02:22:08	16.87	4.95	30	98.6	424.88	45	501				10.466	18.117	212.4	11.4049	22.8097	1246.76	1234.37	-8.59159	-3.80324	-78.0984	-38.3953
03-12-2020 02:23:08	16.88	4.95	30	98.6	424.92	44.99	501				10.466	18.117	213.3	11.4538	22.9076	1246.76	1234.37	-8.59159	-3.80324	-78.1843	-38.4333
03-12-2020 02:24:08	16.9	4.95	30	98.6	425.02	45	501				10.466	18.117	213.8	11.481	22.962	1246.76	1234.37	-8.59159	-3.80324	-78.3562	-38.5094
03-12-2020 02:25:08	16.92	4.95	30	98.5	425.02	44.99	501				10.466	18.117	214.3	11.5082	23.0164	1246.76	1234.37	-8.59159	-3.80324	-78.528	-38.5854
03-12-2020 02:26:08	16.93	4.95	30	98.6	424.92	44.99	501				10.466	18.117	214.9	11.5409	23.0817	1246.76	1234.37	-8.59159	-3.80324	-78.6139	-38.6235
03-12-2020 02:27:08	16.95	4.95	30	98.5	424.97	44.99	501				10.466	18.117	215.6	11.5789	23.1579	1246.76	1234.37	-8.59159	-3.80324	-78.7857	-38.6995
03-12-2020 02:28:08	16.97	4.95	30	98.5	424.97	45	501				10.466	18.117	216.3	11.617	23.234	1246.76	1234.37	-8.59159	-3.80324	-78.9576	-38.7756
03-12-2020 02:29:08	16.98	4.95	30	98.5	424.97	45	501				10.466	18.117	216.7	11.6388	23.2776	1246.76	1234.37	-8.59159	-3.80324	-79.0435	-38.8136
03-12-2020 02:30:08	17	4.95	30	98.5	424.97	45	501				10.464	18.111	217.3	11.6714	23.3428	1246.76	1234.23	-8.6907	-3.84239	-79.2163	-38.8901
03-12-2020 02:31:08	17.02	4.95	30	98.5	424.97	44.99	501				10.464	18.111	218.2	11.7204	23.4408	1246.76	1234.23	-8.6907	-3.84239	-79.3901	-38.9669
03-12-2020 02:32:08	17.03	4.95	30	98.5	425.02	44.98	501				10.464	18.111	218.5	11.7367	23.4734	1246.76	1234.23	-8.6907	-3.84239	-79.477	-39.0054
03-12-2020 02:33:08	17.05	4.95	30	98.5	424.97	45	501				10.464	18.111	219	11.7639	23.5278	1246.76	1234.23	-8.6907	-3.84239	-79.6508	-39.0822
03-12-2020 02:34:08	17.07	4.95	30	98.4	424.88	45	501				10.464	18.111	219.5	11.7911	23.5822	1246.76	1234.23	-8.6907	-3.84239	-79.8247	-39.1591
03-12-2020 02:35:08	17.08	4.95	30	98.4	424.97	45.01	501				10.464	18.111	220.5	11.8455	23.691	1246.76	1234.23	-8.6907	-3.84239	-79.9116	-39.1975
03-12-2020 02:36:08	17.1	4.95	30	98.4	424.92	44.99	501				10.464	18.111	221.1	11.8781	23.7563	1246.76	1234.23	-8.6907	-3.84239	-80.0854	-39.2743
03-12-2020 02:37:08	17.12	4.95	30	98.4	424.97	44.99	501				10.464	18.111	221.6	11.9053	23.8107	1246.76	1234.23	-8.6907	-3.84239	-80.2592	-39.3512
03-12-2020 02:38:08	17.13	4.95	30	98.5	424.97	44.99	501				10.464	18.111	222.2	11.938	23.876	1246.76	1234.23	-8.6907	-3.84239	-80.3461	-39.3896
03-12-2020 02:39:08	17.15	4.95	30	98.4	424.92	45	501				10.464	18.111	222.9	11.9761	23.9521	1246.76	1234.23	-8.6907	-3.84239	-80.5199	-39.4665
03-12-2020 02:40:08	17.17	4.95	30	98.4	425.02	45	501				10.464	18.111	223.4	12.0033	24.0065	1246.76	1234.23	-8.6907	-3.84239	-80.6937	-39.5433
03-12-2020 02:41:08	17.18	4.95	30	98.4	425.02	45.01	501				10.464	18.111	224	12.0359	24.0718	1246.76	1234.23	-8.6907	-3.84239	-80.7806	-39.5817
03-12-2020 02:42:08	17.2	4.95	30	98.4	424.92	44.99	501				10.466	18.11	224.6	12.0685	24.1371	1246.76	1234.25	-8.6999	-3.8159	-80.9545	-39.6583
03-12-2020 02:43:08	17.22	4.95	30	98.4	424.92	45	501				10.465	18.114	225.5	12.1175	24.235	1246.76	1234.3	-8.64114	-3.82281	-81.1279	-39.7347
03-12-2020 02:44:08	17.23	4.95	30	98.4	424.92	45	501				10.465	18.114	225.8	12.1338	24.2676	1246.76	1234.3	-8.64114	-3.82281	-81.2144	-39.7729
03-12-2020 02:45:08	17.25	4.95	30	98.4	424.97	44.99	501				10.465	18.114	226.6	12.1773	24.3547	1246.76	1234.3	-8.64114	-3.82281	-81.3872	-39.8494
03-12-2020 02:46:08	17.27	4.95	30	98.4	425.02	44.98	501				10.465	18.114	227	12.1991	24.3982	1246.76	1234.3	-8.64114	-3.82281	-81.56	-39.9258
03-12-2020 02:47:08	17.28	4.95	30	98.4	424.97	45	501				10.465	18.114	227.9	12.2481	24.4961	1246.76	1234.3	-8.64114	-3.82281	-81.6464	-39.9641
03-12-2020 02:48:08	17.3	4.95	30	98.4	424.97	44.99	501				10.465	18.114	228.5	12.2807	24.5614	1246.76	1234.3	-8.64114	-3.82281	-81.8192	-40.0405
03-12-2020 02:49:08	17.32	4.95	30	98.4	424.97	45	501				10.465	18.114	229	12.3079	24.6158	1246.76	1234.3	-8.64114	-3.82281	-81.9921	-40.117
03-12-2020 02:50:08	17.33	4.95	30	98.4	424.97	44.98	501				10.465	18.114	229.4	12.3297	24.6593	1246.76	1234.3	-8.64114	-3.82281	-82.0785	-40.1552
03-12-2020 02:51:08	17.35	4.95	30	98.4	425.02	44.98	501				10.465	18.114	230.3	12.3786	24.7572	1246.76	1234.3	-8.64114	-3.82281	-82.2513	-40.2317
03-12-2020 02:52:08	17.37	4.95	30	98.4	424.92	44.99	501				10.465	18.114	230.9	12.4113	24.8225	1246.76	1234.3	-8.64114	-3.82281	-82.4241	-40.3081
03-12-2020 02:53:08	17.38	4.95	30	98.3	424.97	45	501				10.465	18.114	231.6	12.4493	24.8987	1246.76	1234.3	-8.64114	-3.82281	-82.5105	-40.3464
03-12-2020 02:54:08	17.4	4.95	30	98.2	425.02	44.99	501				10.465	18.114	232.3	12.4874	24.9748	1246.76	1234.3	-8.64114	-3.82281	-82.6834	-40.4228
03-12-2020 02:55:08	17.42	4.95	30	98.2	424.92	45	501				10.462	18.101	233	12.5255	25.051	1246.76	1234.02	-8.85165	-3.88877	-82.8583	-40.4999
03-12-2020 02:56:08	17.43	4.95	30	98.2	424.92	45	501				10.462	18.101	233.6	12.5581	25.1163	1246.76	1234.02	-8.85165	-3.88877	-82.9468	-40.5388
03-12-2020 02:57:08	17.45	4.95	30	98.2	424.97	45	501				10.462	18.101	233.8	12.569	25.138	1246.76	1234.02	-8.85165	-3.88877	-83.1238	-40.6166
03-12-2020 02:58:08	17.47	4.95	30	98.2	424.97	45	501				10.462	18.101	234.8	12.6234	25.2468	1246.76	1234.02	-8.85165	-3.88877	-83.3009	-40.6944
03-12-2020 02:59:08	17.48	4.95	30	98.2	424.97	45.01	501				10.462	18.101	235.4	12.6561	25.3121	1246.76	1234.02	-8.85165	-3.88877	-83.3894	-40.7332
03-12-2020 03:00:08	17.5	4.95	30	98.2	424.97	44.99	501				10.462	18.101	236	12.6887	25.3774	1246.76	1234.02	-8.85165	-3.88877	-83.5664	-40.811
03-12-2020 03:01:08	17.52	4.95	30	98.1	424.92	45	501				10.462	18.101	236.5	12.7159	25.4318	1246.76	1234.02	-8.85165	-3.88877	-83.7434	-40.8888
03-12-2020 03:02:08	17.53	4.95	30	98.1	424.92	45	501				10.462	18.101	237.5	12.7703	25.5406	1246.76	1234.02	-8.85165	-3.88877	-83.832	-40.9277
03-12-2020 03:03:08	17.55	4.95	30	98.1	424.97	44.98	501				10.462	18.101	238.1	12.8029	25.6059	1246.76	1234.02	-8.85165	-3.88877	-84.009	-41.0055
03-12-2020 03:04:08	17.57	4.95	30	98.1	424.92	45	501				10.462	18.101	238.6	12.8301	25.6603	1246.76	1234.02	-8.85165	-3.88877	-84.186	-41.0832
03-12-2020 03:05:08	17.58	4.95	30	98.1	424.88	45	501				10.462	18.101	239.5	12.8791	25.7582	1246.76	1234.02	-8.85165	-3.88877	-84.2745	-41.1221
03-12-2020 03:06:08	17.6	4.95	30	98.1	424.97	45	501				10.462	18.101	240.1	12.9117	25.8235	1246.76	1234.02	-8.85165	-3.88877	-84.4516	-41.1999
03-12-2020 03:07:08	17.62	4.95	30	98	424.97	44.99	501				10.462	18.096	240.8	12.9498	25.8996	1246.76	1233.94	-8.92897	-3.8978	-84.6294	-41.2778
03-12-2020 03:08:08	17.63	4.95	30	98.1	424.92	45	501				10.461	18.087	241.3	12.977	25.954	1246.76	1233.76	-9.07127	-3.9282	-84.7194	-41.3169
03-12-2020 03:09:08	17.65	4.95	30	98.1	424.92	45	501				10.461	18.087	242.1	13.0205	26.0411	1246.76	1233.76	-9.07127	-3.9282	-84.9008	-41.3955
03-12-2020 03:10:08	17.67	4.95	30	98	424.92	45	501				10.461	18.087	242.8	13.0586	26.1172	1246.76	1233.76	-9.07127	-3.9282	-85.0822	-41.474
03-12-2020 03:11:08	17.68	4.95	30	98	424.92	44.99	501				10.461	18.087	243.2	13.0804	26.1608	1246.76	1233.76	-9.07127	-3.9282	-85.173	-41.5133
03-12-2020 03:12:08	17.7	4.95	30	98	424.92	44.99	501				10.461	18.087	244	13.1239	26.2478	1246.76	1233.76	-9.07127	-3.9282	-85.3544	-41.5919
03-12-2020 03:13:08	17.72	4.95	30	98	424.92	44.99	501				10.461	18.087	244.8	13.1674	26.3348	1246.76	1233.76	-9.07127	-3.9282	-85.5358	-41.6704
03-12-2020 03:14:08	17.73	4.95	30	98	424.97	44.99	501				10.461	18.087	245.4	13.2001	26.4001	1246.76	1233.76	-9.07127	-3.9282	-85.6265	-41.7097
03-12-2020 03:15:08	17.75	4.95	30	98	424.97	44.98	501				10.461	18.087	245.8	13.2218	26.4436	1246.76	1233.76	-9.07127	-3.9282	-85.8079	-41.7883
03-12-2020 03:16:08	17.77	4.95	30	98	424.88	45	501				10.461	18.087	246.8	13.2762	26.5524	1246.76	1233.76	-9.07127	-3.9282	-85.9894	-41.8668
03-12-2020 03:17:08	17.78	4.95	30	98	424.92	44.99	501				10.461	18.087	247.4	13.3089	26.6177	1246.76	1233.76	-9.07127	-3.9282	-86.0801	-41.9061
03-12-2020 03:18:08	17.8	4.95	30	98	424.97	45	501				10.461	18.087	248.1	13.3469	26.6939	1246.76	1233.76	-9.07127	-3.9282	-86.2615	-41.9847
03-12-2020 03:19:08	17.82	4.95	30	97.9	424.92	45	501				10.461	18.087	249	13.3959	26.7918	1246.76	1233.76	-9.07127	-3.9282	-86.4429	-42.0633
03-12-2020 03:20:08	17.83	4.95	30	97.9	424.92	44.99	501				10.461	18.085	249.6	13.4285	26.8571	1246.76	1233.73	-9.1022	-3.93181	-86.5338	-42.1026
03-12-2020 03:21:08	17.85	4.95	30	97.9	424.88	45	501				10.461	18.085	250.2	13.4612	26.9224	1246.76	1233.73	-9.1022	-3.93181	-86.7158	-42.1812
03-12-2020 03:22:08	17.87	4.95	30	97.9	424.92	45	501				10.461	18.085	250.5	13.4775	26.955	1246.76	1233.73	-9.1022	-3.93181	-86.8979	-42.2598
03-12-2020 03:23:08	17.88	4.95	30	97.9	424.92	45	501				10.461	18.085	251.4	13.5265	27.0529	1246.76	1233.73	-9.1022	-3.93181	-86.9889	-42.2991
03-12-2020 03:24:08	17.9	4.95	30	97.8	424.92	45	501				10.461	18.085	252.2	13.57	27.14	1246.76	1233.73	-9.1022	-3.93181	-87.1709	-42.3778
03-12-2020 03:25:08	17.92	4.95	30	97.8	424.97	44.99	501				10.461	18.085	252.7	13.5972	27.1944	1246.76	1233.73	-9.1022	-3.93181	-87.353	-42.4564
03-12-2020 03:26:08	17.93	4.95	30	97.8	425.02	45	501				10.461	18.085	253.5	13.6407	27.2814	1246.76	1233.73	-9.1022	-3.93181	-87.444	-42.4957
03-12-2020 03:27:08	17.95	4.95	30	97.8	424.88	45	501				10.461	18.085	254.5	13.6951	27.3902	1246.76	1233.73	-9.1022	-3.93181	-87.6261	-42.5744
03-12-2020 03:28:08	17.97	4.95	30	97.8	424.92	44.99	501				10.461	18.085	254.9	13.7169	27.4337	1246.76	1233.73	-9.1022	-3.93181	-87.8081	-42.653
03-12-2020 03:29:08	17.98	4.95	30	97.8	424.97	45	501				10.461	18.085	255.5	13.7495	27.499	1246.76	1233.73	-9.1022	-3.93181	-87.8991	-42.6923
03-12-2020 03:30:08	18	4.95	30	97.7	425.02	44.99	501				10.461	18.085	256.5	13.8039	27.6078	1246.76	1233.73	-9.1022	-3.93181	-88.0812	-42.771
03-12-2020 03:31:08	18.02	4.95	30	97.8	424.92	44.99	501				10.461	18.085	257.1	13.8365	27.6731	1246.76	1233.73	-9.1022	-3.93181	-88.2632	-42.8496
03-12-2020 03:32:08	18.03	4.95	30	97.7	424.97	45	501				10.464	18.068	257.7	13.8692	27.7384	1246.76	1233.49	-9.35558	-3.9201	-88.3555	-42.8889
03-12-2020 03:33:08	18.05	4.95	30	97.7	425.02	44.99	501				10.461	18.062	258.7	13.9236	27.8472	1246.76	1233.33	-9.45764	-3.97334	-88.5436	-42.9678
03-12-2020 03:34:08	18.07	4.95	30	97.7	424.92	45	501				10.461	18.062	259.4	13.9617	27.9233	1246.76	1233.33	-9.45764	-3.97334	-88.7328	-43.0473
03-12-2020 03:35:08	18.08	4.95	30	97.6	424.88	45.01	501				10.461	18.062	260	13.9943	27.9886	1246.76	1233.33	-9.45764	-3.97334	-88.8274	-43.087
03-12-2020 03:36:08	18.1	4.95	30	97.6	424.92	45	501				10.461	18.062	260.6	14.0269	28.0539	1246.76	1233.33	-9.45764	-3.97334	-89.0165	-43.1665
03-12-2020 03:37:08	18.12	4.95	30	97.6	425.02	44.99	501				10.461	18.062	261.6	14.0813	28.1627	1246.76	1233.33	-9.45764	-3.97334	-89.2057	-43.2459
03-12-2020 03:38:08	18.13	4.95	30	97.6	424.92	44.98	501				10.461	18.062	262.2	14.114	28.228	1246.76	1233.33	-9.45764	-3.97334	-89.3002	-43.2857
03-12-2020 03:39:08	18.15	4.95	30	97.6	425.02	44.99	501				10.461	18.062	262.7	14.1412	28.2824	1246.76	1233.33	-9.45764	-3.97334	-89.4894	-43.3651
03-12-2020 03:40:08	18.17	4.95	30	97.6	424.97	45.01	501				10.461	18.062	263.6	14.1901	28.3803	1246.76	1233.33	-9.45764	-3.97334	-89.6786	-43.4446
03-12-2020 03:41:08	18.18	4.95	30	97.5	424.97	45	501				10.461	18.062	264.4	14.2337	28.4673	1246.76	1233.33	-9.45764	-3.97334	-89.7731	-43.4843
03-12-2020 03:42:08	18.2	4.95	30	97.6	424.97	44.99	501				10.461	18.062	264.9	14.2609	28.5217	1246.76	1233.33	-9.45764	-3.97334	-89.9623	-43.5638
03-12-2020 03:43:08	18.22	4.95	30	97.5	424.97	45	501				10.461	18.062	265.7	14.3044	28.6088	1246.76	1233.33	-9.45764	-3.97334	-90.1514	-43.6433
03-12-2020 03:44:08	18.23	4.95	30	97.5	424.92	44.99	501				10.461	18.062	266.5	14.3479	28.6958	1246.76	1233.33	-9.45764	-3.97334	-90.246	-43.683
03-12-2020 03:45:08	18.25	4.95	30	97.5	424.92	45	501				10.464	18.053	267.2	14.386	28.772	1246.76	1233.23	-9.58735	-3.94718	-90.4365	-43.7622
03-12-2020 03:46:08	18.27	4.95	30	97.5	424.97	44.99	501				10.464	18.053	268	14.4295	28.859	1246.76	1233.23	-9.58735	-3.94718	-90.6282	-43.8411
03-12-2020 03:47:08	18.28	4.95	30	97.5	424.97	44.99	501				10.464	18.053	268.8	14.473	28.946	1246.76	1233.23	-9.58735	-3.94718	-90.7241	-43.8806
03-12-2020 03:48:08	18.3	4.95	30	97.5	424.88	44.98	501				10.464	18.053	269.4	14.5057	29.0113	1246.76	1233.23	-9.58735	-3.94718	-90.9158	-43.9596
03-12-2020 03:49:08	18.32	4.95	30	97.4	424.88	44.98	501				10.464	18.053	270.1	14.5437	29.0875	1246.76	1233.23	-9.58735	-3.94718	-91.1076	-44.0385
03-12-2020 03:50:08	18.33	4.95	30	97.4	424.97	45.01	501				10.464	18.053	271.2	14.6036	29.2072	1246.76	1233.23	-9.58735	-3.94718	-91.2034	-44.078
03-12-2020 03:51:08	18.35	4.95	30	97.4	425.02	44.99	501				10.464	18.053	271.9	14.6417	29.2833	1246.76	1233.23	-9.58735	-3.94718	-91.3952	-44.1569
03-12-2020 03:52:08	18.37	4.95	30	97.4	424.92	44.99	501				10.464	18.053	272.5	14.6743	29.3486	1246.76	1233.23	-9.58735	-3.94718	-91.5869	-44.2359
03-12-2020 03:53:08	18.38	4.95	30	97.4	424.97	44.98	501				10.464	18.053	273.4	14.7233	29.4465	1246.76	1233.23	-9.58735	-3.94718	-91.6828	-44.2753
03-12-2020 03:54:08	18.4	4.95	30	97.4	424.97	44.99	501				10.464	18.053	274	14.7559	29.5118	1246.76	1233.23	-9.58735	-3.94718	-91.8746	-44.3543
03-12-2020 03:55:08	18.42	4.95	30	97.3	424.92	44.99	501				10.464	18.053	274.4	14.7777	29.5553	1246.76	1233.23	-9.58735	-3.94718	-92.0663	-44.4332
03-12-2020 03:56:08	18.43	4.95	30	97.3	424.92	44.98	501				10.464	18.053	275.3	14.8266	29.6532	1246.76	1233.23	-9.58735	-3.94718	-92.1622	-44.4727
03-12-2020 03:57:08	18.45	4.95	30	97.3	424.97	44.99	501				10.466	18.034	276.3	14.881	29.762	1246.76	1232.94	-9.87452	-3.95321	-92.3568	-44.5517
03-12-2020 03:58:08	18.47	4.95	30	97.3	424.97	44.99	501				10.465	18.032	276.7	14.9028	29.8056	1246.76	1232.88	-9.90852	-3.97095	-92.5546	-44.6309
03-12-2020 03:59:08	18.48	4.95	30	97.3	425.06	45	501				10.465	18.032	277.7	14.9572	29.9144	1246.76	1232.88	-9.90852	-3.97095	-92.6537	-44.6706
03-12-2020 04:00:08	18.5	4.95	30	97.3	424.97	45	501				10.465	18.032	278.7	15.0116	30.0232	1246.76	1232.88	-9.90852	-3.97095	-92.8519	-44.7501
03-12-2020 04:01:08	18.52	4.95	30	97.3	424.92	44.98	501				10.465	18.032	279.2	15.0388	30.0776	1246.76	1232.88	-9.90852	-3.97095	-93.0501	-44.8295
03-12-2020 04:02:08	18.53	4.94	30	97.3	424.92	45	501				10.465	18.032	279.9	15.0769	30.1537	1246.76	1232.88	-9.90852	-3.97095	-93.1491	-44.8692
03-12-2020 04:03:08	18.55	4.95	30	97.2	424.97	45	501				10.465	18.032	280.9	15.1313	30.2625	1246.76	1232.88	-9.90852	-3.97095	-93.3473	-44.9486
03-12-2020 04:04:08	18.57	4.95	30	97.2	424.92	45	501				10.465	18.032	281.5	15.1639	30.3278	1246.76	1232.88	-9.90852	-3.97095	-93.5455	-45.028
03-12-2020 04:05:08	18.58	4.95	30	97.2	424.97	44.99	501				10.465	18.032	282.4	15.2129	30.4257	1246.76	1232.88	-9.90852	-3.97095	-93.6446	-45.0677
03-12-2020 04:06:08	18.6	4.95	30	97.2	424.92	44.99	501				10.465	18.032	283.2	15.2564	30.5128	1246.76	1232.88	-9.90852	-3.97095	-93.8427	-45.1472
03-12-2020 04:07:08	18.62	4.95	30	97.2	425.02	44.99	501				10.465	18.032	283.8	15.289	30.578	1246.76	1232.88	-9.90852	-3.97095	-94.0409	-45.2266
03-12-2020 04:08:08	18.63	4.95	30	97.1	425.06	44.99	501				10.465	18.032	284.8	15.3434	30.6868	1246.76	1232.88	-9.90852	-3.97095	-94.14	-45.2663
03-12-2020 04:09:08	18.65	4.95	30	97.1	424.97	44.99	501				10.465	18.032	285.5	15.3815	30.763	1246.76	1232.88	-9.90852	-3.97095	-94.3382	-45.3457
03-12-2020 04:10:08	18.67	4.95	30	97	424.92	45.01	501				10.465	18.032	286.3	15.425	30.85	1246.76	1232.88	-9.90852	-3.97095	-94.5363	-45.4251
03-12-2020 04:11:08	18.68	4.95	30	97	424.97	45	501				10.465	18.032	287	15.4631	30.9262	1246.76	1232.88	-9.90852	-3.97095	-94.6354	-45.4648
03-12-2020 04:12:08	18.7	4.95	30	97	424.92	45	501				10.465	18.032	288	15.5175	31.035	1246.76	1232.88	-9.90852	-3.97095	-94.8336	-45.5443
03-12-2020 04:13:08	18.72	4.95	30	97	424.88	44.99	501				10.465	18.032	288.7	15.5556	31.1112	1246.76	1232.88	-9.90852	-3.97095	-95.0318	-45.6237
03-12-2020 04:14:08	18.73	4.95	30	97	424.92	44.99	501				10.465	18.032	289.2	15.5828	31.1656	1246.76	1232.88	-9.90852	-3.97095	-95.1308	-45.6634
03-12-2020 04:15:08	18.75	4.95	30	97	424.92	44.99	501				10.465	18.032	290.2	15.6372	31.2744	1246.76	1232.88	-9.90852	-3.97095	-95.329	-45.7428
03-12-2020 04:16:08	18.77	4.95	30	97.1	424.97	44.99	501				10.465	18.032	291	15.6807	31.3614	1246.76	1232.88	-9.90852	-3.97095	-95.5272	-45.8222
03-12-2020 04:17:08	18.78	4.95	30	97	425.02	45	501				10.465	18.032	291.6	15.7133	31.4267	1246.76	1232.88	-9.90852	-3.97095	-95.6263	-45.8619
03-12-2020 04:18:08	18.8	4.95	30	97	425.02	45	501				10.465	18.032	292.6	15.7677	31.5355	1246.76	1232.88	-9.90852	-3.97095	-95.8244	-45.9414
03-12-2020 04:19:08	18.82	4.95	30	97	424.92	45	501				10.465	18.032	293.3	15.8058	31.6116	1246.76	1232.88	-9.90852	-3.97095	-96.0226	-46.0208
03-12-2020 04:20:08	18.83	4.95	30	96.9	424.97	45	501				10.465	18.032	294.1	15.8493	31.6987	1246.76	1232.88	-9.90852	-3.97095	-96.1217	-46.0605
03-12-2020 04:21:08	18.85	4.95	30	96.9	425.02	44.99	501				10.465	18.032	295.1	15.9037	31.8075	1246.76	1232.88	-9.90852	-3.97095	-96.3199	-46.1399
03-12-2020 04:22:08	18.87	4.95	30	96.9	425.02	44.99	501				10.464	18.008	295.8	15.9418	31.8836	1246.76	1232.45	-10.282	-4.02837	-96.5218	-46.2199
03-12-2020 04:23:08	18.88	4.95	30	96.9	424.97	44.99	501				10.466	18.012	296.5	15.9799	31.9598	1246.76	1232.56	-10.2141	-3.9929	-96.6243	-46.26
03-12-2020 04:24:08	18.9	4.95	30	96.9	424.97	44.99	501				10.466	18.012	297.5	16.0343	32.0686	1246.76	1232.56	-10.2141	-3.9929	-96.8285	-46.3399
03-12-2020 04:25:08	18.92	4.95	30	96.9	424.97	44.99	501				10.466	18.012	298.2	16.0724	32.1448	1246.76	1232.56	-10.2141	-3.9929	-97.0328	-46.4197
03-12-2020 04:26:08	18.93	4.95	30.1	96.9	425.02	44.99	501				10.466	18.012	299	16.1159	32.2318	1246.76	1232.56	-10.2141	-3.9929	-97.135	-46.4596
03-12-2020 04:27:08	18.95	4.95	30.1	96.9	424.97	45.01	501				10.466	18.012	300	16.1703	32.3406	1246.76	1232.56	-10.2141	-3.9929	-97.3392	-46.5395
03-12-2020 04:28:08	18.97	4.95	30.1	96.8	425.02	45	501				10.466	18.012	300.6	16.2029	32.4059	1246.76	1232.56	-10.2141	-3.9929	-97.5435	-46.6194
03-12-2020 04:29:08	18.98	4.95	30.1	96.8	425.02	44.98	501				10.466	18.012	301.5	16.2519	32.5038	1246.76	1232.56	-10.2141	-3.9929	-97.6457	-46.6593
03-12-2020 04:30:08	19	4.95	30.1	96.8	424.92	45	501				10.466	18.012	302.5	16.3063	32.6126	1246.76	1232.56	-10.2141	-3.9929	-97.8499	-46.7391
03-12-2020 04:31:08	19.02	4.95	30.1	96.8	424.83	44.99	501				10.466	18.012	303.2	16.3444	32.6888	1246.76	1232.56	-10.2141	-3.9929	-98.0542	-46.819
03-12-2020 04:32:08	19.03	4.95	30.1	96.7	424.92	45	501				10.466	18.012	303.9	16.3825	32.7649	1246.76	1232.56	-10.2141	-3.9929	-98.1564	-46.8589
03-12-2020 04:33:08	19.05	4.95	30.1	96.7	424.92	45	501				10.466	18.012	304.9	16.4369	32.8737	1246.76	1232.56	-10.2141	-3.9929	-98.3607	-46.9388
03-12-2020 04:34:08	19.07	4.95	30.1	96.7	424.97	45	501				10.466	18.012	305.6	16.4749	32.9499	1246.76	1232.56	-10.2141	-3.9929	-98.5649	-47.0186
03-12-2020 04:35:08	19.08	4.95	30.1	96.8	425.02	44.99	501				10.47	17.985	306.4	16.5185	33.0369	1246.76	1232.16	-10.6181	-3.98507	-98.6691	-47.0585
03-12-2020 04:36:08	19.1	4.95	30.1	96.7	424.92	45.01	501				10.47	17.985	307.4	16.5729	33.1457	1246.76	1232.16	-10.6181	-3.98507	-98.8815	-47.1382
03-12-2020 04:37:08	19.12	4.95	30.1	96.6	424.97	45	501				10.47	17.985	308	16.6055	33.211	1246.76	1232.16	-10.6181	-3.98507	-99.0938	-47.2179
03-12-2020 04:38:08	19.13	4.95	30.1	96.7	424.97	44.98	501				10.47	17.985	308.9	16.6545	33.3089	1246.76	1232.16	-10.6181	-3.98507	-99.2	-47.2578
03-12-2020 04:39:08	19.15	4.95	30	96.6	424.97	45	501				10.47	17.985	309.9	16.7089	33.4177	1246.76	1232.16	-10.6181	-3.98507	-99.4124	-47.3375
03-12-2020 04:40:08	19.17	4.95	30	96.5	424.97	44.99	501				10.47	17.985	310.7	16.7524	33.5048	1246.76	1232.16	-10.6181	-3.98507	-99.6247	-47.4172
03-12-2020 04:41:08	19.18	4.95	30	96.5	424.92	45.01	501				10.47	17.985	311.6	16.8013	33.6027	1246.76	1232.16	-10.6181	-3.98507	-99.7309	-47.457
03-12-2020 04:42:08	19.2	4.95	30	96.5	424.97	44.99	501				10.47	17.985	312.6	16.8557	33.7115	1246.76	1232.16	-10.6181	-3.98507	-99.9433	-47.5367
03-12-2020 04:43:08	19.22	4.95	30	96.5	424.97	44.98	501				10.47	17.985	313.3	16.8938	33.7876	1246.76	1232.16	-10.6181	-3.98507	-100.156	-47.6164
03-12-2020 04:44:08	19.23	4.95	30	96.6	424.97	45	501				10.47	17.985	314.3	16.9482	33.8964	1246.76	1232.16	-10.6181	-3.98507	-100.262	-47.6563
03-12-2020 04:45:08	19.25	4.95	30	96.5	425.02	44.98	501				10.47	17.985	315.1	16.9917	33.9835	1246.76	1232.16	-10.6181	-3.98507	-100.474	-47.736
03-12-2020 04:46:08	19.27	4.95	30	96.5	424.97	44.99	501				10.47	17.985	316	17.0407	34.0814	1246.76	1232.16	-10.6181	-3.98507	-100.687	-47.8157
03-12-2020 04:47:08	19.28	4.95	30	96.4	424.92	44.99	501				10.472	17.971	317	17.0951	34.1902	1246.76	1231.95	-10.8278	-3.98207	-100.794	-47.8555
03-12-2020 04:48:08	19.3	4.95	30	96.4	424.97	44.99	501				10.469	17.976	317.7	17.1332	34.2664	1246.76	1231.99	-10.76	-4.01543	-101.01	-47.9355
03-12-2020 04:49:08	19.32	4.95	30	96.4	424.97	44.99	501				10.469	17.976	318.7	17.1876	34.3752	1246.76	1231.99	-10.76	-4.01543	-101.225	-48.0158
03-12-2020 04:50:08	19.33	4.95	30	96.4	424.97	45	501				10.469	17.976	319.4	17.2257	34.4513	1246.76	1231.99	-10.76	-4.01543	-101.332	-48.056
03-12-2020 04:51:08	19.35	4.95	30	96.3	424.92	44.99	501				10.469	17.976	320.2	17.2692	34.5384	1246.76	1231.99	-10.76	-4.01543	-101.548	-48.1363
03-12-2020 04:52:08	19.37	4.95	30	96.3	424.88	44.98	501				10.469	17.976	321.2	17.3236	34.6472	1246.76	1231.99	-10.76	-4.01543	-101.763	-48.2166
03-12-2020 04:53:08	19.38	4.95	30	96.3	424.97	45	501				10.469	17.976	322	17.3671	34.7342	1246.76	1231.99	-10.76	-4.01543	-101.87	-48.2567
03-12-2020 04:54:08	19.4	4.95	30	96.4	424.97	44.99	501				10.469	17.976	322.9	17.4161	34.8321	1246.76	1231.99	-10.76	-4.01543	-102.086	-48.3371
03-12-2020 04:55:08	19.42	4.95	30	96.3	425.02	45	501				10.469	17.976	323.9	17.4705	34.9409	1246.76	1231.99	-10.76	-4.01543	-102.301	-48.4174
03-12-2020 04:56:08	19.43	4.95	30	96.3	424.92	44.99	501				10.469	17.976	324.7	17.514	35.028	1246.76	1231.99	-10.76	-4.01543	-102.408	-48.4575
03-12-2020 04:57:08	19.45	4.95	30	96.3	424.97	45.01	501				10.469	17.976	325.6	17.5629	35.1259	1246.76	1231.99	-10.76	-4.01543	-102.624	-48.5378
03-12-2020 04:58:08	19.47	4.95	30	96.1	425.02	45	501				10.469	17.976	326.6	17.6173	35.2347	1246.76	1231.99	-10.76	-4.01543	-102.839	-48.6181
03-12-2020 04:59:08	19.48	4.95	30	96.1	424.88	45	501				10.469	17.976	327.2	17.65	35.3	1246.76	1231.99	-10.76	-4.01543	-102.946	-48.6583
03-12-2020 05:00:08	19.5	4.95	30	96.1	424.97	44.99	501				10.474	17.957	328.1	17.6989	35.3979	1246.76	1231.75	-11.0373	-3.97907	-103.164	-48.7382
03-12-2020 05:01:08	19.52	4.95	30	96.1	424.97	45	501				10.474	17.957	329.1	17.7533	35.5067	1246.76	1231.75	-11.0373	-3.97907	-103.385	-48.8178
03-12-2020 05:02:08	19.53	4.95	30	96.1	424.97	44.99	501				10.474	17.957	329.9	17.7969	35.5937	1246.76	1231.75	-11.0373	-3.97907	-103.496	-48.8576
03-12-2020 05:03:08	19.55	4.95	30	96	424.97	45.01	501				10.474	17.957	330.8	17.8458	35.6916	1246.76	1231.75	-11.0373	-3.97907	-103.716	-48.9372
03-12-2020 05:04:08	19.57	4.95	30	96	424.97	45.01	501				10.474	17.957	331.8	17.9002	35.8004	1246.76	1231.75	-11.0373	-3.97907	-103.937	-49.0168
03-12-2020 05:05:08	19.58	4.95	30	96	424.97	44.99	501				10.474	17.957	332.8	17.9546	35.9092	1246.76	1231.75	-11.0373	-3.97907	-104.047	-49.0566
03-12-2020 05:06:08	19.6	4.95	30	96	424.92	44.98	501				10.474	17.957	333.8	18.009	36.018	1246.76	1231.75	-11.0373	-3.97907	-104.268	-49.1361
03-12-2020 05:07:08	19.62	4.95	30	95.9	424.97	44.98	501				10.474	17.957	334.5	18.0471	36.0942	1246.76	1231.75	-11.0373	-3.97907	-104.489	-49.2157
03-12-2020 05:08:08	19.63	4.95	30	95.9	424.88	45	501				10.474	17.957	335.5	18.1015	36.203	1246.76	1231.75	-11.0373	-3.97907	-104.599	-49.2555
03-12-2020 05:09:08	19.65	4.95	30	95.9	425.02	44.99	501				10.474	17.957	336.5	18.1559	36.3118	1246.76	1231.75	-11.0373	-3.97907	-104.82	-49.3351
03-12-2020 05:10:08	19.67	4.95	30	95.9	424.92	44.99	501				10.474	17.957	337	18.1831	36.3662	1246.76	1231.75	-11.0373	-3.97907	-105.041	-49.4147
03-12-2020 05:11:08	19.68	4.95	30	95.8	425.02	45	501				10.474	17.957	338	18.2375	36.475	1246.76	1231.75	-11.0373	-3.97907	-105.151	-49.4545
03-12-2020 05:12:08	19.7	4.95	30	95.8	425.02	44.99	501				10.471	17.935	339	18.2919	36.5838	1246.76	1231.32	-11.3855	-4.06107	-105.375	-49.5349
03-12-2020 05:13:08	19.72	4.95	30	95.8	424.97	45	501				10.473	17.936	340	18.3463	36.6926	1246.76	1231.37	-11.3639	-4.03104	-105.603	-49.6158
03-12-2020 05:14:08	19.73	4.95	30	95.8	424.92	44.99	501				10.473	17.936	341	18.4007	36.8014	1246.76	1231.37	-11.3639	-4.03104	-105.716	-49.6561
03-12-2020 05:15:08	19.75	4.95	30	95.7	425.02	44.99	501				10.473	17.936	342	18.4551	36.9102	1246.76	1231.37	-11.3639	-4.03104	-105.944	-49.7367
03-12-2020 05:16:08	19.77	4.95	30	95.7	424.92	44.99	501				10.473	17.936	343	18.5095	37.019	1246.76	1231.37	-11.3639	-4.03104	-106.171	-49.8173
03-12-2020 05:17:08	19.78	4.95	30	95.7	424.88	44.99	501				10.473	17.936	343.9	18.5585	37.1169	1246.76	1231.37	-11.3639	-4.03104	-106.285	-49.8577
03-12-2020 05:18:08	19.8	4.95	30	95.8	424.97	44.99	501				10.473	17.936	344.8	18.6074	37.2148	1246.76	1231.37	-11.3639	-4.03104	-106.512	-49.9383
03-12-2020 05:19:08	19.82	4.95	30	95.8	425.02	44.99	501				10.473	17.936	345.8	18.6618	37.3236	1246.76	1231.37	-11.3639	-4.03104	-106.739	-50.0189
03-12-2020 05:20:08	19.83	4.95	30	95.8	425.02	44.98	501				10.473	17.936	346.6	18.7053	37.4107	1246.76	1231.37	-11.3639	-4.03104	-106.853	-50.0592
03-12-2020 05:21:08	19.85	4.95	30	95.7	425.06	44.99	501				10.473	17.936	347.5	18.7543	37.5086	1246.76	1231.37	-11.3639	-4.03104	-107.08	-50.1398
03-12-2020 05:22:08	19.87	4.95	30	95.7	425.06	45	501				10.473	17.936	348.5	18.8087	37.6174	1246.76	1231.37	-11.3639	-4.03104	-107.307	-50.2204
03-12-2020 05:23:08	19.88	4.94	30	95.7	424.97	44.98	501				10.473	17.936	349.5	18.8631	37.7262	1246.76	1231.37	-11.3639	-4.03104	-107.421	-50.2608
03-12-2020 05:24:08	19.9	4.95	30	95.6	424.97	45	501				10.473	17.936	350.5	18.9175	37.835	1246.76	1231.37	-11.3639	-4.03104	-107.648	-50.3414
03-12-2020 05:25:08	19.92	4.95	30	95.6	424.97	45	501				10.477	17.927	351.3	18.961	37.922	1246.76	1231.28	-11.4901	-3.99078	-107.877	-50.4216
03-12-2020 05:26:08	19.93	4.95	30	95.6	424.97	44.98	501				10.477	17.927	352.2	19.01	38.02	1246.76	1231.28	-11.4901	-3.99078	-107.992	-50.4615
03-12-2020 05:27:08	19.95	4.95	30	95.6	424.97	45	501				10.477	17.927	353.2	19.0644	38.1288	1246.76	1231.28	-11.4901	-3.99078	-108.222	-50.5413
03-12-2020 05:28:08	19.97	4.95	30	95.6	424.97	44.98	501				10.477	17.927	354.2	19.1188	38.2376	1246.76	1231.28	-11.4901	-3.99078	-108.451	-50.6211
03-12-2020 05:29:08	19.98	4.95	30	95.6	424.88	44.99	501				10.477	17.927	355.2	19.1732	38.3464	1246.76	1231.28	-11.4901	-3.99078	-108.566	-50.661
03-12-2020 05:30:08	20	4.95	30	95.6	424.92	45	501				10.477	17.927	356.2	19.2276	38.4552	1246.76	1231.28	-11.4901	-3.99078	-108.796	-50.7409
03-12-2020 05:31:08	20.02	4.95	30	95.5	424.97	44.99	501				10.477	17.927	357.2	19.282	38.564	1246.76	1231.28	-11.4901	-3.99078	-109.026	-50.8207
03-12-2020 05:32:08	20.03	4.95	30	95.5	424.92	44.99	501				10.477	17.927	358.2	19.3364	38.6728	1246.76	1231.28	-11.4901	-3.99078	-109.141	-50.8606
03-12-2020 05:33:08	20.05	4.95	30	95.5	425.02	44.99	501				10.477	17.927	359.2	19.3908	38.7816	1246.76	1231.28	-11.4901	-3.99078	-109.371	-50.9404
03-12-2020 05:34:08	20.07	4.95	30	95.4	424.97	44.98	501				10.477	17.927	360.2	19.4452	38.8904	1246.76	1231.28	-11.4901	-3.99078	-109.6	-51.0202
03-12-2020 05:35:08	20.08	4.95	30	95.4	424.97	45	501				10.477	17.927	361	19.4887	38.9774	1246.76	1231.28	-11.4901	-3.99078	-109.715	-51.0601
03-12-2020 05:36:08	20.1	4.95	30	95.4	424.92	45.01	501				10.477	17.927	361.9	19.5377	39.0753	1246.76	1231.28	-11.4901	-3.99078	-109.945	-51.1399
03-12-2020 05:37:08	20.12	4.95	30	95.3	424.97	44.99	501				10.486	17.909	362.9	19.5921	39.1841	1246.76	1231.13	-11.7395	-3.8962	-110.177	-51.2188
03-12-2020 05:38:08	20.13	4.94	30	95.4	424.92	44.98	501				10.483	17.908	363.9	19.6465	39.2929	1246.76	1231.06	-11.7641	-3.94034	-110.295	-51.258
03-12-2020 05:39:08	20.15	4.95	30	95.3	424.92	44.99	501				10.483	17.908	364.9	19.7009	39.4017	1246.76	1231.06	-11.7641	-3.94034	-110.53	-51.3368
03-12-2020 05:40:08	20.17	4.95	30	95.1	425.02	44.99	501				10.483	17.908	365.9	19.7553	39.5105	1246.76	1231.06	-11.7641	-3.94034	-110.766	-51.4156
03-12-2020 05:41:08	20.18	4.95	30	95.1	424.97	45	501				10.483	17.908	366.9	19.8097	39.6193	1246.76	1231.06	-11.7641	-3.94034	-110.883	-51.455
03-12-2020 05:42:08	20.2	4.95	30	95.1	424.97	44.99	501				10.483	17.908	367.9	19.8641	39.7281	1246.76	1231.06	-11.7641	-3.94034	-111.118	-51.5338
03-12-2020 05:43:08	20.22	4.95	30	95	424.97	44.99	501				10.483	17.908	368.9	19.9185	39.8369	1246.76	1231.06	-11.7641	-3.94034	-111.354	-51.6126
03-12-2020 05:44:08	20.23	4.95	30	95	424.97	45	501				10.483	17.908	369.9	19.9729	39.9457	1246.76	1231.06	-11.7641	-3.94034	-111.471	-51.652
03-12-2020 05:45:08	20.25	4.94	30	95	424.92	45	501				10.483	17.908	370.9	20.0273	40.0545	1246.76	1231.06	-11.7641	-3.94034	-111.707	-51.7308
03-12-2020 05:46:08	20.27	4.95	30	95	424.88	44.99	501				10.483	17.908	371.9	20.0817	40.1633	1246.76	1231.06	-11.7641	-3.94034	-111.942	-51.8096
03-12-2020 05:47:08	20.28	4.95	30	94.9	424.97	44.99	501				10.483	17.908	372.9	20.1361	40.2721	1246.76	1231.06	-11.7641	-3.94034	-112.06	-51.849
03-12-2020 05:48:08	20.3	4.95	30	94.9	425.02	45	501				10.483	17.908	373.9	20.1905	40.3809	1246.76	1231.06	-11.7641	-3.94034	-112.295	-51.9278
03-12-2020 05:49:08	20.32	4.95	30	94.9	425.06	44.99	501				10.483	17.908	374.9	20.2449	40.4897	1246.76	1231.06	-11.7641	-3.94034	-112.53	-52.0067
03-12-2020 05:50:08	20.33	4.95	30	95	424.97	44.99	501				10.489	17.885	375.9	20.2993	40.5985	1246.76	1230.77	-12.0995	-3.89712	-112.649	-52.0458
03-12-2020 05:51:08	20.35	4.95	30	94.9	424.97	45	501				10.489	17.885	376.9	20.3537	40.7073	1246.76	1230.77	-12.0995	-3.89712	-112.891	-52.1238
03-12-2020 05:52:08	20.37	4.95	30	94.9	424.92	45	501				10.489	17.885	377.9	20.4081	40.8161	1246.76	1230.77	-12.0995	-3.89712	-113.133	-52.2017
03-12-2020 05:53:08	20.38	4.94	30	94.9	424.92	44.99	501				10.489	17.885	378.9	20.4625	40.9249	1246.76	1230.77	-12.0995	-3.89712	-113.254	-52.2407
03-12-2020 05:54:08	20.4	4.95	30	94.9	424.97	44.99	501				10.489	17.885	379.9	20.5169	41.0337	1246.76	1230.77	-12.0995	-3.89712	-113.496	-52.3186
03-12-2020 05:55:08	20.42	4.94	30	94.9	424.92	44.99	501				10.489	17.885	380.9	20.5713	41.1425	1246.76	1230.77	-12.0995	-3.89712	-113.738	-52.3966
03-12-2020 05:56:08	20.43	4.95	30	94.8	424.88	44.98	501				10.489	17.885	381.9	20.6257	41.2513	1246.76	1230.77	-12.0995	-3.89712	-113.859	-52.4356
03-12-2020 05:57:08	20.45	4.94	30	94.7	424.97	44.98	501				10.489	17.885	382.9	20.6801	41.3601	1246.76	1230.77	-12.0995	-3.89712	-114.101	-52.5135
03-12-2020 05:58:08	20.47	4.95	30	94.6	424.92	44.99	501				10.489	17.885	383.9	20.7345	41.4689	1246.76	1230.77	-12.0995	-3.89712	-114.343	-52.5914
03-12-2020 05:59:08	20.48	4.95	30	94.6	424.97	45	501				10.489	17.885	384.9	20.7889	41.5777	1246.76	1230.77	-12.0995	-3.89712	-114.464	-52.6304
03-12-2020 06:00:08	20.5	4.95	30	94.6	424.97	45	501				10.489	17.885	385.9	20.8433	41.6865	1246.76	1230.77	-12.0995	-3.89712	-114.706	-52.7084
03-12-2020 06:01:08	20.52	4.95	30	94.5	424.92	44.99	501				10.489	17.885	386.9	20.8977	41.7953	1246.76	1230.77	-12.0995	-3.89712	-114.948	-52.7863
03-12-2020 06:02:08	20.53	4.94	30	94.5	425.02	44.99	501				10.489	17.864	387.9	20.9521	41.9041	1246.76	1230.41	-12.4224	-3.93496	-115.071	-52.8255
03-12-2020 06:03:08	20.55	4.94	30	94.5	424.92	45	501				10.501	17.865	388.9	21.0065	42.0129	1246.76	1230.63	-12.3702	-3.76386	-115.319	-52.9024
03-12-2020 06:04:08	20.57	4.94	30	94.5	424.92	45	501				10.501	17.865	389.9	21.0609	42.1217	1246.76	1230.63	-12.3702	-3.76386	-115.566	-52.9777
03-12-2020 06:05:08	20.58	4.94	30	94.4	424.92	45	501				10.501	17.865	390.9	21.1153	42.2305	1246.76	1230.63	-12.3702	-3.76386	-115.69	-53.0154
03-12-2020 06:06:08	20.6	4.94	30	94.4	424.97	45	501				10.501	17.865	391.9	21.1697	42.3393	1246.76	1230.63	-12.3702	-3.76386	-115.937	-53.0906
03-12-2020 06:07:08	20.62	4.94	30	94.4	424.97	44.99	501				10.501	17.865	392.9	21.2241	42.4481	1246.76	1230.63	-12.3702	-3.76386	-116.185	-53.1659
03-12-2020 06:08:08	20.63	4.94	30	94.5	424.92	45	501				10.501	17.865	393.9	21.2785	42.5569	1246.76	1230.63	-12.3702	-3.76386	-116.308	-53.2036
03-12-2020 06:09:08	20.65	4.94	30	94.5	424.92	44.99	501				10.501	17.865	394.9	21.3329	42.6657	1246.76	1230.63	-12.3702	-3.76386	-116.556	-53.2788
03-12-2020 06:10:08	20.67	4.94	30	94.4	424.97	44.98	501				10.501	17.865	396.2	21.4036	42.8072	1246.76	1230.63	-12.3702	-3.76386	-116.803	-53.3541
03-12-2020 06:11:08	20.68	4.94	30	94.3	425.02	44.99	501				10.501	17.865	397.2	21.458	42.916	1246.76	1230.63	-12.3702	-3.76386	-116.927	-53.3917
03-12-2020 06:12:08	20.7	4.94	30	94.2	425.02	45.01	501				10.501	17.865	398.2	21.5124	43.0248	1246.76	1230.63	-12.3702	-3.76386	-117.174	-53.467
03-12-2020 06:13:08	20.72	4.94	30	94.2	424.92	44.99	501				10.501	17.865	399.2	21.5668	43.1336	1246.76	1230.63	-12.3702	-3.76386	-117.422	-53.5423
03-12-2020 06:14:08	20.73	4.94	30	94.2	424.88	44.99	501				10.501	17.865	400.2	21.6212	43.2424	1246.76	1230.63	-12.3702	-3.76386	-117.546	-53.5799
03-12-2020 06:15:08	20.75	4.94	30	94.1	425.06	44.99	501				10.497	17.84	401.2	21.6756	43.3512	1246.76	1230.13	-12.7667	-3.86537	-117.797	-53.6562
03-12-2020 06:16:08	20.77	4.94	30	94.1	424.92	45	501				10.497	17.84	402.2	21.73	43.46	1246.76	1230.13	-12.7667	-3.86537	-118.052	-53.7335
03-12-2020 06:17:08	20.78	4.94	30	94.1	425.02	45	501				10.497	17.84	403.2	21.7844	43.5688	1246.76	1230.13	-12.7667	-3.86537	-118.18	-53.7722
03-12-2020 06:18:08	20.8	4.94	30	94	424.97	44.99	501				10.497	17.84	404.2	21.8388	43.6776	1246.76	1230.13	-12.7667	-3.86537	-118.435	-53.8495
03-12-2020 06:19:08	20.82	4.94	30	94	424.97	44.99	501				10.497	17.84	405.5	21.9095	43.819	1246.76	1230.13	-12.7667	-3.86537	-118.691	-53.9268
03-12-2020 06:20:08	20.83	4.94	30	94	425.02	45	501				10.497	17.84	406.5	21.9639	43.9278	1246.76	1230.13	-12.7667	-3.86537	-118.818	-53.9655
03-12-2020 06:21:08	20.85	4.94	30	94	424.88	44.99	501				10.497	17.84	407.5	22.0183	44.0366	1246.76	1230.13	-12.7667	-3.86537	-119.074	-54.0428
03-12-2020 06:22:08	20.87	4.94	30	93.9	424.97	45	501				10.497	17.84	408.5	22.0727	44.1454	1246.76	1230.13	-12.7667	-3.86537	-119.329	-54.1201
03-12-2020 06:23:08	20.88	4.94	30	93.9	424.97	44.98	501				10.497	17.84	409.8	22.1434	44.2868	1246.76	1230.13	-12.7667	-3.86537	-119.457	-54.1587
03-12-2020 06:24:08	20.9	4.94	30	93.8	424.97	44.98	501				10.497	17.84	410.8	22.1978	44.3956	1246.76	1230.13	-12.7667	-3.86537	-119.712	-54.236
03-12-2020 06:25:08	20.92	4.94	30	93.8	424.97	44.99	501				10.497	17.84	411.8	22.2522	44.5044	1246.76	1230.13	-12.7667	-3.86537	-119.967	-54.3133
03-12-2020 06:26:08	20.93	4.94	30	93.7	424.92	44.99	501				10.497	17.84	412.8	22.3066	44.6132	1246.76	1230.13	-12.7667	-3.86537	-120.095	-54.352
03-12-2020 06:27:08	20.95	4.94	30	93.8	424.92	45	501				10.497	17.84	414	22.3719	44.7438	1246.76	1230.13	-12.7667	-3.86537	-120.35	-54.4293
03-12-2020 06:28:08	20.97	4.94	30	93.7	424.92	45	501				10.505	17.819	415	22.4263	44.8526	1246.76	1229.91	-13.0648	-3.79039	-120.609	-54.5059
03-12-2020 06:29:08	20.98	4.94	30	93.7	424.92	45	501				10.505	17.819	416	22.4807	44.9614	1246.76	1229.91	-13.0648	-3.79039	-120.739	-54.5438
03-12-2020 06:30:08	21	4.94	30	93.7	425.02	44.99	501				10.505	17.819	417.2	22.546	45.092	1246.76	1229.91	-13.0648	-3.79039	-121	-54.6196
03-12-2020 06:31:08	21.02	4.94	30	93.6	425.02	44.99	501				10.505	17.819	418.2	22.6004	45.2008	1246.76	1229.91	-13.0648	-3.79039	-121.262	-54.6954
03-12-2020 06:32:08	21.03	4.94	30	93.6	424.92	44.99	501				10.505	17.819	419.5	22.6711	45.3422	1246.76	1229.91	-13.0648	-3.79039	-121.392	-54.7333
03-12-2020 06:33:08	21.05	4.94	30	93.6	424.97	44.99	501				10.505	17.819	420.5	22.7255	45.451	1246.76	1229.91	-13.0648	-3.79039	-121.654	-54.8091
03-12-2020 06:34:08	21.07	4.94	30	93.5	424.97	45	501				10.505	17.819	421.8	22.7962	45.5924	1246.76	1229.91	-13.0648	-3.79039	-121.915	-54.8849
03-12-2020 06:35:08	21.08	4.94	30	93.5	424.97	44.98	501				10.505	17.819	422.8	22.8506	45.7012	1246.76	1229.91	-13.0648	-3.79039	-122.046	-54.9228
03-12-2020 06:36:08	21.1	4.94	30	93.5	424.97	44.99	501				10.505	17.819	423.8	22.905	45.81	1246.76	1229.91	-13.0648	-3.79039	-122.307	-54.9986
03-12-2020 06:37:08	21.12	4.94	30	93.4	425.02	45	501				10.505	17.819	424.8	22.9594	45.9188	1246.76	1229.91	-13.0648	-3.79039	-122.568	-55.0744
03-12-2020 06:38:08	21.13	4.94	30	93.4	424.97	44.99	501				10.505	17.819	426.1	23.0301	46.0603	1246.76	1229.91	-13.0648	-3.79039	-122.699	-55.1123
03-12-2020 06:39:08	21.15	4.94	30	93.3	424.92	44.99	501				10.505	17.819	427.1	23.0845	46.1691	1246.76	1229.91	-13.0648	-3.79039	-122.96	-55.1881
03-12-2020 06:40:08	21.17	4.94	30	93.5	424.97	45	501				10.51	17.8	428.1	23.1389	46.2779	1246.76	1229.67	-13.3412	-3.75414	-123.224	-55.2636
03-12-2020 06:41:08	21.18	4.94	30	93.5	424.97	44.99	501				10.51	17.789	429.3	23.2042	46.4084	1246.76	1229.48	-13.5101	-3.77397	-123.359	-55.3012
03-12-2020 06:42:08	21.2	4.94	30	93.4	424.97	44.98	501				10.51	17.789	430.5	23.2695	46.539	1246.76	1229.48	-13.5101	-3.77397	-123.629	-55.3767
03-12-2020 06:43:08	21.22	4.94	30	93.3	425.02	45	501				10.51	17.789	431.5	23.3239	46.6478	1246.76	1229.48	-13.5101	-3.77397	-123.899	-55.4522
03-12-2020 06:44:08	21.23	4.94	30	93.2	424.92	44.99	501				10.51	17.789	432.7	23.3892	46.7784	1246.76	1229.48	-13.5101	-3.77397	-124.034	-55.4899
03-12-2020 06:45:08	21.25	4.94	30	93.2	424.97	44.98	501				10.51	17.789	433.7	23.4436	46.8872	1246.76	1229.48	-13.5101	-3.77397	-124.304	-55.5654
03-12-2020 06:46:08	21.27	4.94	30	93.2	424.92	44.99	501				10.51	17.789	434.9	23.5089	47.0177	1246.76	1229.48	-13.5101	-3.77397	-124.574	-55.6409
03-12-2020 06:47:08	21.28	4.94	30	93.1	424.92	44.99	501				10.51	17.789	435.9	23.5633	47.1265	1246.76	1229.48	-13.5101	-3.77397	-124.71	-55.6786
03-12-2020 06:48:08	21.3	4.94	30	93.1	424.97	45	501				10.51	17.789	437.1	23.6285	47.2571	1246.76	1229.48	-13.5101	-3.77397	-124.98	-55.7541
03-12-2020 06:49:08	21.32	4.94	30	93	424.92	44.99	501				10.51	17.789	438.1	23.6829	47.3659	1246.76	1229.48	-13.5101	-3.77397	-125.25	-55.8296
03-12-2020 06:50:08	21.33	4.94	30	93	424.97	45	501				10.51	17.789	439.4	23.7537	47.5073	1246.76	1229.48	-13.5101	-3.77397	-125.385	-55.8673
03-12-2020 06:51:08	21.35	4.94	30	92.9	425.02	45	501				10.51	17.789	440.4	23.8081	47.6161	1246.76	1229.48	-13.5101	-3.77397	-125.655	-55.9428
03-12-2020 06:52:08	21.37	4.94	30	92.9	424.92	45	501				10.51	17.789	441.7	23.8788	47.7576	1246.76	1229.48	-13.5101	-3.77397	-125.925	-56.0183
03-12-2020 06:53:08	21.38	4.94	30	93	424.88	44.99	501				10.52	17.777	442.7	23.9332	47.8664	1246.76	1229.44	-13.6637	-3.65462	-126.061	-56.0554
03-12-2020 06:54:08	21.4	4.94	30	93.1	424.92	44.99	501				10.52	17.777	443.9	23.9985	47.9969	1246.76	1229.44	-13.6637	-3.65462	-126.335	-56.1285
03-12-2020 06:55:08	21.42	4.94	30	93	424.97	45	501				10.52	17.777	444.9	24.0529	48.1057	1246.76	1229.44	-13.6637	-3.65462	-126.608	-56.2016
03-12-2020 06:56:08	21.43	4.94	30	93	424.97	45	501				10.52	17.777	446.1	24.1181	48.2363	1246.76	1229.44	-13.6637	-3.65462	-126.744	-56.2381
03-12-2020 06:57:08	21.45	4.94	30	93	424.97	44.99	501				10.52	17.777	447.1	24.1725	48.3451	1246.76	1229.44	-13.6637	-3.65462	-127.018	-56.3112
03-12-2020 06:58:08	21.47	4.94	30	93	425.02	44.99	501				10.52	17.777	448.1	24.2269	48.4539	1246.76	1229.44	-13.6637	-3.65462	-127.291	-56.3843
03-12-2020 06:59:08	21.48	4.94	30	92.9	424.97	45	501				10.52	17.777	449.4	24.2977	48.5953	1246.76	1229.44	-13.6637	-3.65462	-127.428	-56.4209
03-12-2020 07:00:08	21.5	4.94	30	92.9	424.92	44.99	501				10.52	17.777	450.6	24.3629	48.7259	1246.76	1229.44	-13.6637	-3.65462	-127.701	-56.494
03-12-2020 07:01:08	21.52	4.94	30	92.9	425.02	44.99	501				10.52	17.777	451.6	24.4173	48.8347	1246.76	1229.44	-13.6637	-3.65462	-127.974	-56.5671
03-12-2020 07:02:08	21.53	4.94	30	92.8	424.92	44.98	501				10.52	17.777	452.9	24.4881	48.9761	1246.76	1229.44	-13.6637	-3.65462	-128.111	-56.6036
03-12-2020 07:03:08	21.55	4.94	30	92.7	424.97	44.99	501				10.52	17.777	454.1	24.5533	49.1067	1246.76	1229.44	-13.6637	-3.65462	-128.384	-56.6767
03-12-2020 07:04:08	21.57	4.94	30	92.5	424.97	44.99	501				10.52	17.777	455.3	24.6186	49.2372	1246.76	1229.44	-13.6637	-3.65462	-128.657	-56.7498
03-12-2020 07:05:08	21.58	4.94	30	92.5	424.92	44.99	501				10.527	17.741	456.3	24.673	49.346	1246.76	1228.95	-14.1945	-3.62089	-128.797	-56.7862
03-12-2020 07:06:08	21.6	4.94	30	92.5	424.92	45	501				10.527	17.741	457.6	24.7437	49.4875	1246.76	1228.95	-14.1945	-3.62089	-129.081	-56.8586
03-12-2020 07:07:08	21.62	4.94	30	92.4	424.97	45.01	501				10.527	17.741	458.6	24.7981	49.5963	1246.76	1228.95	-14.1945	-3.62089	-129.364	-56.931
03-12-2020 07:08:08	21.63	4.94	30	92.3	424.88	44.99	501				10.527	17.741	459.8	24.8634	49.7268	1246.76	1228.95	-14.1945	-3.62089	-129.506	-56.9672
03-12-2020 07:09:08	21.65	4.94	30	92.3	424.92	44.99	501				10.527	17.741	460.8	24.9178	49.8356	1246.76	1228.95	-14.1945	-3.62089	-129.79	-57.0396
03-12-2020 07:10:08	21.67	4.94	30	92.3	424.92	44.99	501				10.527	17.741	462	24.9831	49.9662	1246.76	1228.95	-14.1945	-3.62089	-130.074	-57.1121
03-12-2020 07:11:08	21.68	4.94	30	92.2	424.88	44.98	501				10.527	17.741	463.3	25.0538	50.1076	1246.76	1228.95	-14.1945	-3.62089	-130.216	-57.1483
03-12-2020 07:12:08	21.7	4.94	30	92.2	424.97	44.98	501				10.527	17.741	464.6	25.1245	50.2491	1246.76	1228.95	-14.1945	-3.62089	-130.5	-57.2207
03-12-2020 07:13:08	21.72	4.94	30	92.2	425.02	45	501				10.527	17.741	465.6	25.1789	50.3579	1246.76	1228.95	-14.1945	-3.62089	-130.784	-57.2931
03-12-2020 07:14:08	21.73	4.94	30	92.1	425.02	44.99	501				10.527	17.741	466.9	25.2497	50.4993	1246.76	1228.95	-14.1945	-3.62089	-130.926	-57.3293
03-12-2020 07:15:08	21.75	4.94	30	92.1	424.88	45	501				10.527	17.741	467.9	25.3041	50.6081	1246.76	1228.95	-14.1945	-3.62089	-131.21	-57.4017
03-12-2020 07:16:08	21.77	4.94	30	92	424.97	44.98	501				10.527	17.741	469.1	25.3693	50.7387	1246.76	1228.95	-14.1945	-3.62089	-131.494	-57.4741
03-12-2020 07:17:08	21.78	4.94	30	92	424.92	44.99	501				10.527	17.741	470.4	25.4401	50.8801	1246.76	1228.95	-14.1945	-3.62089	-131.636	-57.5103
03-12-2020 07:18:08	21.8	4.94	30	91.9	424.97	44.99	501				10.535	17.716	471.7	25.5108	51.0216	1246.76	1228.66	-14.5533	-3.55325	-131.923	-57.5821
03-12-2020 07:19:08	21.82	4.94	30	91.9	424.97	45	501				10.535	17.716	473	25.5815	51.163	1246.76	1228.66	-14.5533	-3.55325	-132.214	-57.6532
03-12-2020 07:20:08	21.83	4.94	30	91.9	424.88	44.99	501				10.535	17.716	474	25.6359	51.2718	1246.76	1228.66	-14.5533	-3.55325	-132.36	-57.6887
03-12-2020 07:21:08	21.85	4.94	30	91.9	425.02	45	501				10.535	17.716	475.3	25.7066	51.4132	1246.76	1228.66	-14.5533	-3.55325	-132.651	-57.7598
03-12-2020 07:22:08	21.87	4.94	30	91.8	424.92	44.99	501				10.535	17.716	476.3	25.761	51.522	1246.76	1228.66	-14.5533	-3.55325	-132.942	-57.8308
03-12-2020 07:23:08	21.88	4.94	30	91.8	424.97	45	501				10.535	17.716	477.5	25.8263	51.6526	1246.76	1228.66	-14.5533	-3.55325	-133.087	-57.8663
03-12-2020 07:24:08	21.9	4.94	30	91.7	424.88	44.99	501				10.535	17.716	478.5	25.8807	51.7614	1246.76	1228.66	-14.5533	-3.55325	-133.378	-57.9374
03-12-2020 07:25:08	21.92	4.94	30	91.7	425.02	44.99	501				10.535	17.716	479.8	25.9514	51.9028	1246.76	1228.66	-14.5533	-3.55325	-133.669	-58.0085
03-12-2020 07:26:08	21.93	4.94	30	91.7	424.88	45	501				10.535	17.716	480.8	26.0058	52.0116	1246.76	1228.66	-14.5533	-3.55325	-133.815	-58.044
03-12-2020 07:27:08	21.95	4.94	30	91.6	424.92	45	501				10.535	17.716	482.2	26.082	52.164	1246.76	1228.66	-14.5533	-3.55325	-134.106	-58.1151
03-12-2020 07:28:08	21.97	4.94	30	91.5	424.97	44.99	501				10.535	17.716	483.2	26.1364	52.2728	1246.76	1228.66	-14.5533	-3.55325	-134.397	-58.1861
03-12-2020 07:29:08	21.98	4.94	30	91.5	424.97	44.98	501				10.535	17.716	484.5	26.2071	52.4142	1246.76	1228.66	-14.5533	-3.55325	-134.543	-58.2217
03-12-2020 07:30:08	22	4.94	30	91.5	424.97	44.99	501				10.544	17.681	486	26.2887	52.5774	1246.76	1228.21	-15.062	-3.48961	-134.839	-58.2921
03-12-2020 07:31:08	22.02	4.94	30	91.5	424.92	45	501				10.545	17.682	487.2	26.354	52.708	1246.76	1228.25	-15.0437	-3.47371	-135.14	-58.3617
03-12-2020 07:32:08	22.03	4.94	30	91.4	424.92	44.99	501				10.545	17.682	488.4	26.4193	52.8385	1246.76	1228.25	-15.0437	-3.47371	-135.29	-58.3965
03-12-2020 07:33:08	22.05	4.94	30	91.5	424.97	45	501				10.545	17.682	489.4	26.4737	52.9473	1246.76	1228.25	-15.0437	-3.47371	-135.591	-58.4659
03-12-2020 07:34:08	22.07	4.94	30	91.5	425.02	44.99	501				10.545	17.682	490.7	26.5444	53.0888	1246.76	1228.25	-15.0437	-3.47371	-135.892	-58.5354
03-12-2020 07:35:08	22.08	4.94	30	91.5	424.97	45.02	501				10.545	17.682	491.9	26.6097	53.2193	1246.76	1228.25	-15.0437	-3.47371	-136.042	-58.5702
03-12-2020 07:36:08	22.1	4.94	30	91.5	424.97	45	501				10.545	17.682	493.3	26.6858	53.3716	1246.76	1228.25	-15.0437	-3.47371	-136.343	-58.6396
03-12-2020 07:37:08	22.12	4.94	30	91.2	425.02	45	501				10.545	17.682	494.3	26.7402	53.4804	1246.76	1228.25	-15.0437	-3.47371	-136.644	-58.7091
03-12-2020 07:38:08	22.13	4.94	30	91.2	424.92	44.98	501				10.545	17.682	495.6	26.8109	53.6219	1246.76	1228.25	-15.0437	-3.47371	-136.795	-58.7438
03-12-2020 07:39:08	22.15	4.94	30	91.1	425.02	44.99	501				10.545	17.682	497	26.8871	53.7742	1246.76	1228.25	-15.0437	-3.47371	-137.096	-58.8133
03-12-2020 07:40:08	22.17	4.94	30	91	424.97	45	501				10.545	17.682	498	26.9415	53.883	1246.76	1228.25	-15.0437	-3.47371	-137.396	-58.8828
03-12-2020 07:41:08	22.18	4.94	30	91	424.97	44.99	501				10.545	17.682	499.3	27.0122	54.0244	1246.76	1228.25	-15.0437	-3.47371	-137.547	-58.9175
03-12-2020 07:42:08	22.2	4.94	30	91	424.97	44.98	501				10.545	17.682	500.5	27.0775	54.155	1246.76	1228.25	-15.0437	-3.47371	-137.848	-58.987
03-12-2020 07:43:08	22.22	4.94	30	91	424.97	44.98	501				10.563	17.663	501.8	27.1482	54.2964	1246.76	1228.23	-15.2801	-3.25444	-138.151	-59.0543
03-12-2020 07:44:08	22.23	4.94	30	90.9	424.97	45	501				10.563	17.663	502.8	27.2026	54.4052	1246.76	1228.23	-15.2801	-3.25444	-138.304	-59.0868
03-12-2020 07:45:08	22.25	4.94	30	90.9	425.02	45	501				10.563	17.663	504.3	27.2842	54.5684	1246.76	1228.23	-15.2801	-3.25444	-138.609	-59.1519
03-12-2020 07:46:08	22.27	4.94	30	90.9	424.97	45	501				10.563	17.663	505.3	27.3386	54.6772	1246.76	1228.23	-15.2801	-3.25444	-138.915	-59.217
03-12-2020 07:47:08	22.28	4.94	30	90.8	425.06	44.98	501				10.563	17.663	506.8	27.4202	54.8404	1246.76	1228.23	-15.2801	-3.25444	-139.068	-59.2496
03-12-2020 07:48:08	22.3	4.94	30	90.7	424.97	45	501				10.563	17.663	508	27.4855	54.971	1246.76	1228.23	-15.2801	-3.25444	-139.373	-59.3146
03-12-2020 07:49:08	22.32	4.94	30	90.7	424.97	44.98	501				10.563	17.663	509.3	27.5562	55.1124	1246.76	1228.23	-15.2801	-3.25444	-139.679	-59.3797
03-12-2020 07:50:08	22.33	4.94	30	90.9	424.97	45.01	501				10.563	17.663	510.6	27.6269	55.2539	1246.76	1228.23	-15.2801	-3.25444	-139.832	-59.4123
03-12-2020 07:51:08	22.35	4.94	30	90.9	424.88	45	501				10.563	17.663	511.6	27.6813	55.3627	1246.76	1228.23	-15.2801	-3.25444	-140.137	-59.4774
03-12-2020 07:52:08	22.37	4.94	30	90.8	424.92	44.99	501				10.563	17.663	513.1	27.7629	55.5259	1246.76	1228.23	-15.2801	-3.25444	-140.443	-59.5425
03-12-2020 07:53:08	22.38	4.94	30	90.8	424.92	44.98	501				10.563	17.663	514.3	27.8282	55.6564	1246.76	1228.23	-15.2801	-3.25444	-140.596	-59.575
03-12-2020 07:54:08	22.4	4.94	30	90.8	424.97	45	501				10.563	17.663	515.5	27.8935	55.787	1246.76	1228.23	-15.2801	-3.25444	-140.901	-59.6401
03-12-2020 07:55:08	22.42	4.94	30	90.7	425.02	44.99	501				10.58	17.62	516.8	27.9642	55.9284	1246.76	1227.78	-15.8866	-3.09269	-141.213	-59.7036
03-12-2020 07:56:08	22.43	4.94	30	90.7	425.02	44.98	501				10.581	17.623	518	28.0295	56.059	1246.76	1227.85	-15.8377	-3.07317	-141.372	-59.7344
03-12-2020 07:57:08	22.45	4.94	30	90.4	424.97	44.99	501				10.581	17.623	519.4	28.1057	56.2113	1246.76	1227.85	-15.8377	-3.07317	-141.688	-59.7958
03-12-2020 07:58:08	22.47	4.94	30	90.3	424.92	44.99	501				10.581	17.623	520.4	28.1601	56.3201	1246.76	1227.85	-15.8377	-3.07317	-142.005	-59.8573
03-12-2020 07:59:08	22.48	4.94	30	90.3	424.92	44.99	501				10.581	17.623	521.9	28.2417	56.4833	1246.76	1227.85	-15.8377	-3.07317	-142.164	-59.888
03-12-2020 08:00:08	22.5	4.94	30	90.2	424.97	44.99	501				10.581	17.623	523.1	28.3069	56.6139	1246.76	1227.85	-15.8377	-3.07317	-142.48	-59.9495
03-12-2020 08:01:08	22.52	4.94	30	90.1	424.92	44.98	501				10.581	17.623	524.4	28.3777	56.7553	1246.76	1227.85	-15.8377	-3.07317	-142.797	-60.011
03-12-2020 08:02:08	22.53	4.94	30	90.2	424.97	45	501				10.581	17.623	525.9	28.4593	56.9185	1246.76	1227.85	-15.8377	-3.07317	-142.955	-60.0417
03-12-2020 08:03:08	22.55	4.94	30	90.1	424.92	45	501				10.581	17.623	526.9	28.5137	57.0273	1246.76	1227.85	-15.8377	-3.07317	-143.272	-60.1032
03-12-2020 08:04:08	22.57	4.94	30	90.4	424.92	44.99	501				10.581	17.623	528.4	28.5953	57.1905	1246.76	1227.85	-15.8377	-3.07317	-143.589	-60.1646
03-12-2020 08:05:08	22.58	4.94	30	90.4	424.97	45	501				10.581	17.623	529.9	28.6769	57.3537	1246.76	1227.85	-15.8377	-3.07317	-143.747	-60.1954
03-12-2020 08:06:08	22.6	4.94	30	90.2	424.92	44.99	501				10.581	17.623	530.9	28.7313	57.4625	1246.76	1227.85	-15.8377	-3.07317	-144.064	-60.2568
03-12-2020 08:07:08	22.62	4.94	30	90.2	424.97	45	501				10.581	17.623	532.4	28.8129	57.6257	1246.76	1227.85	-15.8377	-3.07317	-144.381	-60.3183
03-12-2020 08:08:08	22.63	4.94	30	90.2	424.92	45	501				10.593	17.598	533.6	28.8781	57.7563	1246.76	1227.63	-16.1838	-2.94937	-144.541	-60.3484
03-12-2020 08:09:08	22.65	4.94	30	90.2	424.97	44.99	501				10.593	17.598	534.8	28.9434	57.8868	1246.76	1227.63	-16.1838	-2.94937	-144.865	-60.4074
03-12-2020 08:10:08	22.67	4.94	30	90.1	424.92	45	501				10.593	17.598	536.1	29.0141	58.0283	1246.76	1227.63	-16.1838	-2.94937	-145.188	-60.4664
03-12-2020 08:11:08	22.68	4.94	30	90.1	424.97	44.99	501				10.593	17.598	537.3	29.0794	58.1588	1246.76	1227.63	-16.1838	-2.94937	-145.35	-60.4959
03-12-2020 08:12:08	22.7	4.94	30	90	424.92	44.98	501				10.593	17.598	538.8	29.161	58.322	1246.76	1227.63	-16.1838	-2.94937	-145.674	-60.5549
03-12-2020 08:13:08	22.72	4.94	30	90	424.88	45	501				10.593	17.598	540	29.2263	58.4526	1246.76	1227.63	-16.1838	-2.94937	-145.997	-60.6138
03-12-2020 08:14:08	22.73	4.94	30	90	424.97	44.99	501				10.593	17.598	541.2	29.2916	58.5832	1246.76	1227.63	-16.1838	-2.94937	-146.159	-60.6433
03-12-2020 08:15:08	22.75	4.94	30	89.9	424.97	44.99	501				10.593	17.598	542.8	29.3786	58.7572	1246.76	1227.63	-16.1838	-2.94937	-146.483	-60.7023
03-12-2020 08:16:08	22.77	4.94	30	89.8	424.92	44.99	501				10.593	17.598	543.8	29.433	58.866	1246.76	1227.63	-16.1838	-2.94937	-146.807	-60.7613
03-12-2020 08:17:08	22.78	4.94	30	89.9	424.92	44.99	501				10.593	17.598	545.3	29.5146	59.0292	1246.76	1227.63	-16.1838	-2.94937	-146.969	-60.7908
03-12-2020 08:18:08	22.8	4.94	30	89.7	425.02	44.98	501				10.593	17.598	546.3	29.569	59.138	1246.76	1227.63	-16.1838	-2.94937	-147.292	-60.8498
03-12-2020 08:19:08	22.82	4.94	30	89.6	424.97	45	501				10.593	17.598	547.8	29.6506	59.3012	1246.76	1227.63	-16.1838	-2.94937	-147.616	-60.9088
03-12-2020 08:20:08	22.83	4.94	30	89.7	424.97	44.99	501				10.604	17.568	549.3	29.7322	59.4644	1246.76	1227.3	-16.6091	-2.84877	-147.78	-60.9378
03-12-2020 08:21:08	22.85	4.94	30	89.6	424.88	44.99	501				10.606	17.567	550.6	29.8029	59.6059	1246.76	1227.32	-16.6184	-2.82242	-148.112	-60.9945
03-12-2020 08:22:08	22.87	4.94	30	89.5	424.97	44.99	501				10.606	17.567	551.9	29.8737	59.7473	1246.76	1227.32	-16.6184	-2.82242	-148.444	-61.0509
03-12-2020 08:23:08	22.88	4.94	30	89.4	424.97	44.99	501				10.606	17.567	553.2	29.9444	59.8888	1246.76	1227.32	-16.6184	-2.82242	-148.611	-61.0792
03-12-2020 08:24:08	22.9	4.94	30	89.4	424.97	45	501				10.606	17.567	554.4	30.0097	60.0193	1246.76	1227.32	-16.6184	-2.82242	-148.943	-61.1356
03-12-2020 08:25:08	22.92	4.94	30	89.4	424.92	45	501				10.606	17.567	555.9	30.0913	60.1825	1246.76	1227.32	-16.6184	-2.82242	-149.275	-61.1921
03-12-2020 08:26:08	22.93	4.94	30	89.3	424.97	44.99	501				10.606	17.567	557.1	30.1565	60.3131	1246.76	1227.32	-16.6184	-2.82242	-149.442	-61.2203
03-12-2020 08:27:08	22.95	4.94	30	89.2	425.02	44.99	501				10.606	17.567	558.6	30.2381	60.4763	1246.76	1227.32	-16.6184	-2.82242	-149.774	-61.2767
03-12-2020 08:28:08	22.97	4.94	30	89.3	424.97	44.99	501				10.606	17.567	560.1	30.3197	60.6395	1246.76	1227.32	-16.6184	-2.82242	-150.106	-61.3332
03-12-2020 08:29:08	22.98	4.94	30	89.2	424.97	44.99	501				10.606	17.567	561.1	30.3741	60.7483	1246.76	1227.32	-16.6184	-2.82242	-150.273	-61.3614
03-12-2020 08:30:08	23	4.94	30	89.1	424.92	45	501				10.606	17.567	562.6	30.4557	60.9115	1246.76	1227.32	-16.6184	-2.82242	-150.605	-61.4178
03-12-2020 08:31:08	23.02	4.94	30	89	424.92	44.98	501				10.606	17.567	563.9	30.5265	61.0529	1246.76	1227.32	-16.6184	-2.82242	-150.937	-61.4743
03-12-2020 08:32:08	23.03	4.94	30	89	424.92	44.99	501				10.606	17.567	565.1	30.5917	61.1835	1246.76	1227.32	-16.6184	-2.82242	-151.103	-61.5025
03-12-2020 08:33:08	23.05	4.94	30	88.9	424.97	44.99	501				10.627	17.542	566.6	30.6733	61.3467	1246.76	1227.25	-16.9372	-2.57194	-151.439	-61.5565
03-12-2020 08:34:08	23.07	4.94	30	88.9	424.88	45	501				10.627	17.542	568.1	30.7549	61.5099	1246.76	1227.25	-16.9372	-2.57194	-151.778	-61.6079
03-12-2020 08:35:08	23.08	4.94	30	88.9	424.88	44.99	501				10.627	17.542	569.3	30.8202	61.6404	1246.76	1227.25	-16.9372	-2.57194	-151.947	-61.6336
03-12-2020 08:36:08	23.1	4.94	30	88.8	425.02	44.99	501				10.627	17.542	570.7	30.8964	61.7928	1246.76	1227.25	-16.9372	-2.57194	-152.286	-61.6851
03-12-2020 08:37:08	23.12	4.94	30	88.8	425.02	45	501				10.627	17.542	572	30.9671	61.9342	1246.76	1227.25	-16.9372	-2.57194	-152.625	-61.7365
03-12-2020 08:38:08	23.13	4.94	30	88.7	424.88	45	501				10.627	17.542	573.3	31.0378	62.0756	1246.76	1227.25	-16.9372	-2.57194	-152.794	-61.7622
03-12-2020 08:39:08	23.15	4.94	30	88.7	424.97	45	501				10.627	17.542	574.9	31.1249	62.2497	1246.76	1227.25	-16.9372	-2.57194	-153.133	-61.8137
03-12-2020 08:40:08	23.17	4.94	30	88.6	424.97	44.99	501				10.627	17.542	576.2	31.1956	62.3912	1246.76	1227.25	-16.9372	-2.57194	-153.471	-61.8651
03-12-2020 08:41:08	23.18	4.94	30	88.6	424.92	44.99	501				10.627	17.542	577.5	31.2663	62.5326	1246.76	1227.25	-16.9372	-2.57194	-153.641	-61.8908
03-12-2020 08:42:08	23.2	4.94	30	88.6	424.97	45	501				10.627	17.542	579	31.3479	62.6958	1246.76	1227.25	-16.9372	-2.57194	-153.98	-61.9423
03-12-2020 08:43:08	23.22	4.94	30	88.5	424.92	45	501				10.627	17.542	580.3	31.4186	62.8372	1246.76	1227.25	-16.9372	-2.57194	-154.318	-61.9937
03-12-2020 08:44:08	23.23	4.94	30	88.4	424.97	45	501				10.627	17.542	581.8	31.5002	63.0004	1246.76	1227.25	-16.9372	-2.57194	-154.488	-62.0194
03-12-2020 08:45:08	23.25	4.94	30	88.3	424.97	44.99	501				10.647	17.499	583.3	31.5818	63.1636	1246.76	1226.86	-17.5337	-2.36831	-154.832	-62.0688
03-12-2020 08:46:08	23.27	4.94	30	88.3	424.92	44.99	501				10.645	17.496	584.3	31.6362	63.2724	1246.76	1226.78	-17.5854	-2.40193	-155.184	-62.1165
03-12-2020 08:47:08	23.28	4.94	30	88.2	424.97	45	501				10.645	17.496	585.8	31.7178	63.4356	1246.76	1226.78	-17.5854	-2.40193	-155.359	-62.1405
03-12-2020 08:48:08	23.3	4.94	30	88.2	424.97	44.99	501				10.645	17.496	587.4	31.8049	63.6097	1246.76	1226.78	-17.5854	-2.40193	-155.711	-62.1886
03-12-2020 08:49:08	23.32	4.94	30	88.2	424.97	44.98	501				10.645	17.496	588.4	31.8593	63.7185	1246.76	1226.78	-17.5854	-2.40193	-156.063	-62.2366
03-12-2020 08:50:08	23.33	4.94	30	88.1	424.97	44.96	501				10.645	17.496	589.9	31.9409	63.8817	1246.76	1226.78	-17.5854	-2.40193	-156.239	-62.2606
03-12-2020 08:51:08	23.35	4.94	30	88.1	424.88	44.99	501				10.645	17.496	591.5	32.0279	64.0558	1246.76	1226.78	-17.5854	-2.40193	-156.59	-62.3087
03-12-2020 08:52:08	23.37	4.94	30	87.9	424.92	44.99	501				10.645	17.496	592.8	32.0986	64.1972	1246.76	1226.78	-17.5854	-2.40193	-156.942	-62.3567
03-12-2020 08:53:08	23.38	4.94	30	87.9	424.97	45	501				10.645	17.496	594.1	32.1693	64.3387	1246.76	1226.78	-17.5854	-2.40193	-157.118	-62.3807
03-12-2020 08:54:08	23.4	4.94	30	87.9	424.97	44.99	501				10.645	17.496	595.7	32.2564	64.5128	1246.76	1226.78	-17.5854	-2.40193	-157.47	-62.4288
03-12-2020 08:55:08	23.42	4.94	30	87.8	424.92	44.99	501				10.645	17.496	597	32.3271	64.6542	1246.76	1226.78	-17.5854	-2.40193	-157.821	-62.4768
03-12-2020 08:56:08	23.43	4.94	30	87.7	424.97	44.99	501				10.645	17.496	598.3	32.3978	64.7956	1246.76	1226.78	-17.5854	-2.40193	-157.997	-62.5008
03-12-2020 08:57:08	23.45	4.94	30	87.7	424.97	44.99	501				10.645	17.496	599.8	32.4794	64.9588	1246.76	1226.78	-17.5854	-2.40193	-158.349	-62.5489
03-12-2020 08:58:08	23.47	4.94	30	87.6	424.97	44.99	501				10.667	17.46	601.1	32.5501	65.1003	1246.76	1226.54	-18.0688	-2.15754	-158.705	-62.5945
03-12-2020 08:59:08	23.48	4.94	30	87.6	425.02	44.99	501				10.667	17.46	602.6	32.6317	65.2635	1246.76	1226.54	-18.0688	-2.15754	-158.886	-62.616
03-12-2020 09:00:08	23.5	4.94	30	87.5	424.92	45	501				10.667	17.46	604.1	32.7133	65.4267	1246.76	1226.54	-18.0688	-2.15754	-159.248	-62.6592
03-12-2020 09:01:08	23.52	4.94	30	87.4	424.92	44.99	501				10.667	17.46	605.4	32.7841	65.5681	1246.76	1226.54	-18.0688	-2.15754	-159.609	-62.7023
03-12-2020 09:02:08	23.53	4.94	30	87.4	424.97	44.98	501				10.667	17.46	606.9	32.8657	65.7313	1246.76	1226.54	-18.0688	-2.15754	-159.79	-62.7239
03-12-2020 09:03:08	23.55	4.94	30	87.4	424.97	45	501				10.667	17.46	608.3	32.9418	65.8836	1246.76	1226.54	-18.0688	-2.15754	-160.151	-62.7671
03-12-2020 09:04:08	23.57	4.94	30	87.3	424.92	44.99	501				10.667	17.46	609.6	33.0125	66.0251	1246.76	1226.54	-18.0688	-2.15754	-160.512	-62.8102
03-12-2020 09:05:08	23.58	4.94	30	87.3	424.92	45.01	501				10.667	17.46	611.1	33.0941	66.1883	1246.76	1226.54	-18.0688	-2.15754	-160.693	-62.8318
03-12-2020 09:06:08	23.6	4.94	30	87.2	424.97	44.99	501				10.667	17.46	612.6	33.1757	66.3515	1246.76	1226.54	-18.0688	-2.15754	-161.054	-62.8749
03-12-2020 09:07:08	23.62	4.94	30	87.1	425.02	44.99	501				10.667	17.46	614	33.2519	66.5038	1246.76	1226.54	-18.0688	-2.15754	-161.416	-62.9181
03-12-2020 09:08:08	23.63	4.94	30	87	424.97	45	501				10.667	17.46	615.5	33.3335	66.667	1246.76	1226.54	-18.0688	-2.15754	-161.596	-62.9397
03-12-2020 09:09:08	23.65	4.94	30	87	424.97	45	501				10.667	17.46	617	33.4151	66.8302	1246.76	1226.54	-18.0688	-2.15754	-161.958	-62.9828
03-12-2020 09:10:08	23.67	4.94	30	87	425.02	44.99	501				10.69	17.428	618.5	33.4967	66.9934	1246.76	1226.38	-18.488	-1.89186	-162.323	-63.0233
03-12-2020 09:11:08	23.68	4.94	30	86.9	424.92	45.01	501				10.691	17.429	619.9	33.5729	67.1457	1246.76	1226.42	-18.4698	-1.87594	-162.508	-63.0422
03-12-2020 09:12:08	23.7	4.94	30	86.8	424.92	45	501				10.691	17.429	621.4	33.6545	67.3089	1246.76	1226.42	-18.4698	-1.87594	-162.878	-63.0797
03-12-2020 09:13:08	23.72	4.94	30	86.7	424.97	44.99	501				10.691	17.429	622.9	33.7361	67.4721	1246.76	1226.42	-18.4698	-1.87594	-163.247	-63.1172
03-12-2020 09:14:08	23.73	4.94	30	86.7	424.92	45	501				10.691	17.429	624.4	33.8177	67.6353	1246.76	1226.42	-18.4698	-1.87594	-163.432	-63.1359
03-12-2020 09:15:08	23.75	4.94	30	86.6	424.97	45	501				10.691	17.429	625.6	33.8829	67.7659	1246.76	1226.42	-18.4698	-1.87594	-163.801	-63.1735
03-12-2020 09:16:08	23.77	4.94	30	86.5	425.06	45	501				10.691	17.429	627.3	33.9754	67.9508	1246.76	1226.42	-18.4698	-1.87594	-164.171	-63.211
03-12-2020 09:17:08	23.78	4.94	30	86.6	424.97	45	501				10.691	17.429	628.8	34.057	68.114	1246.76	1226.42	-18.4698	-1.87594	-164.355	-63.2297
03-12-2020 09:18:08	23.8	4.94	30	86.4	424.92	44.99	501				10.691	17.429	630.2	34.1332	68.2664	1246.76	1226.42	-18.4698	-1.87594	-164.725	-63.2673
03-12-2020 09:19:08	23.82	4.94	30	86.4	424.97	44.99	501				10.691	17.429	631.7	34.2148	68.4296	1246.76	1226.42	-18.4698	-1.87594	-165.094	-63.3048
03-12-2020 09:20:08	23.83	4.94	30	86.4	425.02	44.99	501				10.691	17.429	633.4	34.3073	68.6145	1246.76	1226.42	-18.4698	-1.87594	-165.279	-63.3235
03-12-2020 09:21:08	23.85	4.94	30	86.2	424.92	45.01	501				10.691	17.429	634.7	34.378	68.756	1246.76	1226.42	-18.4698	-1.87594	-165.648	-63.3611
03-12-2020 09:22:08	23.87	4.94	30	86.2	424.97	44.99	501				10.691	17.429	636.2	34.4596	68.9192	1246.76	1226.42	-18.4698	-1.87594	-166.017	-63.3986
03-12-2020 09:23:08	23.88	4.94	30	86.1	425.02	45	501				10.712	17.383	637.7	34.5412	69.0824	1246.76	1225.99	-19.1081	-1.66407	-166.205	-63.4163
03-12-2020 09:24:08	23.9	4.94	30	86.1	425.02	44.98	501				10.712	17.383	639.2	34.6228	69.2456	1246.76	1225.99	-19.1081	-1.66407	-166.588	-63.4496
03-12-2020 09:25:08	23.92	4.94	30	86.3	425.02	45	501				10.712	17.383	640.7	34.7044	69.4088	1246.76	1225.99	-19.1081	-1.66407	-166.97	-63.4828
03-12-2020 09:26:08	23.93	4.94	30	85.9	425.02	45	501				10.712	17.383	642.2	34.786	69.572	1246.76	1225.99	-19.1081	-1.66407	-167.161	-63.4995
03-12-2020 09:27:08	23.95	4.94	30	86.2	424.97	44.99	501				10.712	17.383	643.6	34.8621	69.7243	1246.76	1225.99	-19.1081	-1.66407	-167.543	-63.5328
03-12-2020 09:28:08	23.97	4.94	30	86.1	424.88	44.99	501				10.712	17.383	645.4	34.9601	69.9201	1246.76	1225.99	-19.1081	-1.66407	-167.925	-63.566
03-12-2020 09:29:08	23.98	4.94	30	86.1	424.88	44.98	501				10.712	17.383	646.6	35.0253	70.0507	1246.76	1225.99	-19.1081	-1.66407	-168.116	-63.5827
03-12-2020 09:30:08	24	4.94	30	86	424.92	44.99	501				10.712	17.383	648.1	35.1069	70.2139	1246.76	1225.99	-19.1081	-1.66407	-168.498	-63.616
03-12-2020 09:31:08	24.02	4.94	30	85.9	424.97	45	501				10.712	17.383	649.8	35.1994	70.3988	1246.76	1225.99	-19.1081	-1.66407	-168.881	-63.6493
03-12-2020 09:32:08	24.03	4.94	30	85.9	424.97	44.99	501				10.712	17.383	651.3	35.281	70.562	1246.76	1225.99	-19.1081	-1.66407	-169.072	-63.6659
03-12-2020 09:33:08	24.05	4.94	30	85.8	425.02	45	501				10.712	17.383	652.8	35.3626	70.7252	1246.76	1225.99	-19.1081	-1.66407	-169.454	-63.6992
03-12-2020 09:34:08	24.07	4.94	30	85.8	424.92	44.99	501				10.712	17.383	654.3	35.4442	70.8884	1246.76	1225.99	-19.1081	-1.66407	-169.836	-63.7325
03-12-2020 09:35:08	24.08	4.94	30	85.7	424.97	45	501				10.739	17.345	656	35.5367	71.0734	1246.76	1225.8	-19.6065	-1.35319	-170.029	-63.7475
03-12-2020 09:36:08	24.1	4.94	30	85.6	424.97	44.98	501				10.737	17.342	657.5	35.6183	71.2366	1246.76	1225.72	-19.6581	-1.38685	-170.422	-63.7749
03-12-2020 09:37:08	24.12	4.94	30	85.6	424.92	45.01	501				10.737	17.342	658.8	35.689	71.378	1246.76	1225.72	-19.6581	-1.38685	-170.815	-63.8027
03-12-2020 09:38:08	24.13	4.94	30	85.4	424.97	45	501				10.737	17.342	660.5	35.7815	71.563	1246.76	1225.72	-19.6581	-1.38685	-171.012	-63.8165
03-12-2020 09:39:08	24.15	4.94	30	85.3	424.83	45	501				10.737	17.342	661.9	35.8577	71.7153	1246.76	1225.72	-19.6581	-1.38685	-171.405	-63.8443
03-12-2020 09:40:08	24.17	4.94	30	85.2	424.97	44.99	501				10.737	17.342	663.7	35.9556	71.9112	1246.76	1225.72	-19.6581	-1.38685	-171.798	-63.872
03-12-2020 09:41:08	24.18	4.94	30	84.9	424.97	45	501				10.737	17.342	664.9	36.0209	72.0417	1246.76	1225.72	-19.6581	-1.38685	-171.995	-63.8859
03-12-2020 09:42:08	24.2	4.94	30	85	424.97	45	501				10.737	17.342	666.4	36.1025	72.2049	1246.76	1225.72	-19.6581	-1.38685	-172.388	-63.9136
03-12-2020 09:43:08	24.22	4.94	30	84.8	424.97	45	501				10.737	17.342	668.1	36.1949	72.3899	1246.76	1225.72	-19.6581	-1.38685	-172.781	-63.9414
03-12-2020 09:44:08	24.23	4.94	30	84.7	424.97	45.01	501				10.737	17.342	669.8	36.2874	72.5748	1246.76	1225.72	-19.6581	-1.38685	-172.978	-63.9552
03-12-2020 09:45:08	24.25	4.94	30	84.6	424.97	45	501				10.737	17.342	671.3	36.369	72.738	1246.76	1225.72	-19.6581	-1.38685	-173.371	-63.983
03-12-2020 09:46:08	24.27	4.94	30	84.6	424.97	44.99	501				10.737	17.342	672.8	36.4506	72.9012	1246.76	1225.72	-19.6581	-1.38685	-173.764	-64.0107
03-12-2020 09:47:08	24.28	4.94	30	84.5	424.92	45	501				10.737	17.342	674.5	36.5431	73.0862	1246.76	1225.72	-19.6581	-1.38685	-173.961	-64.0246
03-12-2020 09:48:08	24.3	4.94	30	84.5	425.02	44.99	501				10.757	17.294	676	36.6247	73.2494	1246.76	1225.24	-20.3289	-1.19302	-174.36	-64.0504
03-12-2020 09:49:08	24.32	4.94	30	84.4	424.97	45.01	501				10.757	17.294	677.7	36.7172	73.4344	1246.76	1225.24	-20.3289	-1.19302	-174.767	-64.0742
03-12-2020 09:50:08	24.33	4.94	30	84.3	424.92	44.99	501				10.757	17.294	679.4	36.8097	73.6193	1246.76	1225.24	-20.3289	-1.19302	-174.97	-64.0862
03-12-2020 09:51:08	24.35	4.94	30	84.3	424.97	44.98	501				10.757	17.294	680.9	36.8913	73.7825	1246.76	1225.24	-20.3289	-1.19302	-175.377	-64.11
03-12-2020 09:52:08	24.37	4.94	30	84.2	424.92	45	501				10.757	17.294	682.4	36.9729	73.9457	1246.76	1225.24	-20.3289	-1.19302	-175.783	-64.1339
03-12-2020 09:53:08	24.38	4.94	30	84.1	424.97	45	501				10.757	17.294	684.1	37.0653	74.1307	1246.76	1225.24	-20.3289	-1.19302	-175.987	-64.1458
03-12-2020 09:54:08	24.4	4.94	30	84	424.88	45	501				10.757	17.294	685.7	37.1524	74.3048	1246.76	1225.24	-20.3289	-1.19302	-176.393	-64.1697
03-12-2020 09:55:08	24.42	4.94	30	84	424.97	44.99	501				10.757	17.294	687.2	37.234	74.468	1246.76	1225.24	-20.3289	-1.19302	-176.8	-64.1935
03-12-2020 09:56:08	24.43	4.94	30	83.8	424.92	44.99	501				10.757	17.294	688.7	37.3156	74.6312	1246.76	1225.24	-20.3289	-1.19302	-177.003	-64.2055
03-12-2020 09:57:08	24.45	4.94	30	83.9	424.92	45	501				10.757	17.294	690.5	37.4135	74.827	1246.76	1225.24	-20.3289	-1.19302	-177.41	-64.2293
03-12-2020 09:58:08	24.47	4.94	30	83.9	424.97	44.99	501				10.757	17.294	692.2	37.506	75.012	1246.76	1225.24	-20.3289	-1.19302	-177.816	-64.2532
03-12-2020 09:59:08	24.48	4.94	30	83.6	424.97	45	501				10.757	17.294	693.9	37.5985	75.1969	1246.76	1225.24	-20.3289	-1.19302	-178.02	-64.2651
03-12-2020 10:00:08	24.5	4.94	30	83.6	425.02	44.99	501				10.782	17.238	695.2	37.6692	75.3384	1246.76	1224.71	-21.106	-0.943613	-178.434	-64.2865
03-12-2020 10:01:08	24.52	4.94	30	83.5	424.97	44.99	501				10.783	17.237	697	37.7671	75.5342	1246.76	1224.71	-21.1182	-0.931363	-178.856	-64.3052
03-12-2020 10:02:08	24.53	4.94	30	83.4	424.92	44.99	501				10.783	17.237	698.4	37.8433	75.6865	1246.76	1224.71	-21.1182	-0.931363	-179.067	-64.3145
03-12-2020 10:03:08	24.55	4.94	30	83.4	425.02	44.99	501				10.783	17.237	700.4	37.9521	75.9041	1246.76	1224.71	-21.1182	-0.931363	-179.49	-64.3332
03-12-2020 10:04:08	24.57	4.94	30	83.3	425.02	44.99	501				10.783	17.237	701.8	38.0282	76.0564	1246.76	1224.71	-21.1182	-0.931363	-179.912	-64.3518
03-12-2020 10:05:08	24.58	4.94	30	83.2	424.92	44.99	501				10.783	17.237	703.6	38.1261	76.2523	1246.76	1224.71	-21.1182	-0.931363	-180.123	-64.3611
03-12-2020 10:06:08	24.6	4.94	30	83.2	425.02	44.99	501				10.783	17.237	704.9	38.1969	76.3937	1246.76	1224.71	-21.1182	-0.931363	-180.546	-64.3797
03-12-2020 10:07:08	24.62	4.94	30	83.1	424.88	45	501				10.783	17.237	706.6	38.2893	76.5787	1246.76	1224.71	-21.1182	-0.931363	-180.968	-64.3984
03-12-2020 10:08:08	24.63	4.94	30	83	424.97	44.99	501				10.783	17.237	708.3	38.3818	76.7636	1246.76	1224.71	-21.1182	-0.931363	-181.179	-64.4077
03-12-2020 10:09:08	24.65	4.94	30	82.9	425.02	45	501				10.783	17.237	710.1	38.4797	76.9595	1246.76	1224.71	-21.1182	-0.931363	-181.602	-64.4263
03-12-2020 10:10:08	24.67	4.94	30	82.9	424.92	44.99	501				10.783	17.237	711.9	38.5777	77.1553	1246.76	1224.71	-21.1182	-0.931363	-182.024	-64.4449
03-12-2020 10:11:08	24.68	4.94	30	82.7	424.97	44.99	501				10.783	17.237	713.3	38.6538	77.3076	1246.76	1224.71	-21.1182	-0.931363	-182.235	-64.4543
03-12-2020 10:12:08	24.7	4.94	30	82.6	424.92	44.99	501				10.783	17.237	715.1	38.7517	77.5035	1246.76	1224.71	-21.1182	-0.931363	-182.658	-64.4729
03-12-2020 10:13:08	24.72	4.94	30	82.9	424.97	44.99	501				10.813	17.186	716.7	38.8388	77.6776	1246.76	1224.36	-21.8042	-0.602575	-183.087	-64.4882
03-12-2020 10:14:08	24.73	4.94	30	82.4	424.97	44.96	501				10.813	17.186	718.4	38.9313	77.8625	1246.76	1224.36	-21.8042	-0.602575	-183.305	-64.4942
03-12-2020 10:15:08	24.75	4.94	30	82.4	424.92	45	501				10.813	17.186	720.1	39.0237	78.0475	1246.76	1224.36	-21.8042	-0.602575	-183.741	-64.5063
03-12-2020 10:16:08	24.77	4.94	30	82.3	424.97	45	501				10.813	17.186	721.5	39.0999	78.1998	1246.76	1224.36	-21.8042	-0.602575	-184.177	-64.5183
03-12-2020 10:17:08	24.78	4.94	30	82.7	424.97	45	501				10.813	17.186	723.5	39.2087	78.4174	1246.76	1224.36	-21.8042	-0.602575	-184.395	-64.5244
03-12-2020 10:18:08	24.8	4.94	30	82.1	425.02	45	501				10.813	17.186	725	39.2903	78.5806	1246.76	1224.36	-21.8042	-0.602575	-184.831	-64.5364
03-12-2020 10:19:08	24.82	4.94	30	82.4	424.97	44.99	501				10.813	17.186	726.8	39.3882	78.7764	1246.76	1224.36	-21.8042	-0.602575	-185.267	-64.5485
03-12-2020 10:20:08	24.83	4.94	30	81.9	424.97	44.96	501				10.813	17.186	728.4	39.4753	78.9505	1246.76	1224.36	-21.8042	-0.602575	-185.485	-64.5545
03-12-2020 10:21:08	24.85	4.94	30	82.3	424.92	45.01	501				10.813	17.186	730	39.5623	79.1246	1246.76	1224.36	-21.8042	-0.602575	-185.921	-64.5666
03-12-2020 10:22:08	24.87	4.94	30	81.8	424.97	44.98	501				10.813	17.186	732	39.6711	79.3422	1246.76	1224.36	-21.8042	-0.602575	-186.357	-64.5786
03-12-2020 10:23:08	24.88	4.94	30	81.6	424.88	45.01	501				10.813	17.186	733.7	39.7636	79.5272	1246.76	1224.36	-21.8042	-0.602575	-186.575	-64.5846
03-12-2020 10:24:08	24.9	4.94	30	81.5	424.92	44.99	501				10.813	17.186	735.1	39.8397	79.6795	1246.76	1224.36	-21.8042	-0.602575	-187.012	-64.5967
03-12-2020 10:25:08	24.92	4.94	30	81.5	424.97	44.98	501				10.841	17.137	737.1	39.9485	79.8971	1246.76	1224	-22.4653	-0.298461	-187.454	-64.6057
03-12-2020 10:26:08	24.93	4.94	30	82	424.97	45.01	501				10.841	17.13	738.8	40.041	80.082	1246.76	1223.88	-22.5714	-0.311357	-187.679	-64.6087
03-12-2020 10:27:08	24.95	4.94	30	81.9	425.02	44.99	501				10.841	17.13	740.5	40.1335	80.267	1246.76	1223.88	-22.5714	-0.311357	-188.131	-64.615
03-12-2020 10:28:08	24.97	4.94	30	81.8	425.02	44.99	501				10.841	17.13	742.2	40.226	80.452	1246.76	1223.88	-22.5714	-0.311357	-188.582	-64.6212
03-12-2020 10:29:08	24.98	4.94	30	81.2	424.97	45	501				10.841	17.13	743.9	40.3185	80.6369	1246.76	1223.88	-22.5714	-0.311357	-188.808	-64.6243
03-12-2020 10:30:08	25	4.94	30	81.1	424.92	45	501				10.841	17.13	745.6	40.4109	80.8219	1246.76	1223.88	-22.5714	-0.311357	-189.259	-64.6305
03-12-2020 10:31:08	25.02	4.94	30	81.2	424.92	45	501				10.841	17.13	747.3	40.5034	81.0068	1246.76	1223.88	-22.5714	-0.311357	-189.711	-64.6368
03-12-2020 10:32:08	25.03	4.94	30	81	424.92	45	501				10.841	17.13	749.1	40.6013	81.2027	1246.76	1223.88	-22.5714	-0.311357	-189.937	-64.6399
03-12-2020 10:33:08	25.05	4.94	30	81	424.92	45.01	501				10.841	17.13	750.7	40.6884	81.3768	1246.76	1223.88	-22.5714	-0.311357	-190.388	-64.6461
03-12-2020 10:34:08	25.07	4.94	30	80.8	424.92	45	501				10.841	17.13	752.5	40.7863	81.5726	1246.76	1223.88	-22.5714	-0.311357	-190.839	-64.6523
03-12-2020 10:35:08	25.08	4.94	30	80.9	424.97	44.99	501				10.841	17.13	754.3	40.8842	81.7684	1246.76	1223.88	-22.5714	-0.311357	-191.065	-64.6554
03-12-2020 10:36:08	25.1	4.94	30	80.7	424.97	44.98	501				10.841	17.13	756.1	40.9821	81.9643	1246.76	1223.88	-22.5714	-0.311357	-191.517	-64.6617
03-12-2020 10:37:08	25.12	4.94	30	80.6	424.97	44.98	501				10.841	17.13	757.8	41.0746	82.1492	1246.76	1223.88	-22.5714	-0.311357	-191.968	-64.6679
03-12-2020 10:38:08	25.13	4.94	30	80.5	424.97	44.99	501				10.868	17.073	759.6	41.1725	82.3451	1246.76	1223.37	-23.356	-0.0362779	-192.198	-64.6696
03-12-2020 10:39:08	25.15	4.94	30	80.6	424.97	45	501				10.868	17.073	761.4	41.2705	82.5409	1246.76	1223.37	-23.356	-0.0362779	-192.665	-64.6704
03-12-2020 10:40:08	25.17	4.94	30	80.4	424.88	44.99	501				10.868	17.073	763.2	41.3684	82.7368	1246.76	1223.37	-23.356	-0.0362779	-193.132	-64.6711
03-12-2020 10:41:08	25.18	4.94	30	80.3	424.97	44.99	501				10.868	17.073	765	41.4663	82.9326	1246.76	1223.37	-23.356	-0.0362779	-193.365	-64.6715
03-12-2020 10:42:08	25.2	4.94	30	80.2	424.92	44.99	501				10.868	17.073	766.6	41.5533	83.1067	1246.76	1223.37	-23.356	-0.0362779	-193.833	-64.6722
03-12-2020 10:43:08	25.22	4.94	30	80.1	425.02	44.99	501				10.868	17.073	768.4	41.6513	83.3025	1246.76	1223.37	-23.356	-0.0362779	-194.3	-64.6729
03-12-2020 10:44:08	25.23	4.94	30	80.1	425.02	44.99	501				10.868	17.073	770.2	41.7492	83.4984	1246.76	1223.37	-23.356	-0.0362779	-194.533	-64.6733
03-12-2020 10:45:08	25.25	4.94	30	80	424.97	45	501				10.868	17.073	772	41.8471	83.6942	1246.76	1223.37	-23.356	-0.0362779	-195	-64.674
03-12-2020 10:46:08	25.27	4.94	30	80.3	424.92	45	501				10.868	17.073	773.6	41.9341	83.8683	1246.76	1223.37	-23.356	-0.0362779	-195.467	-64.6747
03-12-2020 10:47:08	25.28	4.94	30	80	424.92	45	501				10.868	17.073	775.4	42.0321	84.0641	1246.76	1223.37	-23.356	-0.0362779	-195.701	-64.6751
03-12-2020 10:48:08	25.3	4.94	30	79.7	424.97	44.99	501				10.868	17.073	777.2	42.13	84.26	1246.76	1223.37	-23.356	-0.0362779	-196.168	-64.6758
03-12-2020 10:49:08	25.32	4.94	30	80.1	424.97	44.99	501				10.868	17.073	779.2	42.2388	84.4776	1246.76	1223.37	-23.356	-0.0362779	-196.635	-64.6765
03-12-2020 10:50:08	25.33	4.94	30	79.7	424.97	45	501				10.902	17.017	781	42.3367	84.6734	1246.76	1223	-24.1046	0.338967	-196.873	-64.675
03-12-2020 10:51:08	25.35	4.94	30	79.6	424.97	44.99	501				10.903	17.006	782.8	42.4346	84.8692	1246.76	1222.83	-24.268	0.332694	-197.356	-64.6683
03-12-2020 10:52:08	25.37	4.94	30	79.8	425.02	44.99	501				10.903	17.006	784.6	42.5325	85.0651	1246.76	1222.83	-24.268	0.332694	-197.842	-64.6616
03-12-2020 10:53:08	25.38	4.94	30	79.7	424.92	44.98	501				10.903	17.006	786.3	42.625	85.25	1246.76	1222.83	-24.268	0.332694	-198.084	-64.6583
03-12-2020 10:54:08	25.4	4.94	30	79.6	424.97	45	501				10.903	17.006	788	42.7175	85.435	1246.76	1222.83	-24.268	0.332694	-198.57	-64.6517
03-12-2020 10:55:08	25.42	4.94	30	79.6	424.92	44.99	501				10.903	17.006	790	42.8263	85.6526	1246.76	1222.83	-24.268	0.332694	-199.055	-64.645
03-12-2020 10:56:08	25.43	4.94	30	79.5	424.92	44.98	501				10.903	17.006	792	42.9351	85.8702	1246.76	1222.83	-24.268	0.332694	-199.298	-64.6417
03-12-2020 10:57:08	25.45	4.94	30	78.8	425.06	45	501				10.903	17.006	793.8	43.033	86.066	1246.76	1222.83	-24.268	0.332694	-199.783	-64.635
03-12-2020 10:58:08	25.47	4.94	30	78.8	424.92	45.01	501				10.903	17.006	795.5	43.1255	86.251	1246.76	1222.83	-24.268	0.332694	-200.268	-64.6284
03-12-2020 10:59:08	25.48	4.94	30	79	425.02	45	501				10.903	17.006	797.2	43.218	86.436	1246.76	1222.83	-24.268	0.332694	-200.511	-64.6251
03-12-2020 11:00:08	25.5	4.94	30	78.5	424.97	44.99	501				10.903	17.006	799.2	43.3268	86.6536	1246.76	1222.83	-24.268	0.332694	-200.996	-64.6184
03-12-2020 11:01:08	25.52	4.94	30	78.8	424.92	44.99	501				10.903	17.006	801.2	43.4356	86.8712	1246.76	1222.83	-24.268	0.332694	-201.482	-64.6117
03-12-2020 11:02:08	25.53	4.94	30	78.3	424.97	44.98	501				10.903	17.006	803	43.5335	87.067	1246.76	1222.83	-24.268	0.332694	-201.724	-64.6084
03-12-2020 11:03:08	25.55	4.94	30	78.9	424.97	45	501				10.934	16.953	804.8	43.6314	87.2628	1246.76	1222.45	-24.9794	0.67098	-202.217	-64.5984
03-12-2020 11:04:08	25.57	4.94	30	78.7	424.92	45.01	501				10.934	16.953	806.6	43.7293	87.4587	1246.76	1222.45	-24.9794	0.67098	-202.717	-64.585
03-12-2020 11:05:08	25.58	4.94	30	78.7	424.97	44.99	501				10.934	16.953	808.4	43.8273	87.6545	1246.76	1222.45	-24.9794	0.67098	-202.966	-64.5782
03-12-2020 11:06:08	25.6	4.94	30	78.6	424.92	44.99	501				10.934	16.953	810.4	43.9361	87.8721	1246.76	1222.45	-24.9794	0.67098	-203.466	-64.5648
03-12-2020 11:07:08	25.62	4.94	30	78.5	424.92	44.99	501				10.934	16.953	812.2	44.034	88.068	1246.76	1222.45	-24.9794	0.67098	-203.966	-64.5514
03-12-2020 11:08:08	25.63	4.94	30	78	424.92	45.01	501				10.934	16.953	814	44.1319	88.2638	1246.76	1222.45	-24.9794	0.67098	-204.215	-64.5447
03-12-2020 11:09:08	25.65	4.94	30	77.8	424.92	44.99	501				10.934	16.953	816	44.2407	88.4814	1246.76	1222.45	-24.9794	0.67098	-204.715	-64.5313
03-12-2020 11:10:08	25.67	4.94	30	77.7	425.02	45	501				10.934	16.953	818	44.3495	88.699	1246.76	1222.45	-24.9794	0.67098	-205.214	-64.5179
03-12-2020 11:11:08	25.68	4.94	30	77.7	424.97	45	501				10.934	16.953	819.7	44.442	88.884	1246.76	1222.45	-24.9794	0.67098	-205.464	-64.5112
03-12-2020 11:12:08	25.7	4.94	30	77.5	425.02	44.99	501				10.934	16.953	821.7	44.5508	89.1016	1246.76	1222.45	-24.9794	0.67098	-205.964	-64.4977
03-12-2020 11:13:08	25.72	4.94	30	77.4	424.88	45.02	501				10.934	16.953	823.7	44.6596	89.3192	1246.76	1222.45	-24.9794	0.67098	-206.463	-64.4843
03-12-2020 11:14:08	25.73	4.94	30	77.4	425.02	44.98	501				10.934	16.953	825.7	44.7684	89.5368	1246.76	1222.45	-24.9794	0.67098	-206.713	-64.4776
03-12-2020 11:15:08	25.75	4.94	30	77.2	424.97	45	501				10.972	16.89	827.5	44.8663	89.7326	1246.76	1222.03	-25.821	1.08903	-207.221	-64.46
03-12-2020 11:16:08	25.77	4.94	30	77.1	424.92	44.99	501				10.973	16.882	829.2	44.9588	89.9176	1246.76	1221.91	-25.9388	1.08823	-207.739	-64.4382
03-12-2020 11:17:08	25.78	4.94	30	77	424.97	45	501				10.973	16.882	831.2	45.0676	90.1352	1246.76	1221.91	-25.9388	1.08823	-207.998	-64.4273
03-12-2020 11:18:08	25.8	4.94	30	77	424.97	45.01	501				10.973	16.882	832.9	45.1601	90.3201	1246.76	1221.91	-25.9388	1.08823	-208.517	-64.4056
03-12-2020 11:19:08	25.82	4.94	30	76.9	424.92	45	501				10.973	16.882	834.9	45.2689	90.5377	1246.76	1221.91	-25.9388	1.08823	-209.036	-64.3838
03-12-2020 11:20:08	25.83	4.94	30	76.6	424.92	44.98	501				10.973	16.882	836.9	45.3777	90.7553	1246.76	1221.91	-25.9388	1.08823	-209.295	-64.3729
03-12-2020 11:21:08	25.85	4.94	30	76.7	424.97	44.99	501				10.973	16.882	838.9	45.4865	90.9729	1246.76	1221.91	-25.9388	1.08823	-209.814	-64.3512
03-12-2020 11:22:08	25.87	4.94	30	76.6	425.06	45	501				10.973	16.882	840.9	45.5953	91.1905	1246.76	1221.91	-25.9388	1.08823	-210.333	-64.3294
03-12-2020 11:23:08	25.88	4.94	30	76.4	424.92	44.99	501				10.973	16.882	842.9	45.7041	91.4081	1246.76	1221.91	-25.9388	1.08823	-210.592	-64.3185
03-12-2020 11:24:08	25.9	4.94	30	76.4	425.02	45	501				10.973	16.882	844.6	45.7965	91.5931	1246.76	1221.91	-25.9388	1.08823	-211.111	-64.2968
03-12-2020 11:25:08	25.92	4.94	30	76.3	424.97	45	501				10.973	16.882	846.6	45.9053	91.8107	1246.76	1221.91	-25.9388	1.08823	-211.63	-64.275
03-12-2020 11:26:08	25.93	4.94	30	76.6	424.97	44.99	501				10.973	16.882	848.6	46.0141	92.0283	1246.76	1221.91	-25.9388	1.08823	-211.889	-64.2641
03-12-2020 11:27:08	25.95	4.94	30	76.5	424.97	44.99	501				10.973	16.882	850.6	46.1229	92.2459	1246.76	1221.91	-25.9388	1.08823	-212.408	-64.2423
03-12-2020 11:28:08	25.97	4.94	30	76.4	425.06	44.99	501				11.01	16.822	852.6	46.2317	92.4635	1246.76	1221.52	-26.7375	1.49748	-212.935	-64.2165
03-12-2020 11:29:08	25.98	4.94	30	75.7	424.92	44.99	501				11.01	16.822	854.6	46.3405	92.6811	1246.76	1221.52	-26.7375	1.49748	-213.202	-64.2015
03-12-2020 11:30:08	26	4.94	30	75.6	424.92	44.99	501				11.01	16.822	856.6	46.4493	92.8987	1246.76	1221.52	-26.7375	1.49748	-213.737	-64.1716
03-12-2020 11:31:08	26.02	4.94	30	76.2	424.97	44.99	501				11.01	16.822	858.6	46.5581	93.1163	1246.76	1221.52	-26.7375	1.49748	-214.271	-64.1416
03-12-2020 11:32:08	26.03	4.94	30	76.2	424.83	44.99	501				11.01	16.822	860.4	46.6561	93.3121	1246.76	1221.52	-26.7375	1.49748	-214.539	-64.1266
03-12-2020 11:33:08	26.05	4.94	30	75.6	424.97	45	501				11.01	16.822	862.4	46.7649	93.5297	1246.76	1221.52	-26.7375	1.49748	-215.074	-64.0967
03-12-2020 11:34:08	26.07	4.94	30	75.4	425.02	44.98	501				11.01	16.822	864.4	46.8737	93.7473	1246.76	1221.52	-26.7375	1.49748	-215.608	-64.0667
03-12-2020 11:35:08	26.08	4.94	30	75.3	424.92	45	501				11.01	16.822	866.4	46.9825	93.9649	1246.76	1221.52	-26.7375	1.49748	-215.876	-64.0518
03-12-2020 11:36:08	26.1	4.94	30	75.1	424.97	44.99	501				11.01	16.822	868.4	47.0913	94.1825	1246.76	1221.52	-26.7375	1.49748	-216.41	-64.0218
03-12-2020 11:37:08	26.12	4.94	30	75.2	424.97	44.96	501				11.01	16.822	870.4	47.2001	94.4001	1246.76	1221.52	-26.7375	1.49748	-216.945	-63.9919
03-12-2020 11:38:08	26.13	4.94	30	75	424.97	45	501				11.01	16.822	872.4	47.3089	94.6177	1246.76	1221.52	-26.7375	1.49748	-217.213	-63.9769
03-12-2020 11:39:08	26.15	4.94	30	75	424.83	45.01	501				11.01	16.822	874.4	47.4177	94.8353	1246.76	1221.52	-26.7375	1.49748	-217.747	-63.9469
03-12-2020 11:40:08	26.17	4.94	30	74.8	424.92	44.99	501				11.04	16.757	876.4	47.5265	95.0529	1246.76	1220.93	-27.6307	1.79856	-218.291	-63.914
03-12-2020 11:41:08	26.18	4.94	30	74.8	424.92	44.99	501				11.04	16.758	878.4	47.6353	95.2705	1246.76	1220.95	-27.6157	1.80042	-218.567	-63.896
03-12-2020 11:42:08	26.2	4.94	30	74.7	424.97	45	501				11.04	16.758	880.4	47.7441	95.4881	1246.76	1220.95	-27.6157	1.80042	-219.12	-63.86
03-12-2020 11:43:08	26.22	4.94	30	74.6	424.88	45	501				11.04	16.758	882.4	47.8529	95.7057	1246.76	1220.95	-27.6157	1.80042	-219.672	-63.824
03-12-2020 11:44:08	26.23	4.94	30	74.5	424.92	44.99	501				11.04	16.758	884.4	47.9617	95.9233	1246.76	1220.95	-27.6157	1.80042	-219.948	-63.806
03-12-2020 11:45:08	26.25	4.94	30	74.4	424.92	44.99	501				11.04	16.758	886.4	48.0705	96.1409	1246.76	1220.95	-27.6157	1.80042	-220.5	-63.77
03-12-2020 11:46:08	26.27	4.94	30	74.3	424.92	44.99	501				11.04	16.758	888.4	48.1793	96.3585	1246.76	1220.95	-27.6157	1.80042	-221.053	-63.734
03-12-2020 11:47:08	26.28	4.94	30	74.4	424.92	45	501				11.04	16.758	890.4	48.2881	96.5761	1246.76	1220.95	-27.6157	1.80042	-221.329	-63.7159
03-12-2020 11:48:08	26.3	4.94	30	74.2	425.02	44.99	501				11.04	16.758	892.4	48.3969	96.7937	1246.76	1220.95	-27.6157	1.80042	-221.881	-63.6799
03-12-2020 11:49:08	26.32	4.94	30	74.1	424.97	45	501				11.04	16.758	894.4	48.5057	97.0113	1246.76	1220.95	-27.6157	1.80042	-222.433	-63.6439
03-12-2020 11:50:08	26.33	4.94	30	74.3	425.02	44.99	501				11.04	16.758	896.4	48.6145	97.2289	1246.76	1220.95	-27.6157	1.80042	-222.71	-63.6259
03-12-2020 11:51:08	26.35	4.94	30	74.2	424.97	45	501				11.04	16.758	898.4	48.7233	97.4465	1246.76	1220.95	-27.6157	1.80042	-223.262	-63.5899
03-12-2020 11:52:08	26.37	4.94	30	74	424.97	45	501				11.04	16.758	900.4	48.8321	97.6641	1246.76	1220.95	-27.6157	1.80042	-223.814	-63.5539
03-12-2020 11:53:08	26.38	4.94	30	73.9	424.97	45.01	501				11.069	16.706	902.4	48.9409	97.8817	1246.76	1220.56	-28.3155	2.11146	-224.094	-63.5343
03-12-2020 11:54:08	26.4	4.94	30	73.9	424.97	44.99	501				11.069	16.706	904.4	49.0497	98.0993	1246.76	1220.56	-28.3155	2.11146	-224.66	-63.4921
03-12-2020 11:55:08	26.42	4.94	30	74.7	424.97	44.99	501				11.069	16.706	906.4	49.1585	98.3169	1246.76	1220.56	-28.3155	2.11146	-225.227	-63.4499
03-12-2020 11:56:08	26.43	4.94	30	74.5	425.02	44.99	501				11.069	16.706	908.4	49.2673	98.5345	1246.76	1220.56	-28.3155	2.11146	-225.51	-63.4288
03-12-2020 11:57:08	26.45	4.94	30	74.4	425.02	44.99	501				11.069	16.706	910.4	49.3761	98.7521	1246.76	1220.56	-28.3155	2.11146	-226.076	-63.3865
03-12-2020 11:58:08	26.47	4.94	30	74.4	424.92	45	501				11.069	16.706	912.4	49.4849	98.9697	1246.76	1220.56	-28.3155	2.11146	-226.642	-63.3443
03-12-2020 11:59:08	26.48	4.94	30	74.4	425.02	44.99	501				11.069	16.706	914.4	49.5937	99.1873	1246.76	1220.56	-28.3155	2.11146	-226.925	-63.3232
03-12-2020 12:00:08	26.5	4.94	30	74.3	424.97	44.99	501				11.069	16.706	916.4	49.7025	99.4049	1246.76	1220.56	-28.3155	2.11146	-227.492	-63.281
03-12-2020 12:01:08	26.52	4.94	30	74.3	424.92	45	501				11.069	16.706	918.4	49.8113	99.6225	1246.76	1220.56	-28.3155	2.11146	-228.058	-63.2387
03-12-2020 12:02:08	26.53	4.94	30	74.1	424.97	45	501				11.069	16.706	920.4	49.9201	99.8401	1246.76	1220.56	-28.3155	2.11146	-228.341	-63.2176
03-12-2020 12:03:08	26.55	4.93	30	74.1	424.97	45	501				11.069	16.706	922.4	50.0289	100.058	1246.76	1220.56	-28.3155	2.11146	-228.908	-63.1754
03-12-2020 12:04:08	26.57	4.94	30	74.1	424.97	44.99	501				11.069	16.706	924.4	50.1377	100.275	1246.76	1220.56	-28.3155	2.11146	-229.474	-63.1332
03-12-2020 12:05:08	26.58	4.94	30	74.1	424.97	45	501				11.073	16.687	926.4	50.2465	100.493	1246.76	1220.31	-28.5897	2.13222	-229.758	-63.112
03-12-2020 12:06:08	26.6	4.94	30	74	424.97	44.98	501				11.073	16.689	928.4	50.3553	100.711	1246.76	1220.34	-28.5597	2.13596	-230.33	-63.0693
03-12-2020 12:07:08	26.62	4.93	30	73.9	425.02	44.98	501				11.073	16.689	930.4	50.4641	100.928	1246.76	1220.34	-28.5597	2.13596	-230.901	-63.0266
03-12-2020 12:08:08	26.63	4.93	30	73.9	424.92	45	501				11.073	16.689	932.4	50.5729	101.146	1246.76	1220.34	-28.5597	2.13596	-231.187	-63.0052
03-12-2020 12:09:08	26.65	4.93	30	73.8	424.92	44.99	501				11.073	16.689	934.4	50.6817	101.363	1246.76	1220.34	-28.5597	2.13596	-231.758	-62.9625
03-12-2020 12:10:08	26.67	4.93	30	73.9	424.97	45.01	501				11.073	16.689	936.4	50.7905	101.581	1246.76	1220.34	-28.5597	2.13596	-232.329	-62.9198
03-12-2020 12:11:08	26.68	4.93	30	73.7	424.88	45	501				11.073	16.689	938.4	50.8993	101.799	1246.76	1220.34	-28.5597	2.13596	-232.615	-62.8984
03-12-2020 12:12:08	26.7	4.93	30	73.6	424.92	45	501				11.073	16.689	940.4	51.0081	102.016	1246.76	1220.34	-28.5597	2.13596	-233.186	-62.8557
03-12-2020 12:13:08	26.72	4.93	30	73.6	424.97	45.01	501				11.073	16.689	942.4	51.1169	102.234	1246.76	1220.34	-28.5597	2.13596	-233.757	-62.813
03-12-2020 12:14:08	26.73	4.93	30	73.4	424.92	44.99	501				11.073	16.689	944.4	51.2257	102.451	1246.76	1220.34	-28.5597	2.13596	-234.043	-62.7916
03-12-2020 12:15:08	26.75	4.93	30	73.5	424.92	45	501				11.073	16.689	946.4	51.3345	102.669	1246.76	1220.34	-28.5597	2.13596	-234.614	-62.7489
03-12-2020 12:16:08	26.77	4.93	30	73.3	424.97	45	501				11.073	16.689	948.4	51.4433	102.887	1246.76	1220.34	-28.5597	2.13596	-235.185	-62.7062
03-12-2020 12:17:08	26.78	4.93	30	73.2	424.92	45	501				11.073	16.689	950.4	51.5521	103.104	1246.76	1220.34	-28.5597	2.13596	-235.471	-62.6848
03-12-2020 12:18:08	26.8	4.93	30	73.3	424.92	45	501				11.073	16.66	952.4	51.6609	103.322	1246.76	1219.85	-28.9951	2.08174	-236.046	-62.6426
03-12-2020 12:19:08	26.82	4.93	30	73.2	424.92	44.99	501				11.073	16.66	954.4	51.7697	103.539	1246.76	1219.85	-28.9951	2.08174	-236.626	-62.601
03-12-2020 12:20:08	26.83	4.93	30	73.1	424.97	44.99	501				11.073	16.66	956.4	51.8785	103.757	1246.76	1219.85	-28.9951	2.08174	-236.916	-62.5802
03-12-2020 12:21:08	26.85	4.93	30	73.1	425.02	45	501				11.073	16.66	958.4	51.9873	103.975	1246.76	1219.85	-28.9951	2.08174	-237.496	-62.5385
03-12-2020 12:22:08	26.87	4.93	30	73	424.97	45.01	501				11.073	16.66	960.4	52.0961	104.192	1246.76	1219.85	-28.9951	2.08174	-238.076	-62.4969
03-12-2020 12:23:08	26.88	4.93	30	73	424.97	45	501				11.073	16.66	962.4	52.2049	104.41	1246.76	1219.85	-28.9951	2.08174	-238.366	-62.4761
03-12-2020 12:24:08	26.9	4.93	30	72.9	424.92	44.98	501				11.073	16.66	964.4	52.3137	104.627	1246.76	1219.85	-28.9951	2.08174	-238.946	-62.4344
03-12-2020 12:25:08	26.92	4.93	30	72.8	424.92	45	501				11.073	16.66	966.4	52.4225	104.845	1246.76	1219.85	-28.9951	2.08174	-239.526	-62.3928
03-12-2020 12:26:08	26.93	4.93	30	72.7	425.02	44.99	501				11.073	16.66	968.4	52.5313	105.063	1246.76	1219.85	-28.9951	2.08174	-239.816	-62.372
03-12-2020 12:27:08	26.95	4.93	30	72.6	424.92	44.99	501				11.073	16.66	970.4	52.6401	105.28	1246.76	1219.85	-28.9951	2.08174	-240.395	-62.3304
03-12-2020 12:28:08	26.97	4.92	30	72.6	424.92	45.01	501				11.073	16.66	972.4	52.7489	105.498	1246.76	1219.85	-28.9951	2.08174	-240.975	-62.2887
03-12-2020 12:29:08	26.98	4.93	30	72.3	424.97	44.98	501				11.073	16.66	974.4	52.8577	105.715	1246.76	1219.85	-28.9951	2.08174	-241.265	-62.2679
03-12-2020 12:30:08	27	4.92	30	72.4	424.97	44.99	501				11.077	16.607	976.4	52.9665	105.933	1246.76	1219.02	-29.7789	2.03897	-241.853	-62.2267
03-12-2020 12:31:08	27.02	4.92	30	72.4	424.92	44.98	501				11.078	16.608	978.4	53.0753	106.151	1246.76	1219.06	-29.7611	2.0549	-242.448	-62.1858
03-12-2020 12:32:08	27.03	4.92	30	72.3	424.97	45	501				11.078	16.608	980.4	53.1841	106.368	1246.76	1219.06	-29.7611	2.0549	-242.746	-62.1652
03-12-2020 12:33:08	27.05	4.92	30	72.2	424.97	45	501				11.078	16.608	982.4	53.2929	106.586	1246.76	1219.06	-29.7611	2.0549	-243.341	-62.1241
03-12-2020 12:34:08	27.07	4.92	30	72.1	424.92	44.99	501				11.078	16.608	984.4	53.4017	106.803	1246.76	1219.06	-29.7611	2.0549	-243.936	-62.083
03-12-2020 12:35:08	27.08	4.92	30	72.1	424.92	45	501				11.078	16.608	986.6	53.5213	107.043	1246.76	1219.06	-29.7611	2.0549	-244.234	-62.0625
03-12-2020 12:36:08	27.1	4.92	30	71.9	424.92	44.99	501				11.078	16.608	988.4	53.6193	107.239	1246.76	1219.06	-29.7611	2.0549	-244.829	-62.0214
03-12-2020 12:37:08	27.12	4.92	30	71.9	424.92	44.99	501				11.078	16.608	990.4	53.7281	107.456	1246.76	1219.06	-29.7611	2.0549	-245.425	-61.9803
03-12-2020 12:38:08	27.13	4.92	30	71.9	425.02	45	501				11.078	16.608	992.4	53.8369	107.674	1246.76	1219.06	-29.7611	2.0549	-245.722	-61.9597
03-12-2020 12:39:08	27.15	4.92	30	71.8	424.97	44.99	501				11.078	16.608	994.4	53.9457	107.891	1246.76	1219.06	-29.7611	2.0549	-246.317	-61.9186
03-12-2020 12:40:08	27.17	4.92	30	71.7	424.97	44.99	501				11.078	16.608	996.4	54.0545	108.109	1246.76	1219.06	-29.7611	2.0549	-246.913	-61.8775
03-12-2020 12:41:08	27.18	4.92	30	71.5	424.92	44.99	501				11.078	16.608	998.4	54.1633	108.327	1246.76	1219.06	-29.7611	2.0549	-247.21	-61.857
03-12-2020 12:42:08	27.2	4.92	30	71.6	424.97	44.99	501				11.078	16.608	1000.4	54.2721	108.544	1246.76	1219.06	-29.7611	2.0549	-247.805	-61.8159
03-12-2020 12:43:08	27.22	4.91	30	71.4	424.97	45	501				11.086	16.558	1002.4	54.3809	108.762	1246.76	1218.35	-30.4878	2.07399	-248.408	-61.7746
03-12-2020 12:44:08	27.23	4.91	30	71.6	424.97	45	501				11.086	16.558	1004.4	54.4897	108.979	1246.76	1218.35	-30.4878	2.07399	-248.713	-61.7539
03-12-2020 12:45:08	27.25	4.91	30	71.5	424.92	45	501				11.086	16.558	1006.4	54.5985	109.197	1246.76	1218.35	-30.4878	2.07399	-249.323	-61.7124
03-12-2020 12:46:08	27.27	4.91	30	71.4	424.97	44.99	501				11.086	16.558	1008.4	54.7073	109.415	1246.76	1218.35	-30.4878	2.07399	-249.932	-61.6709
03-12-2020 12:47:08	27.28	4.91	30	71.2	424.97	45	501				11.086	16.558	1010.4	54.8161	109.632	1246.76	1218.35	-30.4878	2.07399	-250.237	-61.6502
03-12-2020 12:48:08	27.3	4.91	30	71.2	424.92	45.01	501				11.086	16.558	1012.4	54.9249	109.85	1246.76	1218.35	-30.4878	2.07399	-250.847	-61.6087
03-12-2020 12:49:08	27.32	4.91	30	71.1	424.92	45	501				11.086	16.558	1014.4	55.0337	110.067	1246.76	1218.35	-30.4878	2.07399	-251.457	-61.5672
03-12-2020 12:50:08	27.33	4.91	30	71	425.02	44.99	501				11.086	16.558	1016.4	55.1425	110.285	1246.76	1218.35	-30.4878	2.07399	-251.762	-61.5465
03-12-2020 12:51:08	27.35	4.91	30	71.1	424.92	45	501				11.086	16.558	1018.4	55.2513	110.503	1246.76	1218.35	-30.4878	2.07399	-252.371	-61.505
03-12-2020 12:52:08	27.37	4.91	30	70.9	424.92	44.99	501				11.086	16.558	1020.4	55.3601	110.72	1246.76	1218.35	-30.4878	2.07399	-252.981	-61.4635
03-12-2020 12:53:08	27.38	4.91	30	70.7	425.02	44.99	501				11.086	16.558	1022.4	55.4689	110.938	1246.76	1218.35	-30.4878	2.07399	-253.286	-61.4428
03-12-2020 12:54:08	27.4	4.91	30	70.8	424.92	44.99	501				11.086	16.558	1024.4	55.5777	111.155	1246.76	1218.35	-30.4878	2.07399	-253.896	-61.4013
03-12-2020 12:55:08	27.42	4.91	30	70.6	424.97	45	501				11.107	16.511	1026.4	55.6865	111.373	1246.76	1217.91	-31.1327	2.28123	-254.512	-61.3577
03-12-2020 12:56:08	27.43	4.91	30	70.6	425.02	45	501				11.109	16.514	1028.4	55.7953	111.591	1246.76	1218	-31.0823	2.31493	-254.823	-61.3347
03-12-2020 12:57:08	27.45	4.9	30	70.6	424.88	44.98	501				11.109	16.514	1030.4	55.9041	111.808	1246.76	1218	-31.0823	2.31493	-255.445	-61.2884
03-12-2020 12:58:08	27.47	4.9	30	70.6	424.92	44.98	501				11.109	16.514	1032.4	56.0129	112.026	1246.76	1218	-31.0823	2.31493	-256.066	-61.2421
03-12-2020 12:59:08	27.48	4.9	30	70.5	424.97	45.01	501				11.109	16.514	1034.4	56.1217	112.243	1246.76	1218	-31.0823	2.31493	-256.377	-61.219
03-12-2020 13:00:08	27.5	4.9	30	70.5	424.97	44.98	501				11.109	16.514	1036.4	56.2305	112.461	1246.76	1218	-31.0823	2.31493	-256.999	-61.1727
03-12-2020 13:01:08	27.52	4.9	30	70.4	424.92	44.99	501				11.109	16.514	1038.4	56.3393	112.679	1246.76	1218	-31.0823	2.31493	-257.62	-61.1264
03-12-2020 13:02:08	27.53	4.9	30	70.4	424.97	45	501				11.109	16.514	1040.8	56.4698	112.94	1246.76	1218	-31.0823	2.31493	-257.931	-61.1032
03-12-2020 13:03:08	27.55	4.9	30	70.1	424.92	44.98	501				11.109	16.514	1042.8	56.5786	113.157	1246.76	1218	-31.0823	2.31493	-258.553	-61.057
03-12-2020 13:04:08	27.57	4.9	30	70.2	424.88	45	501				11.109	16.514	1045.1	56.7037	113.407	1246.76	1218	-31.0823	2.31493	-259.174	-61.0107
03-12-2020 13:05:08	27.58	4.9	30	70.1	424.92	44.98	501				11.109	16.514	1047.3	56.8234	113.647	1246.76	1218	-31.0823	2.31493	-259.485	-60.9875
03-12-2020 13:06:08	27.6	4.9	30	70	424.92	44.99	501				11.109	16.514	1049.5	56.9431	113.886	1246.76	1218	-31.0823	2.31493	-260.107	-60.9412
03-12-2020 13:07:08	27.62	4.9	30	70	425.02	44.99	501				11.109	16.514	1051.7	57.0628	114.126	1246.76	1218	-31.0823	2.31493	-260.729	-60.8949
03-12-2020 13:08:08	27.63	4.9	30	69.9	424.92	45	501				11.144	16.472	1054.2	57.1988	114.398	1246.76	1217.88	-31.6132	2.7281	-261.042	-60.8697
03-12-2020 13:09:08	27.65	4.9	30	69.9	424.97	44.99	501				11.144	16.472	1056.2	57.3076	114.615	1246.76	1217.88	-31.6132	2.7281	-261.674	-60.8151
03-12-2020 13:10:08	27.67	4.9	30	69.9	424.97	45	501				11.144	16.472	1058.2	57.4164	114.833	1246.76	1217.88	-31.6132	2.7281	-262.307	-60.7606
03-12-2020 13:11:08	27.68	4.9	30	69.8	424.92	44.99	501				11.144	16.472	1060.8	57.5578	115.116	1246.76	1217.88	-31.6132	2.7281	-262.623	-60.7333
03-12-2020 13:12:08	27.7	4.9	30	69.8	424.92	45	501				11.144	16.472	1062.8	57.6666	115.333	1246.76	1217.88	-31.6132	2.7281	-263.255	-60.6787
03-12-2020 13:13:08	27.72	4.9	30	69.8	424.92	44.99	501				11.144	16.472	1065.3	57.8026	115.605	1246.76	1217.88	-31.6132	2.7281	-263.887	-60.6242
03-12-2020 13:14:08	27.73	4.9	30	69.6	424.97	44.99	501				11.144	16.472	1067.3	57.9114	115.823	1246.76	1217.88	-31.6132	2.7281	-264.203	-60.5969
03-12-2020 13:15:08	27.75	4.9	30	69.6	424.97	44.99	501				11.144	16.472	1070	58.0583	116.117	1246.76	1217.88	-31.6132	2.7281	-264.836	-60.5423
03-12-2020 13:16:08	27.77	4.9	30	69.7	424.97	44.99	501				11.144	16.472	1071.8	58.1562	116.312	1246.76	1217.88	-31.6132	2.7281	-265.468	-60.4878
03-12-2020 13:17:08	27.78	4.9	30	69.6	424.88	45.01	501				11.144	16.472	1074	58.2759	116.552	1246.76	1217.88	-31.6132	2.7281	-265.784	-60.4605
03-12-2020 13:18:08	27.8	4.9	30	69.7	425.02	44.99	501				11.144	16.472	1076.5	58.4119	116.824	1246.76	1217.88	-31.6132	2.7281	-266.416	-60.4059
03-12-2020 13:19:08	27.82	4.9	30	69.5	424.92	45	501				11.144	16.472	1078.7	58.5316	117.063	1246.76	1217.88	-31.6132	2.7281	-267.049	-60.3514
03-12-2020 13:20:08	27.83	4.9	30	69.5	424.97	44.99	501				11.154	16.449	1080.7	58.6404	117.281	1246.76	1217.66	-31.9293	2.8255	-267.366	-60.3236
03-12-2020 13:21:08	27.85	4.9	30	69.5	424.92	44.98	501				11.155	16.445	1083.2	58.7764	117.553	1246.76	1217.61	-31.9863	2.83204	-268.005	-60.267
03-12-2020 13:22:08	27.87	4.9	30	69.5	424.88	45.01	501				11.155	16.445	1085.2	58.8852	117.77	1246.76	1217.61	-31.9863	2.83204	-268.645	-60.2104
03-12-2020 13:23:08	27.88	4.9	30	69.4	424.97	44.98	501				11.155	16.445	1087.5	59.0103	118.021	1246.76	1217.61	-31.9863	2.83204	-268.965	-60.182
03-12-2020 13:24:08	27.9	4.9	30	69.3	424.92	45.01	501				11.155	16.445	1089.7	59.13	118.26	1246.76	1217.61	-31.9863	2.83204	-269.605	-60.1254
03-12-2020 13:25:08	27.92	4.9	30	69.4	424.88	44.99	501				11.155	16.445	1091.9	59.2497	118.499	1246.76	1217.61	-31.9863	2.83204	-270.245	-60.0688
03-12-2020 13:26:08	27.93	4.9	30	69.5	424.92	44.99	501				11.155	16.445	1093.9	59.3585	118.717	1246.76	1217.61	-31.9863	2.83204	-270.564	-60.0404
03-12-2020 13:27:08	27.95	4.9	30	69.4	424.88	44.98	501				11.155	16.445	1095.9	59.4673	118.935	1246.76	1217.61	-31.9863	2.83204	-271.204	-59.9838
03-12-2020 13:28:08	27.97	4.9	30	69.6	424.97	44.99	501				11.155	16.445	1098.4	59.6033	119.207	1246.76	1217.61	-31.9863	2.83204	-271.844	-59.9272
03-12-2020 13:29:08	27.98	4.9	30	69.9	424.97	45	501				11.155	16.445	1100.6	59.7229	119.446	1246.76	1217.61	-31.9863	2.83204	-272.164	-59.8988
03-12-2020 13:30:08	28	4.9	30	69.1	425.02	45	501				11.155	16.445	1102.6	59.8317	119.663	1246.76	1217.61	-31.9863	2.83204	-272.803	-59.8422
03-12-2020 13:31:08	28.02	4.9	30	69	424.97	45	501				11.155	16.445	1104.8	59.9514	119.903	1246.76	1217.61	-31.9863	2.83204	-273.443	-59.7856
03-12-2020 13:32:08	28.03	4.9	30	69.4	424.97	44.98	501				11.155	16.445	1107.3	60.0874	120.175	1246.76	1217.61	-31.9863	2.83204	-273.763	-59.7572
03-12-2020 13:33:08	28.05	4.9	30	69.1	424.88	44.99	501				11.155	16.43	1109.3	60.1962	120.392	1246.76	1217.36	-32.2104	2.80391	-274.405	-59.7009
03-12-2020 13:34:08	28.07	4.9	30	69	425.02	45.01	501				11.155	16.43	1111.7	60.3268	120.654	1246.76	1217.36	-32.2104	2.80391	-275.049	-59.6448
03-12-2020 13:35:08	28.08	4.9	30	69.6	424.97	44.99	501				11.155	16.43	1114	60.4519	120.904	1246.76	1217.36	-32.2104	2.80391	-275.371	-59.6168
03-12-2020 13:36:08	28.1	4.9	30	69	425.02	44.99	501				11.155	16.43	1116.2	60.5716	121.143	1246.76	1217.36	-32.2104	2.80391	-276.015	-59.5607
03-12-2020 13:37:08	28.12	4.9	30	68.9	425.02	44.99	501				11.155	16.43	1118.4	60.6913	121.383	1246.76	1217.36	-32.2104	2.80391	-276.66	-59.5046
03-12-2020 13:38:08	28.13	4.9	30	69	424.97	44.99	501				11.155	16.43	1120.4	60.8001	121.6	1246.76	1217.36	-32.2104	2.80391	-276.982	-59.4766
03-12-2020 13:39:08	28.15	4.9	30	68.9	424.83	44.99	501				11.155	16.43	1122.6	60.9197	121.839	1246.76	1217.36	-32.2104	2.80391	-277.626	-59.4205
03-12-2020 13:40:08	28.17	4.9	30	68.9	424.92	45	501				11.155	16.43	1124.8	61.0394	122.079	1246.76	1217.36	-32.2104	2.80391	-278.27	-59.3644
03-12-2020 13:41:08	28.18	4.9	30	69.4	424.92	44.99	501				11.155	16.43	1127.1	61.1645	122.329	1246.76	1217.36	-32.2104	2.80391	-278.592	-59.3364
03-12-2020 13:42:08	28.2	4.9	30	68.8	424.97	45	501				11.155	16.43	1129.1	61.2733	122.547	1246.76	1217.36	-32.2104	2.80391	-279.237	-59.2803
03-12-2020 13:43:08	28.22	4.9	30	68.9	424.92	44.99	501				11.155	16.43	1131.5	61.4039	122.808	1246.76	1217.36	-32.2104	2.80391	-279.881	-59.2242
03-12-2020 13:44:08	28.23	4.9	30	69	424.92	44.98	501				11.155	16.43	1133.7	61.5236	123.047	1246.76	1217.36	-32.2104	2.80391	-280.203	-59.1962
03-12-2020 13:45:08	28.25	4.9	30	68.8	424.97	45	501				11.158	16.417	1136.1	61.6541	123.308	1246.76	1217.19	-32.3963	2.82167	-280.849	-59.1399
03-12-2020 13:46:08	28.27	4.91	30	68.9	424.92	44.99	501				11.156	16.412	1140.1	61.8717	123.743	1246.76	1217.07	-32.4764	2.78421	-281.498	-59.0839
03-12-2020 13:47:08	28.28	4.91	30	69.5	424.97	45	501				11.156	16.412	1144.1	62.0893	124.179	1246.76	1217.07	-32.4764	2.78421	-281.822	-59.056
03-12-2020 13:48:08	28.3	4.91	30	69.3	424.97	44.99	501				11.156	16.412	1147.1	62.2525	124.505	1246.76	1217.07	-32.4764	2.78421	-282.472	-59.0003
03-12-2020 13:49:08	28.32	4.92	30	69.1	424.92	45	501				11.156	16.412	1150.1	62.4157	124.831	1246.76	1217.07	-32.4764	2.78421	-283.121	-58.9447
03-12-2020 13:50:08	28.33	4.92	30	68.7	425.02	44.99	501				11.156	16.412	1153.1	62.5789	125.158	1246.76	1217.07	-32.4764	2.78421	-283.446	-58.9168
03-12-2020 13:51:08	28.35	4.92	30	69.4	424.92	44.99	501				11.156	16.412	1156.1	62.7421	125.484	1246.76	1217.07	-32.4764	2.78421	-284.096	-58.8611
03-12-2020 13:52:08	28.37	4.92	30	69.6	424.92	44.99	501				11.156	16.412	1159.1	62.9053	125.811	1246.76	1217.07	-32.4764	2.78421	-284.745	-58.8054
03-12-2020 13:53:08	28.38	4.93	30	68.5	424.97	44.99	501				11.156	16.412	1162.1	63.0685	126.137	1246.76	1217.07	-32.4764	2.78421	-285.07	-58.7776
03-12-2020 13:54:08	28.4	4.93	30	68.9	424.97	45	501				11.156	16.412	1165.1	63.2317	126.463	1246.76	1217.07	-32.4764	2.78421	-285.72	-58.7219
03-12-2020 13:55:08	28.42	4.93	30	69.1	424.97	44.99	501				11.156	16.412	1168.4	63.4113	126.823	1246.76	1217.07	-32.4764	2.78421	-286.369	-58.6662
03-12-2020 13:56:08	28.43	4.93	30	68.6	425.02	44.98	501				11.156	16.412	1171.1	63.5581	127.116	1246.76	1217.07	-32.4764	2.78421	-286.694	-58.6384
03-12-2020 13:57:08	28.45	4.93	30	68.6	424.97	44.99	501				11.156	16.412	1174.1	63.7213	127.443	1246.76	1217.07	-32.4764	2.78421	-287.343	-58.5827
03-12-2020 13:58:08	28.47	4.94	30	68.7	424.92	45	501				11.135	16.403	1177.1	63.8845	127.769	1246.76	1216.57	-32.6686	2.47252	-287.995	-58.5301
03-12-2020 13:59:08	28.48	4.94	30	68.8	424.97	44.99	501				11.135	16.403	1180.1	64.0477	128.095	1246.76	1216.57	-32.6686	2.47252	-288.322	-58.5054
03-12-2020 14:00:08	28.5	4.94	30	68.7	424.97	44.99	501				11.135	16.403	1183.1	64.2109	128.422	1246.76	1216.57	-32.6686	2.47252	-288.975	-58.456
03-12-2020 14:01:08	28.52	4.94	30	70.5	425.02	45	501				11.135	16.403	1186.1	64.3741	128.748	1246.76	1216.57	-32.6686	2.47252	-289.628	-58.4065
03-12-2020 14:02:08	28.53	4.94	30	69.7	425.02	45	501				11.135	16.403	1189.1	64.5373	129.075	1246.76	1216.57	-32.6686	2.47252	-289.955	-58.3818
03-12-2020 14:03:08	28.55	4.95	30	69.6	424.88	44.99	501				11.135	16.403	1192.1	64.7005	129.401	1246.76	1216.57	-32.6686	2.47252	-290.608	-58.3323
03-12-2020 14:04:08	28.57	4.95	30	69.8	425.02	44.98	501				11.135	16.403	1195.1	64.8637	129.727	1246.76	1216.57	-32.6686	2.47252	-291.262	-58.2829
03-12-2020 14:05:08	28.58	4.95	30	69.8	425.02	44.98	501				11.135	16.403	1197.8	65.0106	130.021	1246.76	1216.57	-32.6686	2.47252	-291.588	-58.2582
03-12-2020 14:06:08	28.6	4.95	30	69.8	424.92	44.99	501				11.135	16.403	1200.6	65.1629	130.326	1246.76	1216.57	-32.6686	2.47252	-292.242	-58.2087
03-12-2020 14:07:08	28.62	4.95	30	69.7	424.92	45	501				11.135	16.403	1202.6	65.2717	130.543	1246.76	1216.57	-32.6686	2.47252	-292.895	-58.1593
03-12-2020 14:08:08	28.63	4.95	30	69.8	425.02	44.99	501				11.135	16.403	1204.9	65.3969	130.794	1246.76	1216.57	-32.6686	2.47252	-293.222	-58.1345
03-12-2020 14:09:08	28.65	4.95	30	69.8	424.97	45	501				11.135	16.403	1206.9	65.5057	131.011	1246.76	1216.57	-32.6686	2.47252	-293.875	-58.0851
03-12-2020 14:10:08	28.67	4.95	30	69.9	424.97	45.01	501				11.098	16.446	1209.3	65.6362	131.272	1246.76	1216.67	-32.1289	2.03356	-294.523	-58.04
03-12-2020 14:11:08	28.68	4.95	30	69.4	424.97	45	501				11.098	16.458	1211.8	65.7722	131.544	1246.76	1216.87	-31.9497	2.05593	-294.844	-58.0196
03-12-2020 14:12:08	28.7	4.95	30	68.8	424.92	45	501				11.098	16.458	1214	65.8919	131.784	1246.76	1216.87	-31.9497	2.05593	-295.483	-57.9785
03-12-2020 14:13:08	28.72	4.95	30	68.7	424.97	45	501				11.098	16.458	1216	66.0007	132.001	1246.76	1216.87	-31.9497	2.05593	-296.122	-57.9373
03-12-2020 14:14:08	28.73	4.95	30	68.6	424.97	44.99	501				11.098	16.458	1218.5	66.1367	132.273	1246.76	1216.87	-31.9497	2.05593	-296.441	-57.9168
03-12-2020 14:15:08	28.75	4.95	30	68.7	425.02	44.99	501				11.098	16.458	1220.5	66.2455	132.491	1246.76	1216.87	-31.9497	2.05593	-297.08	-57.8757
03-12-2020 14:16:08	28.77	4.95	30	68.6	424.97	44.99	501				11.098	16.458	1222.7	66.3652	132.73	1246.76	1216.87	-31.9497	2.05593	-297.719	-57.8345
03-12-2020 14:17:08	28.78	4.95	30	68.5	424.92	44.99	501				11.098	16.458	1225	66.4903	132.981	1246.76	1216.87	-31.9497	2.05593	-298.039	-57.814
03-12-2020 14:18:08	28.8	4.95	30	68.8	425.06	44.99	501				11.098	16.458	1227.2	66.61	133.22	1246.76	1216.87	-31.9497	2.05593	-298.678	-57.7729
03-12-2020 14:19:08	28.82	4.95	30	68.7	424.97	45.01	501				11.098	16.458	1229.4	66.7297	133.459	1246.76	1216.87	-31.9497	2.05593	-299.317	-57.7317
03-12-2020 14:20:08	28.83	4.95	30	68.6	424.97	45	501				11.098	16.458	1231.6	66.8493	133.699	1246.76	1216.87	-31.9497	2.05593	-299.636	-57.7112
03-12-2020 14:21:08	28.85	4.95	30	68.6	425.02	44.99	501				11.098	16.458	1233.8	66.969	133.938	1246.76	1216.87	-31.9497	2.05593	-300.275	-57.6701
03-12-2020 14:22:08	28.87	4.95	30	68.5	424.88	44.99	501				11.098	16.458	1236	67.0887	134.177	1246.76	1216.87	-31.9497	2.05593	-300.914	-57.629
03-12-2020 14:23:08	28.88	4.95	30	68.5	424.92	44.99	501				11.106	16.436	1238.3	67.2138	134.428	1246.76	1216.63	-32.2561	2.12717	-301.235	-57.608
03-12-2020 14:24:08	28.9	4.95	30	69.1	424.97	44.99	501				11.106	16.436	1240.5	67.3335	134.667	1246.76	1216.63	-32.2561	2.12717	-301.88	-57.5655
03-12-2020 14:25:08	28.92	4.95	30	69.4	424.97	45	501				11.106	16.436	1242.3	67.4314	134.863	1246.76	1216.63	-32.2561	2.12717	-302.525	-57.5229
03-12-2020 14:26:08	28.93	4.95	30	68.4	424.92	45.01	501				11.106	16.436	1244.5	67.5511	135.102	1246.76	1216.63	-32.2561	2.12717	-302.848	-57.5017
03-12-2020 14:27:08	28.95	4.95	30	68.7	425.02	45	501				11.106	16.436	1247	67.6871	135.374	1246.76	1216.63	-32.2561	2.12717	-303.493	-57.4591
03-12-2020 14:28:08	28.97	4.95	30	68.5	424.97	44.99	501				11.106	16.436	1249	67.7959	135.592	1246.76	1216.63	-32.2561	2.12717	-304.138	-57.4166
03-12-2020 14:29:08	28.98	4.95	30	68.5	424.97	44.99	501				11.106	16.436	1251	67.9047	135.809	1246.76	1216.63	-32.2561	2.12717	-304.461	-57.3953
03-12-2020 14:30:08	29	4.95	30	68.6	424.97	45.02	501				11.106	16.436	1253.5	68.0407	136.081	1246.76	1216.63	-32.2561	2.12717	-305.106	-57.3528
03-12-2020 14:31:08	29.02	4.95	30	68.5	424.92	44.99	501				11.106	16.436	1255.8	68.1658	136.332	1246.76	1216.63	-32.2561	2.12717	-305.751	-57.3102
03-12-2020 14:32:08	29.03	4.95	30	68.4	425.02	45	501				11.106	16.436	1257.8	68.2746	136.549	1246.76	1216.63	-32.2561	2.12717	-306.073	-57.289
03-12-2020 14:33:08	29.05	4.95	30	68.3	425.02	44.99	501				11.106	16.436	1260.2	68.4052	136.81	1246.76	1216.63	-32.2561	2.12717	-306.719	-57.2464
03-12-2020 14:34:08	29.07	4.95	30	68.4	424.92	44.99	501				11.106	16.436	1262.2	68.514	137.028	1246.76	1216.63	-32.2561	2.12717	-307.364	-57.2039
03-12-2020 14:35:08	29.08	4.95	30	68.2	424.92	45	501				11.102	16.419	1264.4	68.6337	137.267	1246.76	1216.28	-32.5208	2.03937	-307.688	-57.183
03-12-2020 14:36:08	29.1	4.95	30	68.3	424.92	45	501				11.103	16.428	1266.5	68.7479	137.496	1246.76	1216.45	-32.3838	2.07016	-308.337	-57.1419
03-12-2020 14:37:08	29.12	4.95	30	68.3	424.97	45.01	501				11.103	16.428	1268.7	68.8676	137.735	1246.76	1216.45	-32.3838	2.07016	-308.984	-57.1005
03-12-2020 14:38:08	29.13	4.95	30	68.3	424.97	45	501				11.103	16.428	1270.7	68.9764	137.953	1246.76	1216.45	-32.3838	2.07016	-309.308	-57.0798
03-12-2020 14:39:08	29.15	4.95	30	68.9	424.92	45.01	501				11.103	16.428	1273.2	69.1124	138.225	1246.76	1216.45	-32.3838	2.07016	-309.956	-57.0384
03-12-2020 14:40:08	29.17	4.95	30	68.7	424.97	44.99	501				11.103	16.428	1275.2	69.2212	138.442	1246.76	1216.45	-32.3838	2.07016	-310.603	-56.997
03-12-2020 14:41:08	29.18	4.95	30	68.2	424.97	45.01	501				11.103	16.428	1277.7	69.3572	138.714	1246.76	1216.45	-32.3838	2.07016	-310.927	-56.9763
03-12-2020 14:42:08	29.2	4.95	30	68.3	424.97	44.99	501				11.103	16.428	1279.7	69.466	138.932	1246.76	1216.45	-32.3838	2.07016	-311.575	-56.9349
03-12-2020 14:43:08	29.22	4.95	30	68.1	424.92	45	501				11.103	16.428	1281.9	69.5857	139.171	1246.76	1216.45	-32.3838	2.07016	-312.223	-56.8935
03-12-2020 14:44:08	29.23	4.95	30	68.3	424.92	45.01	501				11.103	16.428	1283.9	69.6945	139.389	1246.76	1216.45	-32.3838	2.07016	-312.547	-56.8728
03-12-2020 14:45:08	29.25	4.95	30	68.3	424.92	44.98	501				11.103	16.428	1286.3	69.825	139.65	1246.76	1216.45	-32.3838	2.07016	-313.194	-56.8314
03-12-2020 14:46:08	29.27	4.95	30	68.5	424.92	45	501				11.103	16.428	1288.3	69.9338	139.868	1246.76	1216.45	-32.3838	2.07016	-313.842	-56.79
03-12-2020 14:47:08	29.28	4.95	30	68.1	424.97	44.99	501				11.103	16.428	1290.5	70.0535	140.107	1246.76	1216.45	-32.3838	2.07016	-314.166	-56.7693
03-12-2020 14:48:08	29.3	4.95	30	68.1	424.97	44.96	501				11.12	16.407	1293	70.1895	140.379	1246.76	1216.38	-32.6502	2.2695	-314.816	-56.7259
03-12-2020 14:49:08	29.32	4.95	30	68	424.92	44.98	501				11.12	16.407	1294.8	70.2874	140.575	1246.76	1216.38	-32.6502	2.2695	-315.469	-56.6805
03-12-2020 14:50:08	29.33	4.95	30	68.4	424.92	45	501				11.12	16.407	1297.2	70.418	140.836	1246.76	1216.38	-32.6502	2.2695	-315.796	-56.6578
03-12-2020 14:51:08	29.35	4.95	30	68	424.92	45	501				11.12	16.407	1299	70.5159	141.032	1246.76	1216.38	-32.6502	2.2695	-316.449	-56.6124
03-12-2020 14:52:08	29.37	4.95	30	68.1	424.92	45.01	501				11.12	16.407	1301.3	70.641	141.282	1246.76	1216.38	-32.6502	2.2695	-317.102	-56.5671
03-12-2020 14:53:08	29.38	4.95	30	68.1	424.83	44.98	501				11.12	16.407	1303.5	70.7607	141.521	1246.76	1216.38	-32.6502	2.2695	-317.428	-56.5444
03-12-2020 14:54:08	29.4	4.95	30	68.1	424.97	45.01	501				11.12	16.407	1305.9	70.8913	141.783	1246.76	1216.38	-32.6502	2.2695	-318.081	-56.499
03-12-2020 14:55:08	29.42	4.95	30	68.1	424.97	44.98	501				11.12	16.407	1307.7	70.9892	141.978	1246.76	1216.38	-32.6502	2.2695	-318.734	-56.4536
03-12-2020 14:56:08	29.43	4.95	30	67.9	425.02	45	501				11.12	16.407	1310.1	71.1197	142.239	1246.76	1216.38	-32.6502	2.2695	-319.061	-56.4309
03-12-2020 14:57:08	29.45	4.95	30	67.9	424.97	44.99	501				11.12	16.407	1312.4	71.2449	142.49	1246.76	1216.38	-32.6502	2.2695	-319.714	-56.3855
03-12-2020 14:58:08	29.47	4.95	30	67.8	424.88	44.98	501				11.12	16.407	1314.4	71.3537	142.707	1246.76	1216.38	-32.6502	2.2695	-320.367	-56.3401
03-12-2020 14:59:08	29.48	4.95	30	67.8	425.02	44.99	501				11.12	16.407	1316.6	71.4733	142.947	1246.76	1216.38	-32.6502	2.2695	-320.693	-56.3174
03-12-2020 15:00:08	29.5	4.95	30	67.7	424.97	45	501				11.13	16.389	1318.6	71.5821	143.164	1246.76	1216.25	-32.8912	2.37619	-321.348	-56.271
03-12-2020 15:01:08	29.52	4.95	30	68	424.92	44.96	501				11.13	16.381	1321	71.7127	143.425	1246.76	1216.11	-33.0105	2.36126	-322.008	-56.2236
03-12-2020 15:02:08	29.53	4.95	30	67.7	424.92	45	501				11.13	16.381	1323.1	71.8269	143.654	1246.76	1216.11	-33.0105	2.36126	-322.338	-56.2
03-12-2020 15:03:08	29.55	4.95	30	67.8	425.02	44.99	501				11.13	16.381	1325.1	71.9357	143.871	1246.76	1216.11	-33.0105	2.36126	-322.998	-56.1527
03-12-2020 15:04:08	29.57	4.95	30	67.9	424.97	45.01	501				11.13	16.381	1327.5	72.0663	144.133	1246.76	1216.11	-33.0105	2.36126	-323.658	-56.1055
03-12-2020 15:05:08	29.58	4.95	30	67.7	424.97	44.99	501				11.13	16.381	1329.3	72.1642	144.328	1246.76	1216.11	-33.0105	2.36126	-323.988	-56.0819
03-12-2020 15:06:08	29.6	4.95	30	67.8	424.97	45.01	501				11.13	16.381	1331.5	72.2839	144.568	1246.76	1216.11	-33.0105	2.36126	-324.648	-56.0347
03-12-2020 15:07:08	29.62	4.95	30	67.8	424.97	44.95	501				11.13	16.381	1333.7	72.4036	144.807	1246.76	1216.11	-33.0105	2.36126	-325.309	-55.9875
03-12-2020 15:08:08	29.63	4.95	30	67.7	424.92	44.99	501				11.13	16.381	1335.5	72.5015	145.003	1246.76	1216.11	-33.0105	2.36126	-325.639	-55.9638
03-12-2020 15:09:08	29.65	4.95	30	68.4	424.97	44.99	501				11.13	16.381	1338.2	72.6484	145.297	1246.76	1216.11	-33.0105	2.36126	-326.299	-55.9166
03-12-2020 15:10:08	29.67	4.95	30	68.4	425.06	45	501				11.13	16.381	1340	72.7463	145.493	1246.76	1216.11	-33.0105	2.36126	-326.959	-55.8694
03-12-2020 15:11:08	29.68	4.95	30	67.7	424.97	44.99	501				11.13	16.381	1342.4	72.8769	145.754	1246.76	1216.11	-33.0105	2.36126	-327.289	-55.8458
03-12-2020 15:12:08	29.7	4.95	30	67.6	424.92	44.99	501				11.13	16.381	1344.2	72.9748	145.95	1246.76	1216.11	-33.0105	2.36126	-327.949	-55.7986
03-12-2020 15:13:08	29.72	4.95	30	67.6	424.97	45	501				11.151	16.359	1346.4	73.0945	146.189	1246.76	1216.1	-33.2808	2.61477	-328.612	-55.7488
03-12-2020 15:14:08	29.73	4.95	30	67.7	424.97	44.98	501				11.151	16.359	1348.2	73.1924	146.385	1246.76	1216.1	-33.2808	2.61477	-328.945	-55.7226
03-12-2020 15:15:08	29.75	4.95	30	67.6	424.92	44.99	501				11.151	16.359	1350.7	73.3284	146.657	1246.76	1216.1	-33.2808	2.61477	-329.611	-55.6703
03-12-2020 15:16:08	29.77	4.95	30	67.6	424.97	44.99	501				11.151	16.359	1352.7	73.4372	146.874	1246.76	1216.1	-33.2808	2.61477	-330.276	-55.6181
03-12-2020 15:17:08	29.78	4.95	30	67.6	424.97	44.98	501				11.151	16.359	1354.5	73.5351	147.07	1246.76	1216.1	-33.2808	2.61477	-330.609	-55.5919
03-12-2020 15:18:08	29.8	4.95	30	67.6	424.92	45	501				11.151	16.359	1357	73.6711	147.342	1246.76	1216.1	-33.2808	2.61477	-331.275	-55.5396
03-12-2020 15:19:08	29.82	4.95	30	68.2	424.92	44.99	501				11.151	16.359	1358.8	73.769	147.538	1246.76	1216.1	-33.2808	2.61477	-331.94	-55.4873
03-12-2020 15:20:08	29.83	4.95	30	68.2	425.02	45	501				11.151	16.359	1361.3	73.905	147.81	1246.76	1216.1	-33.2808	2.61477	-332.273	-55.4612
03-12-2020 15:21:08	29.85	4.95	30	68.2	424.97	44.99	501				11.151	16.359	1363.3	74.0138	148.028	1246.76	1216.1	-33.2808	2.61477	-332.939	-55.4089
03-12-2020 15:22:08	29.87	4.95	30	68.2	424.97	44.99	501				11.151	16.359	1365.3	74.1226	148.245	1246.76	1216.1	-33.2808	2.61477	-333.604	-55.3566
03-12-2020 15:23:08	29.88	4.95	30	67.5	424.92	45	501				11.151	16.359	1367.5	74.2423	148.485	1246.76	1216.1	-33.2808	2.61477	-333.937	-55.3304
03-12-2020 15:24:08	29.9	4.95	30	67.1	425.06	44.99	501				11.151	16.359	1369.5	74.3511	148.702	1246.76	1216.1	-33.2808	2.61477	-334.603	-55.2781
03-12-2020 15:25:08	29.92	4.95	30	67.8	424.92	44.96	501				11.161	16.351	1371.9	74.4817	148.963	1246.76	1216.13	-33.3726	2.74012	-335.269	-55.2246
03-12-2020 15:26:08	29.93	4.95	30	67.3	425.02	44.98	501				11.161	16.351	1373.7	74.5796	149.159	1246.76	1216.13	-33.3726	2.74012	-335.603	-55.1972
03-12-2020 15:27:08	29.95	4.95	30	67.1	424.88	45	501				11.161	16.351	1375.7	74.6884	149.377	1246.76	1216.13	-33.3726	2.74012	-336.271	-55.1424
03-12-2020 15:28:08	29.97	4.95	30	67.1	424.97	44.98	501				11.161	16.351	1378.1	74.8189	149.638	1246.76	1216.13	-33.3726	2.74012	-336.938	-55.0876
03-12-2020 15:29:08	29.98	4.95	30	67.4	424.97	44.99	501				11.161	16.351	1379.9	74.9169	149.834	1246.76	1216.13	-33.3726	2.74012	-337.272	-55.0602
03-12-2020 15:30:08	30	4.95	30	67.1	424.97	44.98	501				11.161	16.351	1382.1	75.0365	150.073	1246.76	1216.13	-33.3726	2.74012	-337.939	-55.0054
03-12-2020 15:31:08	30.02	4.95	30	67	424.97	45	501				11.161	16.351	1383.9	75.1345	150.269	1246.76	1216.13	-33.3726	2.74012	-338.607	-54.9506
03-12-2020 15:32:08	30.03	4.95	30	67.1	425.02	44.99	501				11.161	16.351	1386.1	75.2541	150.508	1246.76	1216.13	-33.3726	2.74012	-338.94	-54.9232
03-12-2020 15:33:08	30.05	4.95	30	67.2	424.97	44.99	501				11.161	16.351	1388.5	75.3847	150.769	1246.76	1216.13	-33.3726	2.74012	-339.608	-54.8684
03-12-2020 15:34:08	30.07	4.95	30	67.6	424.92	45.01	501				11.161	16.351	1390.6	75.4989	150.998	1246.76	1216.13	-33.3726	2.74012	-340.275	-54.8136
03-12-2020 15:35:08	30.08	4.95	30	67	424.97	44.99	501				11.161	16.351	1392.8	75.6186	151.237	1246.76	1216.13	-33.3726	2.74012	-340.609	-54.7862
03-12-2020 15:36:08	30.1	4.95	30	67.2	424.97	45.01	501				11.161	16.351	1394.6	75.7165	151.433	1246.76	1216.13	-33.3726	2.74012	-341.276	-54.7314
03-12-2020 15:37:08	30.12	4.95	30	67.6	424.92	45	501				11.161	16.351	1396.8	75.8362	151.672	1246.76	1216.13	-33.3726	2.74012	-341.944	-54.6766
03-12-2020 15:38:08	30.13	4.95	30	67.7	425.02	44.98	501				11.183	16.322	1398.6	75.9341	151.868	1246.76	1216.01	-33.7444	2.99453	-342.279	-54.6479
03-12-2020 15:39:08	30.15	4.95	30	67	424.97	45	501				11.183	16.322	1401.1	76.0701	152.14	1246.76	1216.01	-33.7444	2.99453	-342.954	-54.588
03-12-2020 15:40:08	30.17	4.95	30	66.7	424.97	44.99	501				11.183	16.322	1403.1	76.1789	152.358	1246.76	1216.01	-33.7444	2.99453	-343.629	-54.5281
03-12-2020 15:41:08	30.18	4.95	30	66.8	424.92	45	501				11.183	16.322	1405.1	76.2877	152.575	1246.76	1216.01	-33.7444	2.99453	-343.967	-54.4982
03-12-2020 15:42:08	30.2	4.95	30	66.6	424.97	44.98	501				11.183	16.322	1407.3	76.4074	152.815	1246.76	1216.01	-33.7444	2.99453	-344.642	-54.4383
03-12-2020 15:43:08	30.22	4.95	30	66.8	424.92	44.99	501				11.183	16.322	1409.3	76.5162	153.032	1246.76	1216.01	-33.7444	2.99453	-345.316	-54.3784
03-12-2020 15:44:08	30.23	4.95	30	66.6	424.97	45	501				11.183	16.322	1411.1	76.6141	153.228	1246.76	1216.01	-33.7444	2.99453	-345.654	-54.3484
03-12-2020 15:45:08	30.25	4.95	30	66.7	424.97	45	501				11.183	16.322	1413.3	76.7338	153.468	1246.76	1216.01	-33.7444	2.99453	-346.329	-54.2885
03-12-2020 15:46:08	30.27	4.95	30	66.5	424.97	45	501				11.183	16.322	1415.1	76.8317	153.663	1246.76	1216.01	-33.7444	2.99453	-347.004	-54.2287
03-12-2020 15:47:08	30.28	4.95	30	67.1	424.97	44.99	501				11.183	16.322	1417.3	76.9514	153.903	1246.76	1216.01	-33.7444	2.99453	-347.341	-54.1987
03-12-2020 15:48:08	30.3	4.95	30	66.5	424.97	44.99	501				11.183	16.322	1419.4	77.0657	154.131	1246.76	1216.01	-33.7444	2.99453	-348.016	-54.1388
03-12-2020 15:49:08	30.32	4.95	30	66.5	424.97	44.98	501				11.183	16.322	1421.8	77.1962	154.392	1246.76	1216.01	-33.7444	2.99453	-348.691	-54.0789
03-12-2020 15:50:08	30.33	4.95	30	67.3	425.02	44.99	501				11.203	16.298	1423.6	77.2941	154.588	1246.76	1215.95	-34.0472	3.23023	-349.03	-54.0478
03-12-2020 15:51:08	30.35	4.95	30	67.2	424.92	45.01	501				11.204	16.3	1425.8	77.4138	154.828	1246.76	1216	-34.0147	3.24803	-349.71	-53.983
03-12-2020 15:52:08	30.37	4.95	30	67.1	425.02	44.99	501				11.204	16.3	1427.6	77.5117	155.023	1246.76	1216	-34.0147	3.24803	-350.391	-53.9181
03-12-2020 15:53:08	30.38	4.95	30	67.2	424.92	45	501				11.204	16.3	1429.8	77.6314	155.263	1246.76	1216	-34.0147	3.24803	-350.731	-53.8856
03-12-2020 15:54:08	30.4	4.95	30	67	424.97	45	501				11.204	16.3	1431.8	77.7402	155.48	1246.76	1216	-34.0147	3.24803	-351.411	-53.8206
03-12-2020 15:55:08	30.42	4.95	30	67.2	424.97	45	501				11.204	16.3	1434	77.8599	155.72	1246.76	1216	-34.0147	3.24803	-352.092	-53.7557
03-12-2020 15:56:08	30.43	4.95	30	66.1	424.97	44.98	501				11.204	16.3	1435.8	77.9578	155.916	1246.76	1216	-34.0147	3.24803	-352.432	-53.7232
03-12-2020 15:57:08	30.45	4.95	30	67	425.06	44.99	501				11.204	16.3	1438	78.0775	156.155	1246.76	1216	-34.0147	3.24803	-353.112	-53.6582
03-12-2020 15:58:08	30.47	4.95	30	67	424.92	44.98	501				11.204	16.3	1439.8	78.1754	156.351	1246.76	1216	-34.0147	3.24803	-353.792	-53.5933
03-12-2020 15:59:08	30.48	4.95	30	66.9	424.97	44.98	501				11.204	16.3	1442	78.2951	156.59	1246.76	1216	-34.0147	3.24803	-354.132	-53.5608
03-12-2020 16:00:08	30.5	4.95	30	67.9	424.97	44.99	501				11.204	16.3	1444.4	78.4257	156.851	1246.76	1216	-34.0147	3.24803	-354.813	-53.4958
03-12-2020 16:01:08	30.52	4.95	30	67	424.97	44.99	501				11.204	16.3	1446.4	78.5345	157.069	1246.76	1216	-34.0147	3.24803	-355.493	-53.4309
03-12-2020 16:02:08	30.53	4.95	30	67	424.92	45.01	501				11.204	16.3	1448.6	78.6541	157.308	1246.76	1216	-34.0147	3.24803	-355.833	-53.3984
03-12-2020 16:03:08	30.55	4.95	30	66.9	424.97	44.98	501				11.218	16.298	1450.6	78.7629	157.526	1246.76	1216.2	-34.0062	3.44085	-356.513	-53.3315
03-12-2020 16:04:08	30.57	4.95	30	66.8	424.97	45.01	501				11.218	16.298	1452.6	78.8717	157.743	1246.76	1216.2	-34.0062	3.44085	-357.193	-53.2627
03-12-2020 16:05:08	30.58	4.95	30	66.8	424.92	44.99	501				11.218	16.298	1454.6	78.9805	157.961	1246.76	1216.2	-34.0062	3.44085	-357.534	-53.2283
03-12-2020 16:06:08	30.6	4.95	30	67	424.97	44.99	501				11.218	16.298	1456.6	79.0893	158.179	1246.76	1216.2	-34.0062	3.44085	-358.214	-53.1594
03-12-2020 16:07:08	30.62	4.95	30	66.9	424.97	45	501				11.218	16.298	1458.6	79.1981	158.396	1246.76	1216.2	-34.0062	3.44085	-358.894	-53.0906
03-12-2020 16:08:08	30.63	4.95	30	66.8	425.02	45	501				11.218	16.298	1460.6	79.3069	158.614	1246.76	1216.2	-34.0062	3.44085	-359.234	-53.0562
03-12-2020 16:09:08	30.65	4.95	30	66.7	424.92	45.01	501				11.218	16.298	1462.6	79.4157	158.831	1246.76	1216.2	-34.0062	3.44085	-359.914	-52.9874
03-12-2020 16:10:08	30.67	4.95	30	66.8	424.97	45.01	501				11.218	16.298	1464.6	79.5245	159.049	1246.76	1216.2	-34.0062	3.44085	-360.594	-52.9186
03-12-2020 16:11:08	30.68	4.95	30	66.7	424.92	45.01	501				11.218	16.298	1466.6	79.6333	159.267	1246.76	1216.2	-34.0062	3.44085	-360.934	-52.8842
03-12-2020 16:12:08	30.7	4.95	30	66.6	424.97	45	501				11.218	16.298	1468.6	79.7421	159.484	1246.76	1216.2	-34.0062	3.44085	-361.614	-52.8154
03-12-2020 16:13:08	30.72	4.95	30	66.5	424.97	45.01	501				11.218	16.298	1470.6	79.8509	159.702	1246.76	1216.2	-34.0062	3.44085	-362.294	-52.7465
03-12-2020 16:14:08	30.73	4.95	30	66.3	424.97	44.99	501				11.218	16.298	1472.6	79.9597	159.919	1246.76	1216.2	-34.0062	3.44085	-362.634	-52.7121
03-12-2020 16:15:08	30.75	4.95	30	66.4	424.92	44.98	501				11.229	16.283	1474.6	80.0685	160.137	1246.76	1216.13	-34.1995	3.56709	-363.317	-52.6421
03-12-2020 16:16:08	30.77	4.95	30	66.2	425.02	45	501				11.228	16.271	1476.6	80.1773	160.355	1246.76	1215.91	-34.381	3.53044	-364.002	-52.5711
03-12-2020 16:17:08	30.78	4.95	30	66.3	424.92	44.99	501				11.228	16.271	1478.6	80.2861	160.572	1246.76	1215.91	-34.381	3.53044	-364.346	-52.5358
03-12-2020 16:18:08	30.8	4.95	30	66.3	424.97	45	501				11.228	16.271	1480.6	80.3949	160.79	1246.76	1215.91	-34.381	3.53044	-365.034	-52.4652
03-12-2020 16:19:08	30.82	4.95	30	66.2	424.88	44.98	501				11.228	16.271	1482.6	80.5037	161.007	1246.76	1215.91	-34.381	3.53044	-365.721	-52.3946
03-12-2020 16:20:08	30.83	4.95	30	66.1	424.92	44.98	501				11.228	16.271	1484.6	80.6125	161.225	1246.76	1215.91	-34.381	3.53044	-366.065	-52.3593
03-12-2020 16:21:08	30.85	4.95	30	66.2	424.97	45	501				11.228	16.271	1486.6	80.7213	161.443	1246.76	1215.91	-34.381	3.53044	-366.753	-52.2886
03-12-2020 16:22:08	30.87	4.95	30	66.2	425.02	44.98	501				11.228	16.271	1488.6	80.8301	161.66	1246.76	1215.91	-34.381	3.53044	-367.44	-52.218
03-12-2020 16:23:08	30.88	4.95	30	66.1	424.97	44.99	501				11.228	16.271	1490.6	80.9389	161.878	1246.76	1215.91	-34.381	3.53044	-367.784	-52.1827
03-12-2020 16:24:08	30.9	4.95	30	65.9	424.97	45	501				11.228	16.271	1492.6	81.0477	162.095	1246.76	1215.91	-34.381	3.53044	-368.472	-52.1121
03-12-2020 16:25:08	30.92	4.95	30	65.9	424.97	45	501				11.228	16.271	1494.6	81.1565	162.313	1246.76	1215.91	-34.381	3.53044	-369.159	-52.0415
03-12-2020 16:26:08	30.93	4.95	30	65.9	424.97	45	501				11.228	16.271	1496.6	81.2653	162.531	1246.76	1215.91	-34.381	3.53044	-369.503	-52.0062
03-12-2020 16:27:08	30.95	4.95	30	65.9	424.92	45	501				11.228	16.271	1498.6	81.3741	162.748	1246.76	1215.91	-34.381	3.53044	-370.191	-51.9356
03-12-2020 16:28:08	30.97	4.95	30	65.8	424.97	45	501				11.261	16.241	1500.6	81.4829	162.966	1246.76	1215.96	-34.7376	3.93736	-370.882	-51.8609
03-12-2020 16:29:08	30.98	4.95	30	65.6	424.97	45	501				11.261	16.241	1502.6	81.5917	163.183	1246.76	1215.96	-34.7376	3.93736	-371.229	-51.8215
03-12-2020 16:30:08	31	4.95	30	65.7	425.02	44.99	501				11.261	16.241	1504.6	81.7005	163.401	1246.76	1215.96	-34.7376	3.93736	-371.924	-51.7428
03-12-2020 16:31:08	31.02	4.95	30	65.6	424.92	45.01	501				11.261	16.241	1506.6	81.8093	163.619	1246.76	1215.96	-34.7376	3.93736	-372.619	-51.6641
03-12-2020 16:32:08	31.03	4.95	30	65.7	424.97	44.99	501				11.261	16.241	1508.6	81.9181	163.836	1246.76	1215.96	-34.7376	3.93736	-372.966	-51.6247
03-12-2020 16:33:08	31.05	4.95	30	65.6	425.02	44.99	501				11.261	16.241	1510.6	82.0269	164.054	1246.76	1215.96	-34.7376	3.93736	-373.661	-51.5459
03-12-2020 16:34:08	31.07	4.95	30	65.5	424.97	45	501				11.261	16.241	1512.6	82.1357	164.271	1246.76	1215.96	-34.7376	3.93736	-374.356	-51.4672
03-12-2020 16:35:08	31.08	4.95	30	65.3	424.92	44.99	501				11.261	16.241	1514.6	82.2445	164.489	1246.76	1215.96	-34.7376	3.93736	-374.703	-51.4278
03-12-2020 16:36:08	31.1	4.95	30	65.3	425.02	45	501				11.261	16.241	1516.6	82.3533	164.707	1246.76	1215.96	-34.7376	3.93736	-375.398	-51.3491
03-12-2020 16:37:08	31.12	4.95	30	65.3	424.97	44.98	501				11.261	16.241	1518.6	82.4621	164.924	1246.76	1215.96	-34.7376	3.93736	-376.093	-51.2703
03-12-2020 16:38:08	31.13	4.95	30	65.2	424.97	45	501				11.261	16.241	1520.6	82.5709	165.142	1246.76	1215.96	-34.7376	3.93736	-376.44	-51.2309
03-12-2020 16:39:08	31.15	4.95	30	65.2	424.97	44.99	501				11.261	16.241	1522.6	82.6797	165.359	1246.76	1215.96	-34.7376	3.93736	-377.135	-51.1522
03-12-2020 16:40:08	31.17	4.95	30	64.9	424.92	45	501				11.297	16.195	1524.6	82.7885	165.577	1246.76	1215.79	-35.3241	4.35616	-377.835	-51.0693
03-12-2020 16:41:08	31.18	4.95	30	65	424.97	44.99	501				11.3	16.193	1526.6	82.8973	165.795	1246.76	1215.81	-35.3456	4.39454	-378.189	-51.0255
03-12-2020 16:42:08	31.2	4.95	30	65	425.02	45.01	501				11.3	16.193	1528.6	83.0061	166.012	1246.76	1215.81	-35.3456	4.39454	-378.896	-50.9376
03-12-2020 16:43:08	31.22	4.95	30	64.8	424.97	45.01	501				11.3	16.193	1530.6	83.1149	166.23	1246.76	1215.81	-35.3456	4.39454	-379.603	-50.8497
03-12-2020 16:44:08	31.23	4.95	30	64.6	425.02	44.99	501				11.3	16.193	1532.6	83.2237	166.447	1246.76	1215.81	-35.3456	4.39454	-379.956	-50.8058
03-12-2020 16:45:08	31.25	4.95	30	64.8	424.97	45	501				11.3	16.193	1534.6	83.3325	166.665	1246.76	1215.81	-35.3456	4.39454	-380.663	-50.7179
03-12-2020 16:46:08	31.27	4.95	30	64.7	424.92	44.99	501				11.3	16.193	1536.6	83.4413	166.883	1246.76	1215.81	-35.3456	4.39454	-381.37	-50.63
03-12-2020 16:47:08	31.28	4.95	30	64.7	424.83	45.01	501				11.3	16.193	1538.6	83.5501	167.1	1246.76	1215.81	-35.3456	4.39454	-381.723	-50.5861
03-12-2020 16:48:08	31.3	4.95	30	64.5	424.97	44.99	501				11.3	16.193	1540.6	83.6589	167.318	1246.76	1215.81	-35.3456	4.39454	-382.43	-50.4982
03-12-2020 16:49:08	31.32	4.95	30	64.5	425.02	45.01	501				11.3	16.193	1542.6	83.7677	167.535	1246.76	1215.81	-35.3456	4.39454	-383.137	-50.4103
03-12-2020 16:50:08	31.33	4.95	30	64.3	425.02	44.99	501				11.3	16.193	1544.6	83.8765	167.753	1246.76	1215.81	-35.3456	4.39454	-383.491	-50.3663
03-12-2020 16:51:08	31.35	4.95	30	64.3	424.97	45	501				11.3	16.193	1546.6	83.9853	167.971	1246.76	1215.81	-35.3456	4.39454	-384.198	-50.2784
03-12-2020 16:52:08	31.37	4.95	30	64.1	424.97	44.99	501				11.3	16.193	1548.6	84.0941	168.188	1246.76	1215.81	-35.3456	4.39454	-384.904	-50.1905
03-12-2020 16:53:08	31.38	4.95	30	64.3	424.92	44.99	501				11.331	16.153	1550.6	84.2029	168.406	1246.76	1215.66	-35.8564	4.75434	-385.26	-50.1448
03-12-2020 16:54:08	31.4	4.95	30	64.1	425.02	44.99	501				11.331	16.153	1552.6	84.3117	168.623	1246.76	1215.66	-35.8564	4.75434	-385.978	-50.0497
03-12-2020 16:55:08	31.42	4.95	30	64	424.88	45.02	501				11.331	16.153	1554.6	84.4205	168.841	1246.76	1215.66	-35.8564	4.75434	-386.695	-49.9546
03-12-2020 16:56:08	31.43	4.95	30	64	424.97	45	501				11.331	16.153	1556.6	84.5293	169.059	1246.76	1215.66	-35.8564	4.75434	-387.053	-49.9071
03-12-2020 16:57:08	31.45	4.95	30	64	424.97	45	501				11.331	16.153	1558.6	84.6381	169.276	1246.76	1215.66	-35.8564	4.75434	-387.77	-49.812
03-12-2020 16:58:08	31.47	4.95	30	64	424.92	45	501				11.331	16.153	1560.6	84.7469	169.494	1246.76	1215.66	-35.8564	4.75434	-388.488	-49.7169
03-12-2020 16:59:08	31.48	4.95	30	64	424.92	44.99	501				11.331	16.153	1562.6	84.8557	169.711	1246.76	1215.66	-35.8564	4.75434	-388.846	-49.6694
03-12-2020 17:00:08	31.5	4.95	30	63.9	424.97	44.99	501				11.331	16.153	1564.6	84.9645	169.929	1246.76	1215.66	-35.8564	4.75434	-389.563	-49.5743
03-12-2020 17:01:08	31.52	4.95	30	63.8	424.97	45	501				11.331	16.153	1566.6	85.0733	170.147	1246.76	1215.66	-35.8564	4.75434	-390.28	-49.4792
03-12-2020 17:02:08	31.53	4.95	30	63.7	424.92	45	501				11.331	16.153	1568.6	85.1821	170.364	1246.76	1215.66	-35.8564	4.75434	-390.639	-49.4317
03-12-2020 17:03:08	31.55	4.95	30	63.6	424.97	44.99	501				11.331	16.153	1570.6	85.2909	170.582	1246.76	1215.66	-35.8564	4.75434	-391.356	-49.3366
03-12-2020 17:04:08	31.57	4.95	30	63.6	424.97	44.99	501				11.331	16.153	1572.6	85.3997	170.799	1246.76	1215.66	-35.8564	4.75434	-392.073	-49.2415
03-12-2020 17:05:08	31.58	4.95	30	63.6	424.97	45	501				11.362	16.113	1574.6	85.5085	171.017	1246.76	1215.51	-36.3669	5.11406	-392.434	-49.1921
03-12-2020 17:06:08	31.6	4.95	30	63.5	424.88	44.99	501				11.365	16.116	1576.6	85.6173	171.235	1246.76	1215.61	-36.3143	5.16194	-393.161	-49.0894
03-12-2020 17:07:08	31.62	4.95	30	63.4	424.97	45	501				11.365	16.116	1578.6	85.7261	171.452	1246.76	1215.61	-36.3143	5.16194	-393.887	-48.9861
03-12-2020 17:08:08	31.63	4.95	30	63.3	424.97	44.98	501				11.365	16.116	1580.6	85.8349	171.67	1246.76	1215.61	-36.3143	5.16194	-394.251	-48.9345
03-12-2020 17:09:08	31.65	4.95	30	63.2	424.97	45	501				11.365	16.116	1582.6	85.9437	171.887	1246.76	1215.61	-36.3143	5.16194	-394.977	-48.8313
03-12-2020 17:10:08	31.67	4.95	30	63.1	425.02	44.99	501				11.365	16.116	1584.6	86.0525	172.105	1246.76	1215.61	-36.3143	5.16194	-395.703	-48.728
03-12-2020 17:11:08	31.68	4.95	30	62.9	424.88	44.99	501				11.365	16.116	1586.6	86.1613	172.323	1246.76	1215.61	-36.3143	5.16194	-396.066	-48.6764
03-12-2020 17:12:08	31.7	4.95	30	63.2	424.92	44.99	501				11.365	16.116	1588.6	86.2701	172.54	1246.76	1215.61	-36.3143	5.16194	-396.793	-48.5732
03-12-2020 17:13:08	31.72	4.95	30	62.9	424.92	44.99	501				11.365	16.116	1590.6	86.3789	172.758	1246.76	1215.61	-36.3143	5.16194	-397.519	-48.4699
03-12-2020 17:14:08	31.73	4.95	30	62.9	424.92	44.99	501				11.365	16.116	1592.6	86.4877	172.975	1246.76	1215.61	-36.3143	5.16194	-397.882	-48.4183
03-12-2020 17:15:08	31.75	4.95	30	62.7	424.97	45	501				11.365	16.116	1594.6	86.5965	173.193	1246.76	1215.61	-36.3143	5.16194	-398.608	-48.3151
03-12-2020 17:16:08	31.77	4.95	30	62.8	424.88	45	501				11.365	16.116	1596.6	86.7053	173.411	1246.76	1215.61	-36.3143	5.16194	-399.335	-48.2118
03-12-2020 17:17:08	31.78	4.95	30	62.7	425.02	44.98	501				11.365	16.116	1598.6	86.8141	173.628	1246.76	1215.61	-36.3143	5.16194	-399.698	-48.1602
03-12-2020 17:18:08	31.8	4.96	30	62.6	424.92	45	501				11.399	16.064	1600.6	86.9229	173.846	1246.76	1215.31	-36.9948	5.54087	-400.431	-48.0532
03-12-2020 17:19:08	31.82	4.96	30	62.6	424.97	44.99	501				11.399	16.064	1602.6	87.0317	174.063	1246.76	1215.31	-36.9948	5.54087	-401.171	-47.9424
03-12-2020 17:20:08	31.83	4.95	30	62.4	424.92	44.99	501				11.399	16.064	1604.6	87.1405	174.281	1246.76	1215.31	-36.9948	5.54087	-401.541	-47.887
03-12-2020 17:21:08	31.85	4.95	30	62.3	425.02	44.98	501				11.399	16.064	1606.6	87.2493	174.499	1246.76	1215.31	-36.9948	5.54087	-402.281	-47.7762
03-12-2020 17:22:08	31.87	4.95	30	62	424.92	44.99	501				11.399	16.064	1608.6	87.3581	174.716	1246.76	1215.31	-36.9948	5.54087	-403.02	-47.6653
03-12-2020 17:23:08	31.88	4.95	30	62.4	425.02	44.99	501				11.399	16.064	1610.6	87.4669	174.934	1246.76	1215.31	-36.9948	5.54087	-403.39	-47.6099
03-12-2020 17:24:08	31.9	4.95	30	62.3	425.02	44.98	501				11.399	16.064	1612.6	87.5757	175.151	1246.76	1215.31	-36.9948	5.54087	-404.13	-47.4991
03-12-2020 17:25:08	31.92	4.95	30	62.2	424.97	45	501				11.399	16.064	1614.6	87.6845	175.369	1246.76	1215.31	-36.9948	5.54087	-404.87	-47.3883
03-12-2020 17:26:08	31.93	4.95	30	62.1	424.97	45	501				11.399	16.064	1616.6	87.7933	175.587	1246.76	1215.31	-36.9948	5.54087	-405.24	-47.3329
03-12-2020 17:27:08	31.95	4.95	30	62.1	424.97	45	501				11.399	16.064	1618.6	87.9021	175.804	1246.76	1215.31	-36.9948	5.54087	-405.98	-47.2221
03-12-2020 17:28:08	31.97	4.95	30	61.8	424.92	44.99	501				11.399	16.064	1620.6	88.0109	176.022	1246.76	1215.31	-36.9948	5.54087	-406.72	-47.1113
03-12-2020 17:29:08	31.98	4.95	30	61.6	424.92	44.99	501				11.399	16.064	1622.6	88.1197	176.239	1246.76	1215.31	-36.9948	5.54087	-407.09	-47.0558
03-12-2020 17:30:08	32	4.95	30	61.7	424.92	44.99	501				11.438	16.011	1624.6	88.2285	176.457	1246.76	1215.07	-37.6765	5.98801	-407.837	-46.9406
03-12-2020 17:31:08	32.02	4.95	30	61.4	424.97	44.99	501				11.438	16.012	1626.6	88.3373	176.675	1246.76	1215.09	-37.6617	5.98992	-408.59	-46.8208
03-12-2020 17:32:08	32.03	4.95	30	61.6	424.88	45	501				11.438	16.012	1628.6	88.4461	176.892	1246.76	1215.09	-37.6617	5.98992	-408.967	-46.7609
03-12-2020 17:33:08	32.05	4.95	30	61.5	424.92	45	501				11.438	16.012	1630.6	88.5549	177.11	1246.76	1215.09	-37.6617	5.98992	-409.72	-46.6411
03-12-2020 17:34:08	32.07	4.95	30	61.4	424.97	44.99	501				11.438	16.012	1632.6	88.6637	177.327	1246.76	1215.09	-37.6617	5.98992	-410.473	-46.5213
03-12-2020 17:35:08	32.08	4.95	30	61.3	424.92	44.99	501				11.438	16.012	1634.6	88.7725	177.545	1246.76	1215.09	-37.6617	5.98992	-410.85	-46.4614
03-12-2020 17:36:08	32.1	4.95	30	61.3	424.97	44.98	501				11.438	16.012	1636.6	88.8813	177.763	1246.76	1215.09	-37.6617	5.98992	-411.603	-46.3416
03-12-2020 17:37:08	32.12	4.96	30	61.2	424.92	44.98	501				11.438	16.012	1638.6	88.9901	177.98	1246.76	1215.09	-37.6617	5.98992	-412.356	-46.2218
03-12-2020 17:38:08	32.13	4.96	30	61.1	424.97	44.99	501				11.438	16.012	1640.6	89.0989	178.198	1246.76	1215.09	-37.6617	5.98992	-412.733	-46.1619
03-12-2020 17:39:08	32.15	4.95	30	61.1	424.97	45	501				11.438	16.012	1642.6	89.2077	178.415	1246.76	1215.09	-37.6617	5.98992	-413.486	-46.0421
03-12-2020 17:40:08	32.17	4.95	30	60.9	425.02	45	501				11.438	16.012	1644.6	89.3165	178.633	1246.76	1215.09	-37.6617	5.98992	-414.239	-45.9223
03-12-2020 17:41:08	32.18	4.96	30	60.8	424.97	44.99	501				11.438	16.012	1646.6	89.4253	178.851	1246.76	1215.09	-37.6617	5.98992	-414.616	-45.8624
03-12-2020 17:42:08	32.2	4.96	30	60.6	424.97	45	501				11.438	16.012	1648.6	89.5341	179.068	1246.76	1215.09	-37.6617	5.98992	-415.369	-45.7426
03-12-2020 17:43:08	32.22	4.96	30	60.6	424.92	44.98	501				11.48	15.961	1650.6	89.6429	179.286	1246.76	1214.94	-38.3054	6.48296	-416.129	-45.6179
03-12-2020 17:44:08	32.23	4.96	30	60.6	424.97	44.98	501				11.48	15.961	1652.6	89.7517	179.503	1246.76	1214.94	-38.3054	6.48296	-416.512	-45.553
03-12-2020 17:45:08	32.25	4.96	30	60.5	424.92	44.99	501				11.48	15.961	1654.6	89.8605	179.721	1246.76	1214.94	-38.3054	6.48296	-417.278	-45.4234
03-12-2020 17:46:08	32.27	4.96	30	60.6	424.97	44.99	501				11.48	15.961	1656.6	89.9693	179.939	1246.76	1214.94	-38.3054	6.48296	-418.044	-45.2937
03-12-2020 17:47:08	32.28	4.95	30	60.7	424.92	44.99	501				11.48	15.961	1658.6	90.0781	180.156	1246.76	1214.94	-38.3054	6.48296	-418.427	-45.2289
03-12-2020 17:48:08	32.3	4.96	30	60.2	424.97	44.99	501				11.48	15.961	1660.6	90.1869	180.374	1246.76	1214.94	-38.3054	6.48296	-419.193	-45.0992
03-12-2020 17:49:08	32.32	4.96	30	60.2	424.97	44.99	501				11.48	15.961	1662.6	90.2957	180.591	1246.76	1214.94	-38.3054	6.48296	-419.959	-44.9696
03-12-2020 17:50:08	32.33	4.96	30	60.3	424.97	45	501				11.48	15.961	1664.6	90.4045	180.809	1246.76	1214.94	-38.3054	6.48296	-420.342	-44.9047
03-12-2020 17:51:08	32.35	4.96	30	60	424.92	44.99	501				11.48	15.961	1666.6	90.5133	181.027	1246.76	1214.94	-38.3054	6.48296	-421.108	-44.7751
03-12-2020 17:52:08	32.37	4.95	30	60.1	424.97	45.02	501				11.48	15.961	1668.6	90.6221	181.244	1246.76	1214.94	-38.3054	6.48296	-421.875	-44.6454
03-12-2020 17:53:08	32.38	4.95	30	59.9	424.92	45	501				11.48	15.961	1670.6	90.7309	181.462	1246.76	1214.94	-38.3054	6.48296	-422.258	-44.5806
03-12-2020 17:54:08	32.4	4.96	30	59.9	424.92	45	501				11.48	15.961	1672.6	90.8397	181.679	1246.76	1214.94	-38.3054	6.48296	-423.024	-44.4509
03-12-2020 17:55:08	32.42	4.96	30	59.8	424.92	45.01	501				11.52	15.915	1674.6	90.9485	181.897	1246.76	1214.84	-38.8803	6.95737	-423.796	-44.3165
03-12-2020 17:56:08	32.43	4.96	30	59.7	425.02	44.98	501				11.522	15.908	1676.6	91.0573	182.115	1246.76	1214.76	-38.9786	6.97203	-424.185	-44.2469
03-12-2020 17:57:08	32.45	4.96	30	59.8	424.97	44.99	501				11.522	15.908	1678.6	91.1661	182.332	1246.76	1214.76	-38.9786	6.97203	-424.964	-44.1074
03-12-2020 17:58:08	32.47	4.96	30	59.8	424.97	44.99	501				11.522	15.908	1680.6	91.2749	182.55	1246.76	1214.76	-38.9786	6.97203	-425.744	-43.968
03-12-2020 17:59:08	32.48	4.95	30	59.5	425.02	44.99	501				11.522	15.908	1682.6	91.3837	182.767	1246.76	1214.76	-38.9786	6.97203	-426.134	-43.8983
03-12-2020 18:00:08	32.5	4.96	30	59.5	425.02	44.99	501				11.522	15.908	1684.6	91.4925	182.985	1246.76	1214.76	-38.9786	6.97203	-426.913	-43.7588
03-12-2020 18:01:08	32.52	4.96	30	59.4	425.02	45	501				11.522	15.908	1686.6	91.6013	183.203	1246.76	1214.76	-38.9786	6.97203	-427.693	-43.6194
03-12-2020 18:02:08	32.53	4.96	30	59.4	424.97	45.01	501				11.522	15.908	1688.6	91.7101	183.42	1246.76	1214.76	-38.9786	6.97203	-428.083	-43.5497
03-12-2020 18:03:08	32.55	4.96	30	59.6	424.92	45.01	501				11.522	15.908	1690.6	91.8189	183.638	1246.76	1214.76	-38.9786	6.97203	-428.862	-43.4102
03-12-2020 18:04:08	32.57	4.96	30	59.4	424.97	44.99	501				11.522	15.908	1692.6	91.9277	183.855	1246.76	1214.76	-38.9786	6.97203	-429.642	-43.2708
03-12-2020 18:05:08	32.58	4.96	30	59.3	425.06	45	501				11.522	15.908	1694.6	92.0365	184.073	1246.76	1214.76	-38.9786	6.97203	-430.032	-43.2011
03-12-2020 18:06:08	32.6	4.96	30	59.1	424.97	44.99	501				11.522	15.908	1696.6	92.1453	184.291	1246.76	1214.76	-38.9786	6.97203	-430.811	-43.0616
03-12-2020 18:07:08	32.62	4.96	30	59	424.92	44.99	501				11.522	15.908	1698.6	92.2541	184.508	1246.76	1214.76	-38.9786	6.97203	-431.591	-42.9222
03-12-2020 18:08:08	32.63	4.96	30	58.9	425.02	44.99	501				11.569	15.852	1700.6	92.3629	184.726	1246.76	1214.61	-39.6828	7.52553	-431.984	-42.8497
03-12-2020 18:09:08	32.65	4.96	30	58.8	424.97	45	501				11.569	15.852	1702.6	92.4717	184.943	1246.76	1214.61	-39.6828	7.52553	-432.778	-42.6992
03-12-2020 18:10:08	32.67	4.96	30	58.8	424.97	45	501				11.569	15.852	1704.6	92.5805	185.161	1246.76	1214.61	-39.6828	7.52553	-433.571	-42.5487
03-12-2020 18:11:08	32.68	4.96	30	59.1	425.02	44.98	501				11.569	15.852	1706.6	92.6893	185.379	1246.76	1214.61	-39.6828	7.52553	-433.968	-42.4734
03-12-2020 18:12:08	32.7	4.96	30	58.7	424.92	44.98	501				11.569	15.852	1708.6	92.7981	185.596	1246.76	1214.61	-39.6828	7.52553	-434.762	-42.3229
03-12-2020 18:13:08	32.72	4.96	30	58.5	424.92	44.98	501				11.569	15.852	1710.6	92.9069	185.814	1246.76	1214.61	-39.6828	7.52553	-435.556	-42.1724
03-12-2020 18:14:08	32.73	4.96	30	58.6	424.97	44.99	501				11.569	15.852	1712.6	93.0157	186.031	1246.76	1214.61	-39.6828	7.52553	-435.952	-42.0971
03-12-2020 18:15:08	32.75	4.96	30	58.3	424.97	44.98	501				11.569	15.852	1714.6	93.1245	186.249	1246.76	1214.61	-39.6828	7.52553	-436.746	-41.9466
03-12-2020 18:16:08	32.77	4.96	30	58.4	424.97	44.98	501				11.569	15.852	1716.6	93.2333	186.467	1246.76	1214.61	-39.6828	7.52553	-437.54	-41.7961
03-12-2020 18:17:08	32.78	4.96	30	58.3	424.97	44.99	501				11.569	15.852	1718.6	93.3421	186.684	1246.76	1214.61	-39.6828	7.52553	-437.936	-41.7209
03-12-2020 18:18:08	32.8	4.96	30	58.2	424.92	44.99	501				11.569	15.852	1720.6	93.4509	186.902	1246.76	1214.61	-39.6828	7.52553	-438.73	-41.5704
03-12-2020 18:19:08	32.82	4.96	30	57.9	424.92	44.99	501				11.569	15.852	1722.6	93.5597	187.119	1246.76	1214.61	-39.6828	7.52553	-439.524	-41.4199
03-12-2020 18:20:08	32.83	4.96	30	58	424.97	45	501				11.603	15.805	1724.6	93.6685	187.337	1246.76	1214.39	-40.288	7.91325	-439.924	-41.3427
03-12-2020 18:21:08	32.85	4.96	30	57.8	424.97	44.99	501				11.606	15.799	1726.6	93.7773	187.555	1246.76	1214.34	-40.3688	7.94386	-440.73	-41.1841
03-12-2020 18:22:08	32.87	4.96	30	57.8	424.97	44.99	501				11.606	15.799	1728.6	93.8861	187.772	1246.76	1214.34	-40.3688	7.94386	-441.538	-41.0252
03-12-2020 18:23:08	32.88	4.96	30	57.9	424.88	45	501				11.606	15.799	1730.6	93.9949	187.99	1246.76	1214.34	-40.3688	7.94386	-441.941	-40.9458
03-12-2020 18:24:08	32.9	4.96	30	57.7	424.92	44.99	501				11.606	15.799	1732.6	94.1037	188.207	1246.76	1214.34	-40.3688	7.94386	-442.749	-40.7869
03-12-2020 18:25:08	32.92	4.96	30	57.6	424.97	44.99	501				11.606	15.799	1734.6	94.2125	188.425	1246.76	1214.34	-40.3688	7.94386	-443.556	-40.628
03-12-2020 18:26:08	32.93	4.96	30	57.5	424.92	45	501				11.606	15.799	1736.6	94.3213	188.643	1246.76	1214.34	-40.3688	7.94386	-443.96	-40.5486
03-12-2020 18:27:08	32.95	4.96	30	57.5	424.92	45	501				11.606	15.799	1738.6	94.4301	188.86	1246.76	1214.34	-40.3688	7.94386	-444.767	-40.3897
03-12-2020 18:28:08	32.97	4.96	30	57.5	424.92	45	501				11.606	15.799	1740.6	94.5389	189.078	1246.76	1214.34	-40.3688	7.94386	-445.574	-40.2308
03-12-2020 18:29:08	32.98	4.96	30	57.5	425.02	44.98	501				11.606	15.799	1742.6	94.6477	189.295	1246.76	1214.34	-40.3688	7.94386	-445.978	-40.1514
03-12-2020 18:30:08	33	4.96	30	57.1	424.92	44.99	501				11.606	15.799	1744.6	94.7565	189.513	1246.76	1214.34	-40.3688	7.94386	-446.786	-39.9925
03-12-2020 18:31:08	33.02	4.96	30	57	424.97	45	501				11.606	15.799	1746.6	94.8653	189.731	1246.76	1214.34	-40.3688	7.94386	-447.593	-39.8336
03-12-2020 18:32:08	33.03	4.96	30	57.3	424.92	44.99	501				11.606	15.799	1748.6	94.9741	189.948	1246.76	1214.34	-40.3688	7.94386	-447.997	-39.7542
03-12-2020 18:33:08	33.05	4.96	30	57.2	424.97	44.99	501				11.653	15.753	1750.6	95.0829	190.166	1246.76	1214.35	-40.9248	8.51655	-448.81	-39.5896
03-12-2020 18:34:08	33.07	4.96	30	57	425.02	44.99	501				11.653	15.753	1752.6	95.1917	190.383	1246.76	1214.35	-40.9248	8.51655	-449.628	-39.4193
03-12-2020 18:35:08	33.08	4.96	30	56.9	425.02	44.99	501				11.653	15.753	1754.6	95.3005	190.601	1246.76	1214.35	-40.9248	8.51655	-450.037	-39.3341
03-12-2020 18:36:08	33.1	4.96	30	56.9	424.92	44.98	501				11.653	15.753	1756.6	95.4093	190.819	1246.76	1214.35	-40.9248	8.51655	-450.856	-39.1638
03-12-2020 18:37:08	33.12	4.96	30	56.8	424.97	44.99	501				11.653	15.753	1758.6	95.5181	191.036	1246.76	1214.35	-40.9248	8.51655	-451.674	-38.9934
03-12-2020 18:38:08	33.13	4.96	30	56.7	424.92	45	501				11.653	15.753	1760.6	95.6269	191.254	1246.76	1214.35	-40.9248	8.51655	-452.084	-38.9083
03-12-2020 18:39:08	33.15	4.96	30	56.6	424.97	45	501				11.653	15.753	1762.6	95.7357	191.471	1246.76	1214.35	-40.9248	8.51655	-452.902	-38.7379
03-12-2020 18:40:08	33.17	4.96	30	56.7	424.97	44.99	501				11.653	15.753	1764.6	95.8445	191.689	1246.76	1214.35	-40.9248	8.51655	-453.721	-38.5676
03-12-2020 18:41:08	33.18	4.96	30	56.5	425.02	44.99	501				11.653	15.753	1766.6	95.9533	191.907	1246.76	1214.35	-40.9248	8.51655	-454.13	-38.4824
03-12-2020 18:42:08	33.2	4.96	30	56.6	424.97	44.99	501				11.653	15.753	1768.6	96.0621	192.124	1246.76	1214.35	-40.9248	8.51655	-454.948	-38.3121
03-12-2020 18:43:08	33.22	4.96	30	56.5	425.02	44.99	501				11.653	15.753	1770.6	96.1709	192.342	1246.76	1214.35	-40.9248	8.51655	-455.767	-38.1418
03-12-2020 18:44:08	33.23	4.96	30	56.4	424.97	45	501				11.653	15.753	1772.6	96.2797	192.559	1246.76	1214.35	-40.9248	8.51655	-456.176	-38.0566
03-12-2020 18:45:08	33.25	4.96	30	56.1	424.97	45	501				11.684	15.706	1774.6	96.3885	192.777	1246.76	1214.09	-41.5375	8.86174	-457.001	-37.8828
03-12-2020 18:46:08	33.27	4.96	30	56.2	424.97	44.99	501				11.685	15.706	1776.6	96.4973	192.995	1246.76	1214.1	-41.5349	8.87584	-457.831	-37.7054
03-12-2020 18:47:08	33.28	4.96	30	56.1	424.97	45	501				11.685	15.706	1778.6	96.6061	193.212	1246.76	1214.1	-41.5349	8.87584	-458.247	-37.6167
03-12-2020 18:48:08	33.3	4.96	30	55.9	424.92	44.99	501				11.685	15.706	1780.6	96.7149	193.43	1246.76	1214.1	-41.5349	8.87584	-459.077	-37.4392
[truncated: 6,327 more rows]

## Sheet: Replicate_2_Sampling
Replicate 2 - UBR2CBS-DHA-SA-AnDCT-02 (2)-PYC2oe
OD660/dry weight correlation	a	b
Dry weight = a*OD660+b	0.0964	0.7585
Start volume	962	mL
Final weight	789.8	g
Estimated volume	860.593	g
Time fermentation						Biomass																		Sample						Base				Volume		Concentration of Extracellular methabolites (= corrected for dilution)												Carbon balance (=not corrected for dilution)
Sample #	Time	Time	Time	Age (h)		OD660 in reactor	Estimated Dry Weight	Measured dry weight	Mass biomass	Estimated Dry Weight	Dilution of OD sample	OD660 measured		Dryweight duplicate 1		Dryweight duplicate 2			Dryweight (g/L)				DW corrected for dilution	Presample bottle weight	Presample bottle+sample weight	Sample bottle weight	Sample bottle+sample weight	Volume withdrawn	Cumulative volume withdrawn	Cummulative2M KOH added	KOH added	2M KOH added between samples	Dilution factor	Bioreactor volume		Glycerol	Glycerol	malate	malate	Ethanol	Citrate	Pyruvate	Succinate	Suc	Acetate			Biomass	Glycerol
		Minutes	Total minutes	h			g/L	g/L	g	mCmol/L		Duplicate 1	Duplicate 2	Filter (g)	Filter + Sample (g)	Filter (g)	Filter + Sample (g)	Sample volume (mL)	Duplicate 1	Duplicate 2	Average	SD	g/L	g	g	g	g	mL	mL	mL	mmol	mL		mL		mM	g/L	mM	g/L	mM	mM	mM	mM	g/L	mM			mCmol	mCmol
T1	2020-12-02 09:30:00	0	0	0		1.149	0.869264		0.825887	32.9267	1	1.149	1.149										0.869264	pH chk				11.9	11.9	0	0	0	1	950.1		853.257	78.5764			0	0	0.0101	0.111	0.013108	0.2935			31.2836	2432.04
T2	2020-12-03 08:06:00	1356	1356	22.6		10.5446	1.775		1.7066	69.3024	31.9533	0.335	0.325										1.82958	55.7	63.2	54.4	65.1	18.2	30.1	29.5673	59.1346	29.5673	1.03075	961.467		817.722	75.304	12.0037	1.60958	0	0	1.27226	18.8936	2.23115	0.6342			64.6441	2288.27
T3	2020-12-03 12:00:00	234	1590	26.5		27.0026	3.36155		3.23209	134.177	131.72	0.204	0.206										3.54227	54.6	64.3	53.4	65.8	22.1	52.2	51.6895	103.379	22.1222	1.05376	961.489		751.607	69.2155	15.5708	2.08789	0.118759	0	1.75061	38.6811	4.56785	0.4394			122.428	2057.38
T4	2020-12-03 14:00:00	120	1710	28.5		40.3501	4.64825	4.47	4.40342	181.28	133.831	0.301	0.302	0.0707	0.0928	0.0712	0.0938	5	4.73227	4.83933	4.47	0.0757063	4.7858	52.3	58.8	54.6	77.5	29.4	81.6	66.928	133.856	15.2386	1.07065	947.328		698.451	64.3204	22.0343	2.95458	0	0.439073	2.27502	53.1206	6.27301	0			160.4	1854
T5	2020-12-03 16:00:00	120	1830	30.5		48.5039	5.43428	5.79	5.08683	238.382	135.865	0.357	0.357	0.0704	0.0994	0.0705	0.0994	5	6.30415	6.28241	5.79	0.0153714	6.29328	55.5	61	56	76.2	25.7	107.3	81.3646	162.729	14.4365	1.08692	936.065		651.449	59.992	26.8313	3.59781	0.359228	2.13917	3.06936	62.5955	7.3919	0			205.296	1683.1
T6	2020-12-03 20:00:00	240	2070	34.5		88.185	9.25953	9.37	8.64381	396.315	452.231	0.195	0.195	0.0714	0.1183	0.0719	0.1187	5	10.4739	10.4516	9.37	0.0157914	10.4627	52.5	63	52.9	72.46	30.06	137.36	108.864	217.729	27.4998	1.11662	933.504		550.892	50.7316			0.371834	0.617937	3.72158	85.1814	10.0591	0			331.323	1381.65
T7	2020-12-04	240	2310	38.5		148.903	15.1128	13.92	14.0333	601.11	461.715	0.326	0.319	0.0705	0.1401	0.071	0.1406	5	15.8693	15.8693	13.92	0	15.8693	55	59.9	55	76.2	26.1	163.46	130.035	260.069	21.1701	1.14004	928.575		418.475	38.5373			0.629414	0.910547	4.26499	105.185	12.4213	0			489.612	1022.56
T8	2020-12-04 04:15:00	255	2565	42.75		177.698	17.8885		16.6312	787.554	470.722	0.377	0.378										20.7914	54.2	64.9	55.4	64.4	19.7	183.16	150.87	301.74	20.8355	1.16228	929.71		317.06	29.198			0.852414	1.17727	6.08289	125.118	14.7751	0			629.968	760.852
T9	2020-12-04 08:05:00	230	2795	46.5833		189.692	19.0448	13.4	17.3935	599.585	478.415	0.396	0.397	0.0706	0.0873	0.0705	0.0873	1.25	15.7818	15.8763	13.4	0.0668228	15.829	51.2	66	51.5	67.8	31.1	214.26	165.555	331.109	14.6847	1.18127	913.295		260.118	23.9543	66.4937	8.91614	1.45273	1.7243	7.41106	140.335	16.5722	0			463.566	603.327
T10	2020-12-04 12:00:00	235	3030	50.5		199.828	20.0219	14.32	17.9614	649.596	485.019	0.414	0.41	0.0707	0.0887	0.0708	0.0886	1.25	17.2451	17.0535	14.32	0.135491	17.1493	54.2	62.7	55.6	75	27.9	242.16	177.245	354.489	11.69	1.19758	897.085		221.95	20.4394			0.30179	0	8.23862	149.97	17.7099	0			486.6	498.777
T11	2020-12-04 16:00:00	240	3270	54.5		174.459	17.5764	18.48	15.6083	845.819	489.367	0.358	0.355	0.0706	0.0937	0.0706	0.0937	1.25	18.48	18.48	18.48	0	22.3296	55	62.2	55	64.6	16.8	258.96	184.988	369.976	7.74334	1.20831	888.028		224.517	20.6758			0	0	8.90974	159.465	18.8313	0			621.62	495.015
T12	2020-12-04 22:00:00	360	3630	60.5		209.151	20.9206		18.417	965.18	493.28	0.426	0.422										25.4808	57.5	65.5	55	61.6	14.6	273.56	191.889	383.778	6.90093	1.21797	880.329		152.329	14.028	83.6991	11.2232	0	2.23169	9.43199	168.835	19.9377	0			697.614	330.302
T13	2020-12-05 09:15:00	675	4305	71.75		210.92	21.0912	19.8	18.1509	921.207	497.452	0.424	0.424	0.0698	0.0946	0.0705	0.0952	1.25	24.369	24.2707	19.8	0.0694818	24.3199	54.1	72.5	55.5	61.4	24.3	297.86	196.453	392.906	4.56406	1.22828	860.593		80.5871	7.42126	111.714	14.9798	0	1.86956	7.20274	168.971	19.9538	0			645.445	169.39
T14	2020-12-07 10:00:00	2925	7230	120.5		202.776	20.3061		17.0335	949.716	500.064	0.404	0.407										25.0725	55.5	69.6	56	64.1	22.2	320.06	196.897	393.795	0.444287	1.23473	838.837		49.1263	4.52404	99.387	13.3268	0.512411	3.37722	11.9767	151.352	17.8732	0			645.209	100.125
																																Volume measured after experiment		789.8														Carbon produced/consumed after 72h
																																Volume recovery		0.917739														Biomass	Glycerol
																																																739.459	2016.73
							Standard parameters /constants
							Gas constant	8.31446	Pa m3 K-1 mol-1
							Temperature	294	K
								133.322	mmHg/Pa		Degree
				rqs							of reduction
Specific growth rate	1/h	0.15728		0.973473			Metabolites	Mw	C	g/Cmol
Doubling time	h	4.40708					Biomass (X)	26.4	1	26.4	4.19
		0.971718		1.07822			Glucose (S)	180.16	6	30.0267	24
Yield succinate on glycerol	mM/mM	0.265295		0.993543			Ethanol	46.07	2	23.035	12
Yield malate on glycerol	mM/mM	0.0912502		0.972777			Glycerol	92.09	3	30.6967	14
Yield ethanol on glycerol	mM/mM	0.00166758		0.495434			Pyruvate	88.06	3	29.3533	10
Yield citrate on glycerol	mM/mM	0.0118344		0.690896			Acetate	59.04	2	29.52	8
Y succinate on glycerol	g/g	0.340196		0.993543			Succinate	118.09	4	29.5225	14
Yield malate on glycerol	g/g	0.132867		0.972777			Citrate	192.12	6	32.02	18
Biomass yield	Cmol/Cmol	1.0012		0.996473			Malate	134.09	4	33.5225	12
Biomass yield	g/g	0.287019		0.996473			Lactate	90.08	3	30.0267	12
Biomass specific succinate production rate	mmol SA/gx/h	1.5667		0.982051			Formate	46.03	1	46.03	2
Biomass specific succinate production rate	g SA/gx/h	0.185012		0.982051			Fumarate	116.072	4	29.018	10
Biomass specific malate production rate	mmol MA/gx/h	0.542251		0.973596			CO2	44.01	1	44.01	0
Biomass specific malate production rate	g MA/gx/h	0.0727105		0.973596			O2	32	0	0	-4
							Base pomp calibration
							Dose monitor	Dose	Weight measured (g)	Weight pumped (g)
							5323	0	99.8	0.7
							5402	79	104.1	5
							5627	304	117.5	18.4
							6005	682	139	39.9
							6247	924	153.1	54
							6412	1089	162.6	63.5
[truncated: 34 more columns]

## Sheet: Replicate_2_Online signals
Timestamp	Age (h)	pH	Temperature (˚C)	Dissolved oxygen (% of maximum solubility)	Total gas flowrate (mL/min)	CO2 gas flowrate (mL/min)	Gas flowrate in, measured offline (mL/min)				CO2 % in off gas	O2 % in off gas	Dose monitor base addition	mL 2M KOH added	mmol KOH added	Gas flow in (mmol/h)	Gas flow out (mmol/h)	O2 consumption rate (mmol/h)	CO2 consumption or production rate (mmol/h)	O2 cummulative (mmol)	CO2 cummulative (mmol)		Offline parameters				Mixture gas
02-12-2020 09:30:08	0	5.01	30	100.7	414.98	57.98	519				12.092	18.101	0	0		1291.56	1311.93	-4.35914	0	0			Initial air pressure	764.205	mmHg		CO2in	10.368
02-12-2020 09:31:08	0.02	5.01	30	100.7	414.98	58	519				12.092	18.101	0	0	0	1291.56	1311.93	-4.35914	24.7296	-0.0871827			Gas flowrate in	519	mL/min		O2in	18.724
02-12-2020 09:32:08	0.03	5.01	30	100.7	415.03	57.98	519				12.092	18.101	0	0	0	1291.56	1311.93	-4.35914	24.7296	-0.130774			Gas flowrate out		mL/min
02-12-2020 09:33:08	0.05	5.01	30	100.7	414.94	57.98	519				12.092	18.101	0	0	0	1291.56	1311.93	-4.35914	24.7296	-0.217957			Gas constant	8.31446	Pa m3 K-1 mol-1
02-12-2020 09:34:08	0.07	5.01	30	100.7	414.94	57.99	519				12.092	18.101	0	0	0	1291.56	1311.93	-4.35914	24.7296	-0.305139			Temperature	295.45	K
02-12-2020 09:35:08	0.08	5.01	30	100.7	414.98	57.98	519				12.092	18.101	0	0	0	1291.56	1311.93	-4.35914	24.7296	-0.348731				133.322	Pa/mmHg
02-12-2020 09:36:08	0.1	5.01	30	100.7	415.03	57.98	519				12.092	18.101	0	0	0	1291.56	1311.93	-4.35914	24.7296	-0.435914			Gas flowrate in	1291.56	mmol/h
02-12-2020 09:37:08	0.12	5.01	30	100.7	414.98	57.99	519				12.092	18.101	0	0	0	1291.56	1311.93	-4.35914	24.7296	-0.523096			Gas flowrate out	0	mmol/h
02-12-2020 09:38:08	0.13	5.01	30	100.7	414.98	57.98	519				12.092	18.101	0	0	0	1291.56	1311.93	-4.35914	24.7296	-0.566688
02-12-2020 09:39:08	0.15	5.01	30	100.7	414.98	57.98	519				12.092	18.101	0	0	0	1291.56	1311.93	-4.35914	24.7296	-0.65387			Sample #	Age	Base addition	O2 consumption rate	CO2 consumption or production rate	O2 cummulative	CO2 cummulative	Biomass present	qO2	qCO2
02-12-2020 09:40:08	0.17	5.01	30	100.7	414.98	57.98	519				12.092	18.101	0	0	0	1291.56	1311.93	-4.35914	24.7296	-0.741053				h	mL	mmol/h	mmol/h	mmol	mmol	g	mmol/gx/h	mmol/gx/h
02-12-2020 09:41:08	0.18	5.01	30	100.7	414.94	57.99	519				12.092	18.101	0	0	0	1291.56	1311.93	-4.35914	24.7296	-0.784644			T1	0	0	-4.35914	0	0	0	0.52076	-8.37071	0	0
02-12-2020 09:42:08	0.2	5.01	30	100.7	414.94	57.98	519				12.092	18.101	0	0	0	1291.56	1311.93	-4.35914	24.7296	-0.871827			T2	22.6	29.5673	-17.0883	-3.08304	-161.54	-63.0747	1.50486	-11.3554	-2.04872	0.180419
02-12-2020 09:43:08	0.22	5.01	30	100.7	414.98	57.97	519				12.092	18.101	0	0	0	1291.56	1311.93	-4.35914	24.7296	-0.95901			T3	26.5	51.6895	-29.5298	2.19783	-250.844	-65.367	3.18403	-9.27437	0.690267	0.0744274
02-12-2020 09:44:08	0.23	5.01	30	100.5	414.98	57.99	519				12.092	18.101	0	0	0	1291.56	1311.93	-4.35914	24.7296	-1.0026			T4	28.5	66.928	-33.9606	2.45402	-315.201	-60.5806	4.51227	-7.52627	0.543854	0.0722607
02-12-2020 09:45:08	0.25	4.98	29.7	100.7	414.89	57.98	519				12.092	18.101	0	0	0	1291.56	1311.93	-4.35914	24.7296	-1.08978			T5	30.5	81.3646	-35.4042	3.23916	-383.448	-55.7672	5.98221	-5.91824	0.541465	0.0914909
02-12-2020 09:46:08	0.27	4.98	29.8	100.7	415.03	57.97	519				12.092	18.101	0	0	0	1291.56	1311.93	-4.35914	24.7296	-1.17697			T6	34.5	108.864	-46.6339	11.7384	-545.671	-27.1959	9.40461	-4.95862	1.24816	0.251715
02-12-2020 09:47:08	0.28	4.98	29.9	100.5	414.94	57.98	519				12.092	18.101	0	0	0	1291.56	1311.93	-4.35914	24.7296	-1.22056			T7	38.5	130.035	-39.1766	0.584645	-730.619	12.6149	14.082	-2.78204	0.0415173	0.0149233
02-12-2020 09:48:08	0.3	4.98	29.9	100.5	414.98	57.98	519				12.092	18.101	0	0	0	1291.56	1311.93	-4.35914	24.7296	-1.30774			T8	42.75	150.87	-31.4397	-5.02299	-876.412	-0.448578	17.7863	-1.76763	-0.282407	0.159766
02-12-2020 09:49:08	0.32	4.97	29.9	99.6	0	0	519				12.092	18.101	0	0	0	1291.56	1311.93	-4.35914	24.7296	-1.39492			T9	46.58	165.555	-27.8734	-5.84843	-989.215	-22.1094	18.5856	-1.49973	-0.314676	0.209821
02-12-2020 09:50:08	0.33	4.97	29.9	99.7	0	0	519				12.092	18.101	0	0	0	1291.56	1311.93	-4.35914	24.7296	-1.43851			T10	50.5	177.245	-24.298	-5.24646	-1090.35	-44.2972	18.9379	-1.28304	-0.277035	0.215921
02-12-2020 09:51:08	0.35	4.97	30	99.5	0	0	519				12.092	18.101	0	0	0	1291.56	1311.93	-4.35914	24.7296	-1.5257			T11	54.5	184.988	-21.991	-5.02679	-1182.52	-65.641	17.8153	-1.23439	-0.282162	0.228584
02-12-2020 09:52:08	0.37	4.97	30	100.2	414.94	57.96	519				12.092	18.101	0	0	0	1291.56	1311.93	-4.35914	24.7296	-1.61288			T12	60.5	191.889	-18.8452	-3.51093	-1303.64	-91.4936	18.2052	-1.03516	-0.192853	0.186304
02-12-2020 09:53:08	0.38	4.96	30.1	100.7	414.94	57.99	519				12.092	18.101	0	0	0	1291.56	1311.93	-4.35914	24.7296	-1.65647			T13	71.75	196.453	-15.5773	-2.17137	-1496.44	-123.933	20.3083	-0.767042	-0.106921	0.139393
02-12-2020 09:54:08	0.4	4.96	30.1	100.6	414.98	57.98	519				12.092	18.101	0	0	0	1291.56	1311.93	-4.35914	24.7296	-1.74365			T14	120.5	196.897	-12.727	-3.69149	-2105.79	-225.25	17.5154	-0.726617	-0.210756	0.290051
02-12-2020 09:55:08	0.42	4.95	30.1	100.6	414.98	57.97	519				12.092	18.101	0	0	0	1291.56	1311.93	-4.35914	24.7296	-1.83084
02-12-2020 09:56:08	0.43	4.95	30.1	100.5	414.94	57.98	519				12.092	18.101	0	0	0	1291.56	1311.93	-4.35914	24.7296	-1.87443
02-12-2020 09:57:08	0.45	4.98	30.1	100.4	414.94	57.99	519				12.092	18.101	0	0	0	1291.56	1311.93	-4.35914	24.7296	-1.96161
02-12-2020 09:58:08	0.47	4.98	30.1	100.4	414.98	57.98	519				12.092	18.101	0	0	0	1291.56	1311.93	-4.35914	24.7296	-2.04879
02-12-2020 09:59:08	0.48	4.98	30.1	100.7	414.98	57.98	519				12.092	18.101	0	0	0	1291.56	1311.93	-4.35914	24.7296	-2.09239
02-12-2020 10:00:08	0.5	4.97	30.1	100.4	414.94	57.98	519				12.092	18.101	0	0	0	1291.56	1311.93	-4.35914	24.7296	-2.17957
02-12-2020 10:01:08	0.52	4.97	30.1	100.4	414.94	57.98	519				12.092	18.101	0	0	0	1291.56	1311.93	-4.35914	24.7296	-2.26675
02-12-2020 10:02:08	0.53	4.98	30.1	101.2	430.17	42.98	519				12.092	18.101	0	0	0	1291.56	1311.93	-4.35914	24.7296	-2.31034
02-12-2020 10:03:08	0.55	4.97	30.1	100.4	429.94	43	519				12.092	18.101	0	0	0	1291.56	1311.93	-4.35914	24.7296	-2.39752
02-12-2020 10:04:08	0.57	4.97	30.1	100.5	429.98	42.98	519				12.092	18.101	0	0	0	1291.56	1311.93	-4.35914	24.7296	-2.48471
02-12-2020 10:05:08	0.58	4.97	30.1	100.3	429.98	43	519				9.241	18.907	0	0	0	1291.56	1274.59	-0.844715	-16.1239	-2.51073
02-12-2020 10:06:08	0.6	4.96	30.1	100	429.98	43.01	519				9.27	18.913	0	0	0	1291.56	1275.21	-0.650748	-15.6967	-2.52568
02-12-2020 10:07:08	0.62	4.96	30.1	99.9	429.98	45.99	519				9.272	18.93	0	0	0	1291.56	1275.55	-0.370079	-15.6399	-2.53589
02-12-2020 10:08:08	0.63	4.96	30.1	99.7	429.98	48.98	519				9.863	18.811	0	0	0	1291.56	1283.99	-0.300148	-7.2689	-2.53924
02-12-2020 10:09:08	0.65	4.95	30.1	99.6	429.94	49.97	519				10.359	18.709	0	0	0	1291.56	1291.12	-0.275497	-0.161507	-2.545
02-12-2020 10:10:08	0.67	4.95	30.1	99.5	427.64	45.98	519				9.852	18.823	0	0	0	1291.56	1284.01	-0.142694	-7.40836	-2.54918
02-12-2020 10:11:08	0.68	4.97	30.1	99.4	425.02	45	519				9.734	18.858	0	0	0	1291.56	1282.51	0.02526	-9.06876	-2.54977
02-12-2020 10:12:08	0.7	4.97	30.1	99.2	429.98	44.99	519				9.636	18.88	0	0	0	1291.56	1281.15	0.0499651	-10.457	-2.54901
02-12-2020 10:13:08	0.72	4.96	30.1	99.2	429.94	47.99	519				10.177	18.766	0	0	0	1291.56	1288.85	0.0342311	-2.74249	-2.54817
02-12-2020 10:14:08	0.73	4.96	30.1	99.1	429.94	48.99	519				10.368	18.724	0	0	0	1291.56	1291.56	1.53001e-05	2.20956e-06	-2.548
02-12-2020 10:15:08	0.75	4.96	30.1	105.6	429.98	49	519				2.003	20.311	0	0	0	1291.56	1178.87	-2.39076	-110.296	-2.57191
02-12-2020 10:16:08	0.77	4.96	30	103.7	429.94	48.99	519				0.116	20.877	0	0	0	1291.56	1159.16	0.166632	-132.564	-2.59415
02-12-2020 10:17:08	0.78	4.96	30	102.2	430.03	49	519				11.213	18.457	0	0	0	1291.56	1302.17	-1.48932	12.1039	-2.60076
02-12-2020 10:18:08	0.8	4.96	30	102.4	429.94	48.99	519				11.206	18.451	0	0	0	1291.56	1301.93	-1.61186	11.9857	-2.63177
02-12-2020 10:19:08	0.82	4.96	30	102.5	429.94	49	519				11.206	18.451	0	0	0	1291.56	1301.93	-1.61186	11.9857	-2.66401
02-12-2020 10:20:08	0.83	4.96	30	102.5	429.98	48.99	519				11.206	18.451	0	0	0	1291.56	1301.93	-1.61186	11.9857	-2.68013
02-12-2020 10:21:08	0.85	4.95	30	102.6	429.98	48.99	519				11.206	18.451	0	0	0	1291.56	1301.93	-1.61186	11.9857	-2.71237
02-12-2020 10:22:08	0.87	4.95	30	102.6	430.03	48.98	519				11.206	18.451	0	0	0	1291.56	1301.93	-1.61186	11.9857	-2.7446
02-12-2020 10:23:08	0.88	4.95	30	102.6	429.98	48.99	519				11.206	18.451	0.5	0.66535	1.3307	1291.56	1301.93	-1.61186	11.9857	-2.76072
02-12-2020 10:24:08	0.9	4.97	30	102.6	429.98	48.99	519				11.206	18.451	1	0.6942	1.3884	1291.56	1301.93	-1.61186	11.9857	-2.79296
02-12-2020 10:25:08	0.92	4.97	30	102.6	430.08	48.98	519				11.206	18.451	1	0.6942	1.3884	1291.56	1301.93	-1.61186	11.9857	-2.8252
02-12-2020 10:26:08	0.93	4.96	30	102.6	430.03	48.99	519				11.206	18.451	1	0.6942	1.3884	1291.56	1301.93	-1.61186	11.9857	-2.84132
02-12-2020 10:27:08	0.95	4.96	30	102.6	430.03	49	519				11.206	18.451	1	0.6942	1.3884	1291.56	1301.93	-1.61186	11.9857	-2.87355
02-12-2020 10:28:08	0.97	4.96	30	102.6	429.98	48.99	519				11.206	18.451	1	0.6942	1.3884	1291.56	1301.93	-1.61186	11.9857	-2.90579
02-12-2020 10:29:08	0.98	4.95	30	102.6	429.98	48.99	519				11.206	18.451	1	0.6942	1.3884	1291.56	1301.93	-1.61186	11.9857	-2.92191
02-12-2020 10:30:08	1	4.95	30	102.6	429.98	49	519				10.332	18.593	1	0.6942	1.3884	1291.56	1288.52	-2.25617	-0.778506	-2.96059	0
02-12-2020 10:31:08	1.02	4.97	30	102.6	429.94	48.99	519				10.332	18.593	1.3	0.71151	1.42302	1291.56	1288.52	-2.25617	-0.778506	-3.00571	-0.0155701
02-12-2020 10:32:08	1.03	4.97	30	102.6	430.03	49	519				10.332	18.593	1.5	0.72305	1.4461	1291.56	1288.52	-2.25617	-0.778506	-3.02828	-0.0233552
02-12-2020 10:33:08	1.05	4.96	30	102.6	429.94	49	519				10.332	18.593	1.5	0.72305	1.4461	1291.56	1288.52	-2.25617	-0.778506	-3.0734	-0.0389253
02-12-2020 10:34:08	1.07	4.96	30	102.6	429.98	49	519				10.332	18.593	1.5	0.72305	1.4461	1291.56	1288.52	-2.25617	-0.778506	-3.11852	-0.0544954
02-12-2020 10:35:08	1.08	4.96	30	102.6	429.98	49	519				10.332	18.593	1.5	0.72305	1.4461	1291.56	1288.52	-2.25617	-0.778506	-3.14108	-0.0622805
02-12-2020 10:36:08	1.1	4.96	30	102.6	429.94	49.01	519				10.332	18.593	1.5	0.72305	1.4461	1291.56	1288.52	-2.25617	-0.778506	-3.18621	-0.0778506
02-12-2020 10:37:08	1.12	4.95	30	102.6	429.94	48.99	519				10.332	18.593	1.5	0.72305	1.4461	1291.56	1288.52	-2.25617	-0.778506	-3.23133	-0.0934207
02-12-2020 10:38:08	1.13	4.95	30	102.6	429.98	48.99	519				10.332	18.593	1.5	0.72305	1.4461	1291.56	1288.52	-2.25617	-0.778506	-3.25389	-0.101206
02-12-2020 10:39:08	1.15	4.97	30	102.6	429.98	49	519				10.332	18.593	1.7	0.73459	1.46918	1291.56	1288.52	-2.25617	-0.778506	-3.29902	-0.116776
02-12-2020 10:40:08	1.17	4.96	30	102.6	429.98	48.99	519				10.332	18.593	1.7	0.73459	1.46918	1291.56	1288.52	-2.25617	-0.778506	-3.34414	-0.132346
02-12-2020 10:41:08	1.18	4.96	30	102.6	429.94	49.01	519				10.332	18.593	1.7	0.73459	1.46918	1291.56	1288.52	-2.25617	-0.778506	-3.3667	-0.140131
02-12-2020 10:42:08	1.2	4.96	30	102.5	429.98	49	519				10.318	18.572	1.7	0.73459	1.46918	1291.56	1287.89	-2.64454	-1.02434	-3.41571	-0.15816
02-12-2020 10:43:08	1.22	4.95	30	102.6	429.98	49	519				10.317	18.573	1.7	0.73459	1.46918	1291.56	1287.89	-2.63167	-1.03721	-3.46847	-0.178775
02-12-2020 10:44:08	1.23	4.95	30	102.6	430.03	49	519				10.317	18.573	1.7	0.73459	1.46918	1291.56	1287.89	-2.63167	-1.03721	-3.49479	-0.189147
02-12-2020 10:45:08	1.25	4.95	30	102.6	429.94	49	519				10.317	18.573	1.7	0.73459	1.46918	1291.56	1287.89	-2.63167	-1.03721	-3.54742	-0.209891
02-12-2020 10:46:08	1.27	4.97	30	102.6	429.89	48.98	519				10.317	18.573	2.2	0.76344	1.52688	1291.56	1287.89	-2.63167	-1.03721	-3.60005	-0.230635
02-12-2020 10:47:08	1.28	4.97	30	102.6	429.98	49.01	519				10.317	18.573	2.2	0.76344	1.52688	1291.56	1287.89	-2.63167	-1.03721	-3.62637	-0.241007
02-12-2020 10:48:08	1.3	4.96	30	102.6	430.03	49.01	519				10.317	18.573	2.2	0.76344	1.52688	1291.56	1287.89	-2.63167	-1.03721	-3.679	-0.261752
02-12-2020 10:49:08	1.32	4.96	30	102.6	429.94	49	519				10.317	18.573	2.2	0.76344	1.52688	1291.56	1287.89	-2.63167	-1.03721	-3.73164	-0.282496
02-12-2020 10:50:08	1.33	4.96	30	102.6	429.98	49	519				10.317	18.573	2.2	0.76344	1.52688	1291.56	1287.89	-2.63167	-1.03721	-3.75795	-0.292868
02-12-2020 10:51:08	1.35	4.95	30	102.6	429.98	49	519				10.317	18.573	2.2	0.76344	1.52688	1291.56	1287.89	-2.63167	-1.03721	-3.81059	-0.313612
02-12-2020 10:52:08	1.37	4.95	30	102.6	429.89	48.98	519				10.317	18.573	2.2	0.76344	1.52688	1291.56	1287.89	-2.63167	-1.03721	-3.86322	-0.334356
02-12-2020 10:53:08	1.38	4.95	30	102.6	429.98	49.01	519				10.317	18.573	2.5	0.78075	1.5615	1291.56	1287.89	-2.63167	-1.03721	-3.88954	-0.344728
02-12-2020 10:54:08	1.4	4.97	30	102.6	429.98	48.99	519				10.317	18.573	3.2	0.82114	1.64228	1291.56	1287.89	-2.63167	-1.03721	-3.94217	-0.365472
02-12-2020 10:55:08	1.42	4.97	30	102.6	429.98	49	519				10.3	18.568	3.2	0.82114	1.64228	1291.56	1287.49	-2.77001	-1.29718	-3.99619	-0.388816
02-12-2020 10:56:08	1.43	4.96	30	102.6	430.03	49	519				10.3	18.568	3.2	0.82114	1.64228	1291.56	1287.49	-2.77001	-1.29718	-4.02389	-0.401788
02-12-2020 10:57:08	1.45	4.96	30	102.6	429.98	48.99	519				10.3	18.568	3.2	0.82114	1.64228	1291.56	1287.49	-2.77001	-1.29718	-4.07929	-0.427731
02-12-2020 10:58:08	1.47	4.96	30	102.6	429.98	49	519				10.3	18.568	3.2	0.82114	1.64228	1291.56	1287.49	-2.77001	-1.29718	-4.13469	-0.453675
02-12-2020 10:59:08	1.48	4.95	30	102.6	430.03	48.99	519				10.3	18.568	3.2	0.82114	1.64228	1291.56	1287.49	-2.77001	-1.29718	-4.16239	-0.466647
02-12-2020 11:00:08	1.5	4.95	30	102.6	429.94	49	519				10.3	18.568	3.2	0.82114	1.64228	1291.56	1287.49	-2.77001	-1.29718	-4.21779	-0.49259
02-12-2020 11:01:08	1.52	4.95	30	102.6	429.98	48.99	519				10.3	18.568	3.5	0.83845	1.6769	1291.56	1287.49	-2.77001	-1.29718	-4.27319	-0.518534
02-12-2020 11:02:08	1.53	4.97	30	102.6	429.94	49	519				10.3	18.568	3.7	0.84999	1.69998	1291.56	1287.49	-2.77001	-1.29718	-4.30089	-0.531506
02-12-2020 11:03:08	1.55	4.97	30	102.6	430.08	48.98	519				10.3	18.568	3.7	0.84999	1.69998	1291.56	1287.49	-2.77001	-1.29718	-4.35629	-0.557449
02-12-2020 11:04:08	1.57	4.96	30	102.6	429.94	48.99	519				10.3	18.568	3.7	0.84999	1.69998	1291.56	1287.49	-2.77001	-1.29718	-4.41169	-0.583393
02-12-2020 11:05:08	1.58	4.96	30	102.6	429.94	48.99	519				10.3	18.568	3.7	0.84999	1.69998	1291.56	1287.49	-2.77001	-1.29718	-4.43939	-0.596364
02-12-2020 11:06:08	1.6	4.96	30	102.5	429.98	49	519				10.3	18.568	3.7	0.84999	1.69998	1291.56	1287.49	-2.77001	-1.29718	-4.49479	-0.622308
02-12-2020 11:07:08	1.62	4.96	30	102.5	429.89	48.99	519				10.311	18.566	3.7	0.84999	1.69998	1291.56	1287.65	-2.76553	-1.13876	-4.55015	-0.646667
02-12-2020 11:08:08	1.63	4.95	30	102.6	429.98	49	519				10.312	18.567	3.7	0.84999	1.69998	1291.56	1287.69	-2.74594	-1.12214	-4.5777	-0.657972
02-12-2020 11:09:08	1.65	4.95	30	102.6	429.98	49	519				10.312	18.567	3.7	0.84999	1.69998	1291.56	1287.69	-2.74594	-1.12214	-4.63262	-0.680415
02-12-2020 11:10:08	1.67	4.97	30	102.6	429.98	48.98	519				10.312	18.567	4.2	0.87884	1.75768	1291.56	1287.69	-2.74594	-1.12214	-4.68754	-0.702858
02-12-2020 11:11:08	1.68	4.97	30	102.6	429.98	49	519				10.312	18.567	4.2	0.87884	1.75768	1291.56	1287.69	-2.74594	-1.12214	-4.715	-0.714079
02-12-2020 11:12:08	1.7	4.97	30	102.6	429.98	49	519				10.312	18.567	4.2	0.87884	1.75768	1291.56	1287.69	-2.74594	-1.12214	-4.76992	-0.736522
02-12-2020 11:13:08	1.72	4.96	30	102.6	429.98	48.99	519				10.312	18.567	4.2	0.87884	1.75768	1291.56	1287.69	-2.74594	-1.12214	-4.82484	-0.758965
02-12-2020 11:14:08	1.73	4.96	30	102.6	429.94	48.99	519				10.312	18.567	4.2	0.87884	1.75768	1291.56	1287.69	-2.74594	-1.12214	-4.8523	-0.770186
02-12-2020 11:15:08	1.75	4.96	30	102.6	429.94	49	519				10.312	18.567	4.2	0.87884	1.75768	1291.56	1287.69	-2.74594	-1.12214	-4.90722	-0.792629
02-12-2020 11:16:08	1.77	4.95	30	102.6	429.98	48.99	519				10.312	18.567	4.2	0.87884	1.75768	1291.56	1287.69	-2.74594	-1.12214	-4.96213	-0.815072
02-12-2020 11:17:08	1.78	4.95	30	102.5	429.98	48.99	519				10.312	18.567	4.2	0.87884	1.75768	1291.56	1287.69	-2.74594	-1.12214	-4.98959	-0.826294
02-12-2020 11:18:08	1.8	4.97	30	102.5	429.94	49	519				10.312	18.567	4.7	0.90769	1.81538	1291.56	1287.69	-2.74594	-1.12214	-5.04451	-0.848736
02-12-2020 11:19:08	1.82	4.97	30	102.5	430.03	48.99	519				10.312	18.567	4.7	0.90769	1.81538	1291.56	1287.69	-2.74594	-1.12214	-5.09943	-0.871179
02-12-2020 11:20:08	1.83	4.97	30	102.6	429.94	49	519				10.302	18.56	4.7	0.90769	1.81538	1291.56	1287.38	-2.89319	-1.28262	-5.12763	-0.883203
02-12-2020 11:21:08	1.85	4.96	30	102.5	429.98	48.99	519				10.302	18.56	4.7	0.90769	1.81538	1291.56	1287.38	-2.89319	-1.28262	-5.18549	-0.908856
02-12-2020 11:22:08	1.87	4.96	30	102.5	429.94	49	519				10.302	18.56	4.7	0.90769	1.81538	1291.56	1287.38	-2.89319	-1.28262	-5.24335	-0.934508
02-12-2020 11:23:08	1.88	4.96	30	102.5	429.98	48.98	519				10.302	18.56	4.7	0.90769	1.81538	1291.56	1287.38	-2.89319	-1.28262	-5.27229	-0.947334
02-12-2020 11:24:08	1.9	4.95	30	102.5	429.94	49	519				10.302	18.56	4.7	0.90769	1.81538	1291.56	1287.38	-2.89319	-1.28262	-5.33015	-0.972986
02-12-2020 11:25:08	1.92	4.95	30	102.5	429.94	49	519				10.302	18.56	4.7	0.90769	1.81538	1291.56	1287.38	-2.89319	-1.28262	-5.38801	-0.998639
02-12-2020 11:26:08	1.93	4.95	30	102.5	429.94	49	519				10.302	18.56	5	0.925	1.85	1291.56	1287.38	-2.89319	-1.28262	-5.41695	-1.01147
02-12-2020 11:27:08	1.95	4.97	30	102.5	429.94	48.99	519				10.302	18.56	5.4	0.94808	1.89616	1291.56	1287.38	-2.89319	-1.28262	-5.47481	-1.03712
02-12-2020 11:28:08	1.97	4.97	30	102.5	430.03	49	519				10.302	18.56	5.4	0.94808	1.89616	1291.56	1287.38	-2.89319	-1.28262	-5.53267	-1.06277
02-12-2020 11:29:08	1.98	4.96	30	102.5	429.94	49	519				10.302	18.56	5.4	0.94808	1.89616	1291.56	1287.38	-2.89319	-1.28262	-5.56161	-1.0756
02-12-2020 11:30:08	2	4.96	30	102.5	429.98	48.99	519				10.302	18.56	5.4	0.94808	1.89616	1291.56	1287.38	-2.89319	-1.28262	-5.61947	-1.10125
02-12-2020 11:31:08	2.02	4.96	30	102.4	429.98	49	519				10.302	18.56	5.4	0.94808	1.89616	1291.56	1287.38	-2.89319	-1.28262	-5.67733	-1.1269
02-12-2020 11:32:08	2.03	4.95	30	102.5	430.03	48.99	519				10.307	18.553	5.4	0.94808	1.89616	1291.56	1287.34	-2.99002	-1.22198	-5.70675	-1.13942
02-12-2020 11:33:08	2.05	4.95	30	102.5	429.94	48.98	519				10.307	18.554	5.4	0.94808	1.89616	1291.56	1287.36	-2.97377	-1.22011	-5.76639	-1.16384
02-12-2020 11:34:08	2.07	4.95	30	102.5	429.94	49	519				10.307	18.554	5.7	0.96539	1.93078	1291.56	1287.36	-2.97377	-1.22011	-5.82586	-1.18825
02-12-2020 11:35:08	2.08	4.97	30	102.5	429.89	48.99	519				10.307	18.554	5.9	0.97693	1.95386	1291.56	1287.36	-2.97377	-1.22011	-5.8556	-1.20045
02-12-2020 11:36:08	2.1	4.97	30	102.5	429.98	48.99	519				10.307	18.554	5.9	0.97693	1.95386	1291.56	1287.36	-2.97377	-1.22011	-5.91508	-1.22485
02-12-2020 11:37:08	2.12	4.96	30	102.5	430.03	48.99	519				10.307	18.554	5.9	0.97693	1.95386	1291.56	1287.36	-2.97377	-1.22011	-5.97455	-1.24925
02-12-2020 11:38:08	2.13	4.96	30	102.4	430.03	48.99	519				10.307	18.554	5.9	0.97693	1.95386	1291.56	1287.36	-2.97377	-1.22011	-6.00429	-1.26145
02-12-2020 11:39:08	2.15	4.96	30	102.5	430.03	49	519				10.307	18.554	5.9	0.97693	1.95386	1291.56	1287.36	-2.97377	-1.22011	-6.06376	-1.28586
02-12-2020 11:40:08	2.17	4.96	30	102.4	430.03	49.01	519				10.307	18.554	5.9	0.97693	1.95386	1291.56	1287.36	-2.97377	-1.22011	-6.12324	-1.31026
02-12-2020 11:41:08	2.18	4.95	30	102.4	430.03	49	519				10.307	18.554	5.9	0.97693	1.95386	1291.56	1287.36	-2.97377	-1.22011	-6.15298	-1.32246
02-12-2020 11:42:08	2.2	4.95	30	102.5	429.89	48.98	519				10.307	18.554	6	0.9827	1.9654	1291.56	1287.36	-2.97377	-1.22011	-6.21245	-1.34686
02-12-2020 11:43:08	2.22	4.97	30	102.5	429.94	48.99	519				10.307	18.554	6.4	1.00578	2.01156	1291.56	1287.36	-2.97377	-1.22011	-6.27193	-1.37126
02-12-2020 11:44:08	2.23	4.97	30	102.5	430.03	48.99	519				10.307	18.554	6.4	1.00578	2.01156	1291.56	1287.36	-2.97377	-1.22011	-6.30167	-1.38346
02-12-2020 11:45:08	2.25	4.96	30	102.5	429.94	49.01	519				10.296	18.538	6.4	1.00578	2.01156	1291.56	1286.87	-3.2703	-1.41202	-6.36411	-1.40979
02-12-2020 11:46:08	2.27	4.96	30	102.5	429.98	49	519				10.296	18.538	6.4	1.00578	2.01156	1291.56	1286.87	-3.2703	-1.41202	-6.42951	-1.43803
02-12-2020 11:47:08	2.28	4.96	30	102.5	429.98	49	519				10.296	18.538	6.4	1.00578	2.01156	1291.56	1286.87	-3.2703	-1.41202	-6.46222	-1.45215
02-12-2020 11:48:08	2.3	4.96	30	102.4	430.08	48.99	519				10.296	18.538	6.4	1.00578	2.01156	1291.56	1286.87	-3.2703	-1.41202	-6.52762	-1.48039
02-12-2020 11:49:08	2.32	4.95	30	102.5	429.94	48.98	519				10.296	18.538	6.4	1.00578	2.01156	1291.56	1286.87	-3.2703	-1.41202	-6.59303	-1.50863
02-12-2020 11:50:08	2.33	4.95	30	102.4	429.94	49.01	519				10.296	18.538	6.5	1.01155	2.0231	1291.56	1286.87	-3.2703	-1.41202	-6.62573	-1.52275
02-12-2020 11:51:08	2.35	4.97	30	102.5	430.03	48.99	519				10.296	18.538	6.9	1.03463	2.06926	1291.56	1286.87	-3.2703	-1.41202	-6.69114	-1.55099
02-12-2020 11:52:08	2.37	4.97	30	102.5	429.98	48.99	519				10.296	18.538	6.9	1.03463	2.06926	1291.56	1286.87	-3.2703	-1.41202	-6.75654	-1.57923
02-12-2020 11:53:08	2.38	4.96	30	102.5	429.89	49	519				10.296	18.538	6.9	1.03463	2.06926	1291.56	1286.87	-3.2703	-1.41202	-6.78925	-1.59335
02-12-2020 11:54:08	2.4	4.96	30	102.5	429.98	49	519				10.296	18.538	6.9	1.03463	2.06926	1291.56	1286.87	-3.2703	-1.41202	-6.85465	-1.62159
02-12-2020 11:55:08	2.42	4.96	30	102.4	429.98	48.99	519				10.296	18.538	6.9	1.03463	2.06926	1291.56	1286.87	-3.2703	-1.41202	-6.92006	-1.64983
02-12-2020 11:56:08	2.43	4.95	30	102.4	429.98	49.01	519				10.296	18.538	6.9	1.03463	2.06926	1291.56	1286.87	-3.2703	-1.41202	-6.95276	-1.66395
02-12-2020 11:57:08	2.45	4.95	30	102.4	429.98	49	519				10.295	18.539	6.9	1.03463	2.06926	1291.56	1286.87	-3.25744	-1.42488	-7.01804	-1.69232
02-12-2020 11:58:08	2.47	4.95	30	102.5	429.94	48.99	519				10.297	18.536	7.2	1.05194	2.10388	1291.56	1286.86	-3.2994	-1.40101	-7.08361	-1.72058
02-12-2020 11:59:08	2.48	4.97	30	102.4	429.98	49	519				10.297	18.536	7.4	1.06348	2.12696	1291.56	1286.86	-3.2994	-1.40101	-7.1166	-1.73459
02-12-2020 12:00:08	2.5	4.97	30	102.4	429.98	48.99	519				10.297	18.536	7.4	1.06348	2.12696	1291.56	1286.86	-3.2994	-1.40101	-7.18259	-1.76261
02-12-2020 12:01:08	2.52	4.96	30	102.4	429.94	49.01	519				10.297	18.536	7.4	1.06348	2.12696	1291.56	1286.86	-3.2994	-1.40101	-7.24858	-1.79063
02-12-2020 12:02:08	2.53	4.96	30	102.4	429.98	48.99	519				10.297	18.536	7.4	1.06348	2.12696	1291.56	1286.86	-3.2994	-1.40101	-7.28157	-1.80464
02-12-2020 12:03:08	2.55	4.96	30	102.4	429.98	48.99	519				10.297	18.536	7.4	1.06348	2.12696	1291.56	1286.86	-3.2994	-1.40101	-7.34756	-1.83266
02-12-2020 12:04:08	2.57	4.95	30	102.4	429.94	49	519				10.297	18.536	7.4	1.06348	2.12696	1291.56	1286.86	-3.2994	-1.40101	-7.41355	-1.86068
02-12-2020 12:05:08	2.58	4.95	30	102.4	429.94	49	519				10.297	18.536	7.5	1.06925	2.1385	1291.56	1286.86	-3.2994	-1.40101	-7.44654	-1.87469
02-12-2020 12:06:08	2.6	4.97	30	102.4	429.98	48.98	519				10.297	18.536	8.4	1.12118	2.24236	1291.56	1286.86	-3.2994	-1.40101	-7.51253	-1.90271
02-12-2020 12:07:08	2.62	4.97	30	102.4	429.94	48.98	519				10.297	18.536	8.4	1.12118	2.24236	1291.56	1286.86	-3.2994	-1.40101	-7.57852	-1.93073
02-12-2020 12:08:08	2.63	4.97	30	102.4	430.03	48.99	519				10.297	18.536	8.4	1.12118	2.24236	1291.56	1286.86	-3.2994	-1.40101	-7.61151	-1.94474
02-12-2020 12:09:08	2.65	4.96	30	102.4	429.98	49.01	519				10.297	18.536	8.4	1.12118	2.24236	1291.56	1286.86	-3.2994	-1.40101	-7.6775	-1.97276
02-12-2020 12:10:08	2.67	4.96	30	102.4	430.03	49	519				10.278	18.534	8.4	1.12118	2.24236	1291.56	1286.48	-3.39548	-1.68453	-7.74445	-2.00361
02-12-2020 12:11:08	2.68	4.96	30	102.4	429.94	49	519				10.278	18.534	8.4	1.12118	2.24236	1291.56	1286.48	-3.39548	-1.68453	-7.7784	-2.02046
02-12-2020 12:12:08	2.7	4.95	30	102.4	429.84	49	519				10.278	18.534	8.4	1.12118	2.24236	1291.56	1286.48	-3.39548	-1.68453	-7.84631	-2.05415
02-12-2020 12:13:08	2.72	4.95	30	102.4	429.89	48.99	519				10.278	18.534	8.4	1.12118	2.24236	1291.56	1286.48	-3.39548	-1.68453	-7.91422	-2.08784
02-12-2020 12:14:08	2.73	4.97	30	102.4	429.94	49	519				10.278	18.534	8.6	1.13272	2.26544	1291.56	1286.48	-3.39548	-1.68453	-7.94818	-2.10469
02-12-2020 12:15:08	2.75	4.96	30	102.4	429.98	48.99	519				10.278	18.534	8.6	1.13272	2.26544	1291.56	1286.48	-3.39548	-1.68453	-8.01609	-2.13838
02-12-2020 12:16:08	2.77	4.96	30	102.4	429.94	48.99	519				10.278	18.534	8.6	1.13272	2.26544	1291.56	1286.48	-3.39548	-1.68453	-8.084	-2.17207
02-12-2020 12:17:08	2.78	4.96	30	102.4	430.03	49	519				10.278	18.534	8.6	1.13272	2.26544	1291.56	1286.48	-3.39548	-1.68453	-8.11795	-2.18891
02-12-2020 12:18:08	2.8	4.96	30	102.4	429.98	49	519				10.278	18.534	8.6	1.13272	2.26544	1291.56	1286.48	-3.39548	-1.68453	-8.18586	-2.2226
02-12-2020 12:19:08	2.82	4.95	30	102.4	429.98	48.99	519				10.278	18.534	8.6	1.13272	2.26544	1291.56	1286.48	-3.39548	-1.68453	-8.25377	-2.25629
02-12-2020 12:20:08	2.83	4.95	30	102.4	429.98	49	519				10.278	18.534	8.7	1.13849	2.27698	1291.56	1286.48	-3.39548	-1.68453	-8.28773	-2.27314
02-12-2020 12:21:08	2.85	4.97	30	102.4	430.03	49	519				10.278	18.534	9.1	1.16157	2.32314	1291.56	1286.48	-3.39548	-1.68453	-8.35563	-2.30683
02-12-2020 12:22:08	2.87	4.97	30	102.3	429.94	49	519				10.279	18.525	9.1	1.16157	2.32314	1291.56	1286.33	-3.53805	-1.68652	-8.42497	-2.34054
02-12-2020 12:23:08	2.88	4.96	30	102.4	429.98	49	519				10.281	18.535	9.1	1.16157	2.32314	1291.56	1286.55	-3.36923	-1.6385	-8.45951	-2.35716
02-12-2020 12:24:08	2.9	4.96	30	102.3	429.98	48.99	519				10.281	18.535	9.1	1.16157	2.32314	1291.56	1286.55	-3.36923	-1.6385	-8.52689	-2.38993
02-12-2020 12:25:08	2.92	4.96	30	102.4	429.94	48.99	519				10.281	18.535	9.1	1.16157	2.32314	1291.56	1286.55	-3.36923	-1.6385	-8.59428	-2.4227
02-12-2020 12:26:08	2.93	4.95	30	102.4	429.94	48.99	519				10.281	18.535	9.1	1.16157	2.32314	1291.56	1286.55	-3.36923	-1.6385	-8.62797	-2.43909
02-12-2020 12:27:08	2.95	4.95	30	102.4	429.98	48.99	519				10.281	18.535	9.1	1.16157	2.32314	1291.56	1286.55	-3.36923	-1.6385	-8.69535	-2.47186
02-12-2020 12:28:08	2.97	4.95	30	102.4	430.03	48.99	519				10.281	18.535	9.4	1.17888	2.35776	1291.56	1286.55	-3.36923	-1.6385	-8.76274	-2.50463
02-12-2020 12:29:08	2.98	4.97	30	102.4	429.98	48.99	519				10.281	18.535	9.6	1.19042	2.38084	1291.56	1286.55	-3.36923	-1.6385	-8.79643	-2.52101
02-12-2020 12:30:08	3	4.97	30	102.3	429.98	49	519				10.281	18.535	9.6	1.19042	2.38084	1291.56	1286.55	-3.36923	-1.6385	-8.86381	-2.55378
02-12-2020 12:31:08	3.02	4.96	30	102.3	429.94	48.99	519				10.281	18.535	9.6	1.19042	2.38084	1291.56	1286.55	-3.36923	-1.6385	-8.9312	-2.58655
02-12-2020 12:32:08	3.03	4.96	30	102.4	429.94	48.99	519				10.281	18.535	9.6	1.19042	2.38084	1291.56	1286.55	-3.36923	-1.6385	-8.96489	-2.60294
02-12-2020 12:33:08	3.05	4.96	30	102.3	429.98	48.99	519				10.281	18.535	9.6	1.19042	2.38084	1291.56	1286.55	-3.36923	-1.6385	-9.03227	-2.63571
02-12-2020 12:34:08	3.07	4.95	30	102.3	430.03	49	519				10.281	18.535	9.6	1.19042	2.38084	1291.56	1286.55	-3.36923	-1.6385	-9.09966	-2.66848
02-12-2020 12:35:08	3.08	4.95	30	102.3	429.94	49	519				10.284	18.526	9.7	1.19619	2.39238	1291.56	1286.44	-3.50511	-1.61105	-9.13403	-2.68473
02-12-2020 12:36:08	3.1	4.97	30	102.3	429.89	48.99	519				10.284	18.526	10.6	1.24812	2.49624	1291.56	1286.44	-3.50511	-1.61105	-9.20413	-2.71695
02-12-2020 12:37:08	3.12	4.97	30	102.3	429.94	48.99	519				10.284	18.526	10.6	1.24812	2.49624	1291.56	1286.44	-3.50511	-1.61105	-9.27424	-2.74917
02-12-2020 12:38:08	3.13	4.96	30	102.4	429.94	49	519				10.284	18.526	10.6	1.24812	2.49624	1291.56	1286.44	-3.50511	-1.61105	-9.30929	-2.76528
02-12-2020 12:39:08	3.15	4.96	30	102.3	429.94	48.99	519				10.284	18.526	10.6	1.24812	2.49624	1291.56	1286.44	-3.50511	-1.61105	-9.37939	-2.7975
02-12-2020 12:40:08	3.17	4.96	30	102.3	429.98	49	519				10.284	18.526	10.6	1.24812	2.49624	1291.56	1286.44	-3.50511	-1.61105	-9.44949	-2.82972
02-12-2020 12:41:08	3.18	4.95	30	102.3	430.03	48.99	519				10.284	18.526	10.6	1.24812	2.49624	1291.56	1286.44	-3.50511	-1.61105	-9.48454	-2.84583
02-12-2020 12:42:08	3.2	4.95	30	102.3	429.94	49	519				10.284	18.526	10.7	1.25389	2.50778	1291.56	1286.44	-3.50511	-1.61105	-9.55464	-2.87805
02-12-2020 12:43:08	3.22	4.97	30	102.3	429.98	49	519				10.284	18.526	11.1	1.27697	2.55394	1291.56	1286.44	-3.50511	-1.61105	-9.62475	-2.91027
02-12-2020 12:44:08	3.23	4.97	30	102.3	430.03	49	519				10.284	18.526	11.1	1.27697	2.55394	1291.56	1286.44	-3.50511	-1.61105	-9.6598	-2.92638
02-12-2020 12:45:08	3.25	4.97	30	102.3	429.94	48.98	519				10.284	18.526	11.1	1.27697	2.55394	1291.56	1286.44	-3.50511	-1.61105	-9.7299	-2.9586
02-12-2020 12:46:08	3.27	4.96	30	102.3	429.98	48.99	519				10.284	18.526	11.1	1.27697	2.55394	1291.56	1286.44	-3.50511	-1.61105	-9.8	-2.99083
02-12-2020 12:47:08	3.28	4.96	30	102.3	429.98	49	519				10.277	18.511	11.1	1.27697	2.55394	1291.56	1286.04	-3.77164	-1.74194	-9.83639	-3.00759
02-12-2020 12:48:08	3.3	4.96	30	102.3	429.98	48.99	519				10.277	18.519	11.1	1.27697	2.55394	1291.56	1286.19	-3.64201	-1.72709	-9.91052	-3.04228
02-12-2020 12:49:08	3.32	4.95	30	102.3	429.98	49	519				10.277	18.519	11.1	1.27697	2.55394	1291.56	1286.19	-3.64201	-1.72709	-9.98336	-3.07682
02-12-2020 12:50:08	3.33	4.95	30	102.3	429.89	48.99	519				10.277	18.519	11.2	1.28274	2.56548	1291.56	1286.19	-3.64201	-1.72709	-10.0198	-3.09409
02-12-2020 12:51:08	3.35	4.97	30	102.3	430.03	48.99	519				10.277	18.519	11.3	1.28851	2.57702	1291.56	1286.19	-3.64201	-1.72709	-10.0926	-3.12864
02-12-2020 12:52:08	3.37	4.96	30	102.3	429.94	49	519				10.277	18.519	11.3	1.28851	2.57702	1291.56	1286.19	-3.64201	-1.72709	-10.1655	-3.16318
02-12-2020 12:53:08	3.38	4.96	30	102.3	429.98	48.99	519				10.277	18.519	11.3	1.28851	2.57702	1291.56	1286.19	-3.64201	-1.72709	-10.2019	-3.18045
02-12-2020 12:54:08	3.4	4.96	30	102.3	430.03	48.99	519				10.277	18.519	11.3	1.28851	2.57702	1291.56	1286.19	-3.64201	-1.72709	-10.2747	-3.21499
02-12-2020 12:55:08	3.42	4.95	30	102.3	430.03	48.99	519				10.277	18.519	11.3	1.28851	2.57702	1291.56	1286.19	-3.64201	-1.72709	-10.3476	-3.24953
02-12-2020 12:56:08	3.43	4.95	30	102.3	429.98	48.99	519				10.277	18.519	11.3	1.28851	2.57702	1291.56	1286.19	-3.64201	-1.72709	-10.384	-3.2668
02-12-2020 12:57:08	3.45	4.95	30	102.3	429.94	48.99	519				10.277	18.519	11.6	1.30582	2.61164	1291.56	1286.19	-3.64201	-1.72709	-10.4568	-3.30134
02-12-2020 12:58:08	3.47	4.97	30	102.3	429.94	48.99	519				10.277	18.519	11.8	1.31736	2.63472	1291.56	1286.19	-3.64201	-1.72709	-10.5297	-3.33589
02-12-2020 12:59:08	3.48	4.97	30	102.3	429.98	49	519				10.277	18.519	11.8	1.31736	2.63472	1291.56	1286.19	-3.64201	-1.72709	-10.5661	-3.35316
02-12-2020 13:00:08	3.5	4.96	30	102.3	429.98	49	519				10.272	18.52	11.8	1.31736	2.63472	1291.56	1286.12	-3.6425	-1.79882	-10.6389	-3.38842
02-12-2020 13:01:08	3.52	4.96	30	102.3	429.89	48.99	519				10.272	18.52	11.8	1.31736	2.63472	1291.56	1286.12	-3.6425	-1.79882	-10.7118	-3.42439
02-12-2020 13:02:08	3.53	4.96	30	102.3	429.94	48.99	519				10.272	18.52	11.8	1.31736	2.63472	1291.56	1286.12	-3.6425	-1.79882	-10.7482	-3.44238
02-12-2020 13:03:08	3.55	4.95	30	102.3	429.98	48.98	519				10.272	18.52	11.8	1.31736	2.63472	1291.56	1286.12	-3.6425	-1.79882	-10.8211	-3.47836
02-12-2020 13:04:08	3.57	4.95	30	102.3	429.94	48.99	519				10.272	18.52	11.9	1.32313	2.64626	1291.56	1286.12	-3.6425	-1.79882	-10.8939	-3.51433
02-12-2020 13:05:08	3.58	4.97	30	102.3	429.94	48.98	519				10.272	18.52	12.8	1.37506	2.75012	1291.56	1286.12	-3.6425	-1.79882	-10.9303	-3.53232
02-12-2020 13:06:08	3.6	4.97	30	102.3	429.98	49	519				10.272	18.52	12.8	1.37506	2.75012	1291.56	1286.12	-3.6425	-1.79882	-11.0032	-3.5683
02-12-2020 13:07:08	3.62	4.97	30	102.3	429.94	48.99	519				10.272	18.52	12.8	1.37506	2.75012	1291.56	1286.12	-3.6425	-1.79882	-11.076	-3.60428
02-12-2020 13:08:08	3.63	4.96	30	102.3	429.98	48.99	519				10.272	18.52	12.8	1.37506	2.75012	1291.56	1286.12	-3.6425	-1.79882	-11.1125	-3.62226
02-12-2020 13:09:08	3.65	4.96	30	102.3	429.98	49	519				10.272	18.52	12.8	1.37506	2.75012	1291.56	1286.12	-3.6425	-1.79882	-11.1853	-3.65824
02-12-2020 13:10:08	3.67	4.96	30	102.3	429.98	49	519				10.272	18.52	12.8	1.37506	2.75012	1291.56	1286.12	-3.6425	-1.79882	-11.2582	-3.69422
02-12-2020 13:11:08	3.68	4.95	30	102.3	429.89	48.99	519				10.272	18.52	12.8	1.37506	2.75012	1291.56	1286.12	-3.6425	-1.79882	-11.2946	-3.7122
02-12-2020 13:12:08	3.7	4.95	30	102.3	429.98	48.99	519				10.279	18.511	12.9	1.38083	2.76166	1291.56	1286.08	-3.76495	-1.71251	-11.3687	-3.74732
02-12-2020 13:13:08	3.72	4.97	30	102.3	429.98	48.99	519				10.28	18.519	13.3	1.40391	2.80782	1291.56	1286.24	-3.63197	-1.68295	-11.4426	-3.78127
02-12-2020 13:14:08	3.73	4.97	30	102.3	430.03	49	519				10.28	18.519	13.3	1.40391	2.80782	1291.56	1286.24	-3.63197	-1.68295	-11.4789	-3.7981
02-12-2020 13:15:08	3.75	4.96	30	102.3	430.03	49	519				10.28	18.519	13.3	1.40391	2.80782	1291.56	1286.24	-3.63197	-1.68295	-11.5516	-3.83176
02-12-2020 13:16:08	3.77	4.96	30	102.3	430.03	49	519				10.28	18.519	13.3	1.40391	2.80782	1291.56	1286.24	-3.63197	-1.68295	-11.6242	-3.86542
02-12-2020 13:17:08	3.78	4.96	30	102.3	430.03	48.99	519				10.28	18.519	13.3	1.40391	2.80782	1291.56	1286.24	-3.63197	-1.68295	-11.6605	-3.88225
02-12-2020 13:18:08	3.8	4.95	30	102.3	429.94	48.99	519				10.28	18.519	13.3	1.40391	2.80782	1291.56	1286.24	-3.63197	-1.68295	-11.7332	-3.91591
02-12-2020 13:19:08	3.82	4.95	30	102.3	429.89	48.99	519				10.28	18.519	13.3	1.40391	2.80782	1291.56	1286.24	-3.63197	-1.68295	-11.8058	-3.94957
02-12-2020 13:20:08	3.83	4.97	30	102.3	429.94	49	519				10.28	18.519	13.8	1.43276	2.86552	1291.56	1286.24	-3.63197	-1.68295	-11.8421	-3.9664
02-12-2020 13:21:08	3.85	4.97	30	102.2	429.94	49	519				10.28	18.519	13.8	1.43276	2.86552	1291.56	1286.24	-3.63197	-1.68295	-11.9148	-4.00006
02-12-2020 13:22:08	3.87	4.97	30	102.3	429.94	49	519				10.28	18.519	13.8	1.43276	2.86552	1291.56	1286.24	-3.63197	-1.68295	-11.9874	-4.03371
02-12-2020 13:23:08	3.88	4.96	30	102.2	429.98	48.99	519				10.28	18.519	13.8	1.43276	2.86552	1291.56	1286.24	-3.63197	-1.68295	-12.0237	-4.05054
02-12-2020 13:24:08	3.9	4.96	30	102.2	429.94	48.99	519				10.28	18.519	13.8	1.43276	2.86552	1291.56	1286.24	-3.63197	-1.68295	-12.0964	-4.0842
02-12-2020 13:25:08	3.92	4.96	30	102.2	429.98	49	519				10.275	18.507	13.8	1.43276	2.86552	1291.56	1285.93	-3.84313	-1.77881	-12.1711	-4.11882
02-12-2020 13:26:08	3.93	4.95	30	102.3	429.98	48.98	519				10.275	18.507	13.8	1.43276	2.86552	1291.56	1285.93	-3.84313	-1.77881	-12.2096	-4.13661
02-12-2020 13:27:08	3.95	4.95	30	102.3	429.94	48.99	519				10.275	18.507	13.8	1.43276	2.86552	1291.56	1285.93	-3.84313	-1.77881	-12.2864	-4.17218
02-12-2020 13:28:08	3.97	4.97	30	102.2	429.98	49.01	519				10.275	18.507	14.3	1.46161	2.92322	1291.56	1285.93	-3.84313	-1.77881	-12.3633	-4.20776
02-12-2020 13:29:08	3.98	4.97	30	102.3	429.98	48.99	519				10.275	18.507	14.3	1.46161	2.92322	1291.56	1285.93	-3.84313	-1.77881	-12.4017	-4.22555
02-12-2020 13:30:08	4	4.97	30	102.2	429.98	48.99	519				10.275	18.507	14.3	1.46161	2.92322	1291.56	1285.93	-3.84313	-1.77881	-12.4786	-4.26113
02-12-2020 13:31:08	4.02	4.96	30	102.2	430.08	49	519				10.275	18.507	14.3	1.46161	2.92322	1291.56	1285.93	-3.84313	-1.77881	-12.5554	-4.2967
02-12-2020 13:32:08	4.03	4.96	30	102.3	429.94	48.99	519				10.275	18.507	14.3	1.46161	2.92322	1291.56	1285.93	-3.84313	-1.77881	-12.5939	-4.31449
02-12-2020 13:33:08	4.05	4.96	30	102.2	429.94	49	519				10.275	18.507	14.3	1.46161	2.92322	1291.56	1285.93	-3.84313	-1.77881	-12.6707	-4.35007
02-12-2020 13:34:08	4.07	4.95	30	102.2	429.94	49	519				10.275	18.507	14.3	1.46161	2.92322	1291.56	1285.93	-3.84313	-1.77881	-12.7476	-4.38564
02-12-2020 13:35:08	4.08	4.95	30	102.2	429.98	48.99	519				10.275	18.507	14.4	1.46738	2.93476	1291.56	1285.93	-3.84313	-1.77881	-12.786	-4.40343
02-12-2020 13:36:08	4.1	4.97	30	102.2	430.03	48.99	519				10.275	18.507	15.3	1.51931	3.03862	1291.56	1285.93	-3.84313	-1.77881	-12.8629	-4.43901
02-12-2020 13:37:08	4.12	4.97	30	102.2	429.94	48.99	519				10.265	18.498	15.3	1.51931	3.03862	1291.56	1285.59	-4.02232	-1.9426	-12.9415	-4.47622
02-12-2020 13:38:08	4.13	4.96	30	102.2	429.98	48.99	519				10.266	18.509	15.3	1.51931	3.03862	1291.56	1285.81	-3.84079	-1.90751	-12.9809	-4.49547
02-12-2020 13:39:08	4.15	4.96	30	102.2	429.94	49	519				10.266	18.509	15.3	1.51931	3.03862	1291.56	1285.81	-3.84079	-1.90751	-13.0577	-4.53362
02-12-2020 13:40:08	4.17	4.96	30	102.2	429.98	48.99	519				10.266	18.509	15.3	1.51931	3.03862	1291.56	1285.81	-3.84079	-1.90751	-13.1345	-4.57177
02-12-2020 13:41:08	4.18	4.95	30	102.2	429.98	48.99	519				10.266	18.509	15.3	1.51931	3.03862	1291.56	1285.81	-3.84079	-1.90751	-13.1729	-4.59085
02-12-2020 13:42:08	4.2	4.95	30	102.2	430.03	48.99	519				10.266	18.509	15.3	1.51931	3.03862	1291.56	1285.81	-3.84079	-1.90751	-13.2497	-4.629
02-12-2020 13:43:08	4.22	4.97	30	102.2	429.94	49	519				10.266	18.509	15.8	1.54816	3.09632	1291.56	1285.81	-3.84079	-1.90751	-13.3265	-4.66715
02-12-2020 13:44:08	4.23	4.97	30	102.2	429.94	49	519				10.266	18.509	15.8	1.54816	3.09632	1291.56	1285.81	-3.84079	-1.90751	-13.3649	-4.68622
02-12-2020 13:45:08	4.25	4.96	30	102.2	430.03	48.99	519				10.266	18.509	15.8	1.54816	3.09632	1291.56	1285.81	-3.84079	-1.90751	-13.4418	-4.72437
02-12-2020 13:46:08	4.27	4.96	30	102.2	429.94	48.99	519				10.266	18.509	15.8	1.54816	3.09632	1291.56	1285.81	-3.84079	-1.90751	-13.5186	-4.76252
02-12-2020 13:47:08	4.28	4.96	30	102.2	429.98	48.99	519				10.266	18.509	15.8	1.54816	3.09632	1291.56	1285.81	-3.84079	-1.90751	-13.557	-4.7816
02-12-2020 13:48:08	4.3	4.95	30	102.2	429.94	48.99	519				10.266	18.509	15.8	1.54816	3.09632	1291.56	1285.81	-3.84079	-1.90751	-13.6338	-4.81975
02-12-2020 13:49:08	4.32	4.95	30	102.2	429.98	48.98	519				10.266	18.509	15.8	1.54816	3.09632	1291.56	1285.81	-3.84079	-1.90751	-13.7106	-4.8579
02-12-2020 13:50:08	4.33	4.97	30	102.2	429.98	49	519				10.269	18.506	16.3	1.57701	3.15402	1291.56	1285.81	-3.87937	-1.86893	-13.7492	-4.87678
02-12-2020 13:51:08	4.35	4.97	30	102.2	429.94	48.99	519				10.269	18.506	16.3	1.57701	3.15402	1291.56	1285.81	-3.87937	-1.86893	-13.8268	-4.91416
02-12-2020 13:52:08	4.37	4.96	30	102.2	429.94	49	519				10.269	18.506	16.3	1.57701	3.15402	1291.56	1285.81	-3.87937	-1.86893	-13.9044	-4.95154
02-12-2020 13:53:08	4.38	4.96	30	102.2	429.94	49.01	519				10.269	18.506	16.3	1.57701	3.15402	1291.56	1285.81	-3.87937	-1.86893	-13.9432	-4.97023
02-12-2020 13:54:08	4.4	4.96	30	102.2	429.98	49	519				10.269	18.506	16.3	1.57701	3.15402	1291.56	1285.81	-3.87937	-1.86893	-14.0208	-5.0076
02-12-2020 13:55:08	4.42	4.95	30	102.2	429.98	48.99	519				10.269	18.506	16.3	1.57701	3.15402	1291.56	1285.81	-3.87937	-1.86893	-14.0984	-5.04498
02-12-2020 13:56:08	4.43	4.95	30	102.2	429.98	48.98	519				10.269	18.506	16.3	1.57701	3.15402	1291.56	1285.81	-3.87937	-1.86893	-14.1372	-5.06367
02-12-2020 13:57:08	4.45	4.97	30	102.2	429.98	48.99	519				10.269	18.506	16.8	1.60586	3.21172	1291.56	1285.81	-3.87937	-1.86893	-14.2147	-5.10105
02-12-2020 13:58:08	4.47	4.97	30	102.2	429.94	48.99	519				10.269	18.506	16.8	1.60586	3.21172	1291.56	1285.81	-3.87937	-1.86893	-14.2923	-5.13843
02-12-2020 13:59:08	4.48	4.96	30	102.2	429.98	48.99	519				10.269	18.506	16.8	1.60586	3.21172	1291.56	1285.81	-3.87937	-1.86893	-14.3311	-5.15712
02-12-2020 14:00:08	4.5	4.96	30	102.2	429.98	49	519				10.269	18.506	16.8	1.60586	3.21172	1291.56	1285.81	-3.87937	-1.86893	-14.4087	-5.1945
02-12-2020 14:01:08	4.52	4.96	30	102.2	430.03	49	519				10.269	18.506	16.8	1.60586	3.21172	1291.56	1285.81	-3.87937	-1.86893	-14.4863	-5.23188
02-12-2020 14:02:08	4.53	4.95	30	102.2	430.03	49	519				10.266	18.484	16.8	1.60586	3.21172	1291.56	1285.36	-4.24566	-1.95383	-14.5269	-5.25099
02-12-2020 14:03:08	4.55	4.95	30	102.2	429.98	49	519				10.267	18.505	16.9	1.61163	3.22326	1291.56	1285.75	-3.90227	-1.90021	-14.6084	-5.28953
02-12-2020 14:04:08	4.57	4.97	30	102.2	429.94	49	519				10.267	18.505	17.8	1.66356	3.32712	1291.56	1285.75	-3.90227	-1.90021	-14.6864	-5.32754
02-12-2020 14:05:08	4.58	4.97	30	102.2	430.03	49.01	519				10.267	18.505	17.8	1.66356	3.32712	1291.56	1285.75	-3.90227	-1.90021	-14.7255	-5.34654
02-12-2020 14:06:08	4.6	4.96	30	102.2	429.98	49	519				10.267	18.505	17.8	1.66356	3.32712	1291.56	1285.75	-3.90227	-1.90021	-14.8035	-5.38454
02-12-2020 14:07:08	4.62	4.96	30	102.2	429.98	49	519				10.267	18.505	17.8	1.66356	3.32712	1291.56	1285.75	-3.90227	-1.90021	-14.8816	-5.42255
02-12-2020 14:08:08	4.63	4.96	30	102.2	429.98	48.99	519				10.267	18.505	17.8	1.66356	3.32712	1291.56	1285.75	-3.90227	-1.90021	-14.9206	-5.44155
02-12-2020 14:09:08	4.65	4.95	30	102.2	429.98	48.99	519				10.267	18.505	17.8	1.66356	3.32712	1291.56	1285.75	-3.90227	-1.90021	-14.9986	-5.47955
02-12-2020 14:10:08	4.67	4.95	30	102.2	430.03	48.98	519				10.267	18.505	17.9	1.66933	3.33866	1291.56	1285.75	-3.90227	-1.90021	-15.0767	-5.51756
02-12-2020 14:11:08	4.68	4.97	30	102.2	429.98	48.99	519				10.267	18.505	18.3	1.69241	3.38482	1291.56	1285.75	-3.90227	-1.90021	-15.1157	-5.53656
02-12-2020 14:12:08	4.7	4.96	30	102.2	429.94	49	519				10.267	18.505	18.3	1.69241	3.38482	1291.56	1285.75	-3.90227	-1.90021	-15.1937	-5.57456
02-12-2020 14:13:08	4.72	4.96	30	102.2	430.03	49	519				10.267	18.505	18.3	1.69241	3.38482	1291.56	1285.75	-3.90227	-1.90021	-15.2718	-5.61257
02-12-2020 14:14:08	4.73	4.96	30	102.2	429.94	48.99	519				10.267	18.505	18.3	1.69241	3.38482	1291.56	1285.75	-3.90227	-1.90021	-15.3108	-5.63157
02-12-2020 14:15:08	4.75	4.95	30	102.2	429.89	49	519				10.262	18.49	18.3	1.69241	3.38482	1291.56	1285.39	-4.16186	-2.00154	-15.3914	-5.67059
02-12-2020 14:16:08	4.77	4.95	30	102.2	429.89	48.99	519				10.262	18.49	18.4	1.69818	3.39636	1291.56	1285.39	-4.16186	-2.00154	-15.4747	-5.71062
02-12-2020 14:17:08	4.78	4.96	30	102.1	429.98	48.99	519				10.262	18.49	18.5	1.70395	3.4079	1291.56	1285.39	-4.16186	-2.00154	-15.5163	-5.73063
02-12-2020 14:18:08	4.8	4.96	30	102.2	429.94	49	519				10.262	18.49	18.5	1.70395	3.4079	1291.56	1285.39	-4.16186	-2.00154	-15.5995	-5.77066
02-12-2020 14:19:08	4.82	4.96	30	102.2	429.94	48.99	519				10.262	18.49	18.5	1.70395	3.4079	1291.56	1285.39	-4.16186	-2.00154	-15.6828	-5.81069
02-12-2020 14:20:08	4.83	4.95	30	102.1	429.94	48.99	519				10.262	18.49	18.5	1.70395	3.4079	1291.56	1285.39	-4.16186	-2.00154	-15.7244	-5.83071
02-12-2020 14:21:08	4.85	4.95	30	102.2	429.98	49	519				10.262	18.49	18.6	1.70972	3.41944	1291.56	1285.39	-4.16186	-2.00154	-15.8076	-5.87074
02-12-2020 14:22:08	4.87	4.97	30	102.1	429.98	48.99	519				10.262	18.49	19	1.7328	3.4656	1291.56	1285.39	-4.16186	-2.00154	-15.8909	-5.91077
02-12-2020 14:23:08	4.88	4.96	30	102.1	429.94	49	519				10.262	18.49	19	1.7328	3.4656	1291.56	1285.39	-4.16186	-2.00154	-15.9325	-5.93079
02-12-2020 14:24:08	4.9	4.96	30	102.1	429.98	49	519				10.262	18.49	19	1.7328	3.4656	1291.56	1285.39	-4.16186	-2.00154	-16.0157	-5.97082
02-12-2020 14:25:08	4.92	4.96	30	102.1	429.98	48.99	519				10.262	18.49	19	1.7328	3.4656	1291.56	1285.39	-4.16186	-2.00154	-16.099	-6.01085
02-12-2020 14:26:08	4.93	4.95	30	102.2	429.98	49	519				10.262	18.49	19	1.7328	3.4656	1291.56	1285.39	-4.16186	-2.00154	-16.1406	-6.03086
02-12-2020 14:27:08	4.95	4.95	30	102.1	429.98	48.98	519				10.258	18.484	19.3	1.75011	3.50022	1291.56	1285.21	-4.27233	-2.07145	-16.2249	-6.07159
02-12-2020 14:28:08	4.97	4.96	30	102.1	430.03	49	519				10.258	18.483	20	1.7905	3.581	1291.56	1285.19	-4.28851	-2.0733	-16.3105	-6.11304
02-12-2020 14:29:08	4.98	4.96	30	102.1	429.98	49	519				10.258	18.483	20	1.7905	3.581	1291.56	1285.19	-4.28851	-2.0733	-16.3534	-6.13377
02-12-2020 14:30:08	5	4.96	30	102.1	429.94	49.01	519				10.258	18.483	20	1.7905	3.581	1291.56	1285.19	-4.28851	-2.0733	-16.4392	-6.17524
02-12-2020 14:31:08	5.02	4.95	30	102.1	429.98	48.98	519				10.258	18.483	20	1.7905	3.581	1291.56	1285.19	-4.28851	-2.0733	-16.525	-6.21671
02-12-2020 14:32:08	5.03	4.95	30	102.1	429.98	49.01	519				10.258	18.483	20	1.7905	3.581	1291.56	1285.19	-4.28851	-2.0733	-16.5678	-6.23744
02-12-2020 14:33:08	5.05	4.96	30	102.1	429.89	49	519				10.258	18.483	20.2	1.80204	3.60408	1291.56	1285.19	-4.28851	-2.0733	-16.6536	-6.2789
02-12-2020 14:34:08	5.07	4.96	30	102.1	429.98	49	519				10.258	18.483	20.2	1.80204	3.60408	1291.56	1285.19	-4.28851	-2.0733	-16.7394	-6.32037
02-12-2020 14:35:08	5.08	4.96	30	102.1	429.98	49	519				10.258	18.483	20.2	1.80204	3.60408	1291.56	1285.19	-4.28851	-2.0733	-16.7823	-6.3411
02-12-2020 14:36:08	5.1	4.95	30	102.1	429.98	49	519				10.258	18.483	20.2	1.80204	3.60408	1291.56	1285.19	-4.28851	-2.0733	-16.868	-6.38257
02-12-2020 14:37:08	5.12	4.95	30	102.1	429.98	48.99	519				10.258	18.483	20.2	1.80204	3.60408	1291.56	1285.19	-4.28851	-2.0733	-16.9538	-6.42404
02-12-2020 14:38:08	5.13	4.97	30	102.1	429.94	48.99	519				10.258	18.483	20.7	1.83089	3.66178	1291.56	1285.19	-4.28851	-2.0733	-16.9967	-6.44477
02-12-2020 14:39:08	5.15	4.96	30	102	429.98	48.98	519				10.258	18.483	20.7	1.83089	3.66178	1291.56	1285.19	-4.28851	-2.0733	-17.0825	-6.48623
02-12-2020 14:40:08	5.17	4.96	30	102	430.03	48.98	519				10.253	18.48	20.7	1.83089	3.66178	1291.56	1285.05	-4.35373	-2.15236	-17.1689	-6.52849
02-12-2020 14:41:08	5.18	4.96	30	102.1	429.98	49	519				10.253	18.48	20.7	1.83089	3.66178	1291.56	1285.05	-4.35373	-2.15236	-17.2124	-6.55001
02-12-2020 14:42:08	5.2	4.95	30	102.1	429.98	48.99	519				10.253	18.48	20.7	1.83089	3.66178	1291.56	1285.05	-4.35373	-2.15236	-17.2995	-6.59306
02-12-2020 14:43:08	5.22	4.95	30	102.1	429.98	48.99	519				10.253	18.48	20.7	1.83089	3.66178	1291.56	1285.05	-4.35373	-2.15236	-17.3866	-6.63611
02-12-2020 14:44:08	5.23	4.97	30	102.1	429.89	48.99	519				10.253	18.48	21.2	1.85974	3.71948	1291.56	1285.05	-4.35373	-2.15236	-17.4301	-6.65763
02-12-2020 14:45:08	5.25	4.96	30	102.1	429.98	48.99	519				10.253	18.48	21.2	1.85974	3.71948	1291.56	1285.05	-4.35373	-2.15236	-17.5172	-6.70068
02-12-2020 14:46:08	5.27	4.96	30	102.1	430.03	49	519				10.253	18.48	21.2	1.85974	3.71948	1291.56	1285.05	-4.35373	-2.15236	-17.6043	-6.74373
02-12-2020 14:47:08	5.28	4.96	30	102.1	430.03	48.99	519				10.253	18.48	21.2	1.85974	3.71948	1291.56	1285.05	-4.35373	-2.15236	-17.6478	-6.76525
02-12-2020 14:48:08	5.3	4.95	30	102.1	429.98	48.99	519				10.253	18.48	21.2	1.85974	3.71948	1291.56	1285.05	-4.35373	-2.15236	-17.7349	-6.8083
02-12-2020 14:49:08	5.32	4.95	30	102.1	430.03	48.99	519				10.253	18.48	21.3	1.86551	3.73102	1291.56	1285.05	-4.35373	-2.15236	-17.8219	-6.85134
02-12-2020 14:50:08	5.33	4.97	30	102.1	429.94	48.99	519				10.253	18.48	21.7	1.88859	3.77718	1291.56	1285.05	-4.35373	-2.15236	-17.8655	-6.87287
02-12-2020 14:51:08	5.35	4.96	30	102.1	429.98	48.98	519				10.253	18.48	21.7	1.88859	3.77718	1291.56	1285.05	-4.35373	-2.15236	-17.9526	-6.91592
02-12-2020 14:52:08	5.37	4.96	30	102.1	429.98	48.99	519				10.258	18.484	21.7	1.88859	3.77718	1291.56	1285.21	-4.27233	-2.07145	-18.0388	-6.95815
02-12-2020 14:53:08	5.38	4.96	30	102.1	429.98	49	519				10.257	18.481	21.7	1.88859	3.77718	1291.56	1285.14	-4.32419	-2.09171	-18.0818	-6.97897
02-12-2020 14:54:08	5.4	4.95	30	102.1	429.84	48.99	519				10.257	18.481	21.7	1.88859	3.77718	1291.56	1285.14	-4.32419	-2.09171	-18.1683	-7.0208
02-12-2020 14:55:08	5.42	4.95	30	102.1	429.89	48.99	519				10.257	18.481	21.7	1.88859	3.77718	1291.56	1285.14	-4.32419	-2.09171	-18.2548	-7.06264
02-12-2020 14:56:08	5.43	4.96	30	102.1	429.94	48.99	519				10.257	18.481	22.5	1.93475	3.8695	1291.56	1285.14	-4.32419	-2.09171	-18.298	-7.08355
02-12-2020 14:57:08	5.45	4.96	30	102.1	429.98	48.98	519				10.257	18.481	22.7	1.94629	3.89258	1291.56	1285.14	-4.32419	-2.09171	-18.3845	-7.12539
02-12-2020 14:58:08	5.47	4.96	30	102.1	429.98	49	519				10.257	18.481	22.7	1.94629	3.89258	1291.56	1285.14	-4.32419	-2.09171	-18.471	-7.16722
02-12-2020 14:59:08	5.48	4.96	30	102.1	429.89	49	519				10.257	18.481	22.7	1.94629	3.89258	1291.56	1285.14	-4.32419	-2.09171	-18.5142	-7.18814
02-12-2020 15:00:08	5.5	4.95	30	102.1	429.94	48.99	519				10.257	18.481	22.7	1.94629	3.89258	1291.56	1285.14	-4.32419	-2.09171	-18.6007	-7.22997
02-12-2020 15:01:08	5.52	4.95	30	102.1	429.98	49	519				10.257	18.481	22.7	1.94629	3.89258	1291.56	1285.14	-4.32419	-2.09171	-18.6872	-7.27181
02-12-2020 15:02:08	5.53	4.97	30	102.1	429.94	48.99	519				10.257	18.481	23.2	1.97514	3.95028	1291.56	1285.14	-4.32419	-2.09171	-18.7304	-7.29273
02-12-2020 15:03:08	5.55	4.97	30	102	429.94	48.99	519				10.257	18.481	23.2	1.97514	3.95028	1291.56	1285.14	-4.32419	-2.09171	-18.8169	-7.33456
02-12-2020 15:04:08	5.57	4.96	30	102	429.94	48.99	519				10.257	18.481	23.2	1.97514	3.95028	1291.56	1285.14	-4.32419	-2.09171	-18.9034	-7.37639
02-12-2020 15:05:08	5.58	4.96	30	102.1	429.94	49	519				10.248	18.474	23.2	1.97514	3.95028	1291.56	1284.85	-4.46745	-2.23693	-18.9474	-7.39804
02-12-2020 15:06:08	5.6	4.95	30	102.1	429.98	48.99	519				10.248	18.474	23.2	1.97514	3.95028	1291.56	1284.85	-4.46745	-2.23693	-19.0367	-7.44278
02-12-2020 15:07:08	5.62	4.95	30	102.1	429.94	48.99	519				10.248	18.474	23.2	1.97514	3.95028	1291.56	1284.85	-4.46745	-2.23693	-19.1261	-7.48751
02-12-2020 15:08:08	5.63	4.97	30	102.1	429.98	49	519				10.248	18.474	23.7	2.00399	4.00798	1291.56	1284.85	-4.46745	-2.23693	-19.1707	-7.50988
02-12-2020 15:09:08	5.65	4.96	30	102	429.89	49	519				10.248	18.474	23.7	2.00399	4.00798	1291.56	1284.85	-4.46745	-2.23693	-19.2601	-7.55462
02-12-2020 15:10:08	5.67	4.96	30	102.1	429.94	49	519				10.248	18.474	23.7	2.00399	4.00798	1291.56	1284.85	-4.46745	-2.23693	-19.3494	-7.59936
02-12-2020 15:11:08	5.68	4.96	30	102	430.03	49	519				10.248	18.474	23.7	2.00399	4.00798	1291.56	1284.85	-4.46745	-2.23693	-19.3941	-7.62173
02-12-2020 15:12:08	5.7	4.95	30	102	429.94	49	519				10.248	18.474	23.7	2.00399	4.00798	1291.56	1284.85	-4.46745	-2.23693	-19.4834	-7.66647
02-12-2020 15:13:08	5.72	4.95	30	102	429.94	49	519				10.248	18.474	23.8	2.00976	4.01952	1291.56	1284.85	-4.46745	-2.23693	-19.5728	-7.71121
02-12-2020 15:14:08	5.73	4.96	30	102	429.98	49	519				10.248	18.474	23.9	2.01553	4.03106	1291.56	1284.85	-4.46745	-2.23693	-19.6175	-7.73358
02-12-2020 15:16:08	5.77	4.96	30	102	429.94	48.99	519				10.248	18.474	23.9	2.01553	4.03106	1291.56	1284.85	-4.46745	-2.23693	-19.7962	-7.82305
02-12-2020 15:17:08	5.78	4.95	30	102	429.98	48.98	519				10.256	18.474	23.9	2.01553	4.03106	1291.56	1285	-4.4408	-2.11936	-19.8407	-7.84484
02-12-2020 15:18:08	5.8	4.95	30	102	429.98	49	519				10.256	18.468	24.2	2.03284	4.06568	1291.56	1284.89	-4.53789	-2.13045	-19.9305	-7.88733
02-12-2020 15:19:08	5.82	4.97	30	102	429.98	49	519				10.256	18.468	24.9	2.07323	4.14646	1291.56	1284.89	-4.53789	-2.13045	-20.0213	-7.92994
02-12-2020 15:20:08	5.83	4.96	30	102	430.03	48.99	519				10.256	18.468	24.9	2.07323	4.14646	1291.56	1284.89	-4.53789	-2.13045	-20.0666	-7.95125
02-12-2020 15:21:08	5.85	4.96	30	102	429.98	48.99	519				10.256	18.468	24.9	2.07323	4.14646	1291.56	1284.89	-4.53789	-2.13045	-20.1574	-7.99386
02-12-2020 15:22:08	5.87	4.96	30	102	429.94	48.99	519				10.256	18.468	24.9	2.07323	4.14646	1291.56	1284.89	-4.53789	-2.13045	-20.2482	-8.03647
02-12-2020 15:23:08	5.88	4.95	30	102	429.94	48.99	519				10.256	18.468	24.9	2.07323	4.14646	1291.56	1284.89	-4.53789	-2.13045	-20.2935	-8.05777
02-12-2020 15:24:08	5.9	4.95	30	102	429.89	48.99	519				10.256	18.468	25.2	2.09054	4.18108	1291.56	1284.89	-4.53789	-2.13045	-20.3843	-8.10038
02-12-2020 15:25:08	5.92	4.96	30	102	429.98	49.01	519				10.256	18.468	25.4	2.10208	4.20416	1291.56	1284.89	-4.53789	-2.13045	-20.475	-8.14299
02-12-2020 15:26:08	5.93	4.96	30	102	429.98	49.01	519				10.256	18.468	25.4	2.10208	4.20416	1291.56	1284.89	-4.53789	-2.13045	-20.5204	-8.16429
02-12-2020 15:27:08	5.95	4.96	30	102	429.98	48.99	519				10.256	18.468	25.4	2.10208	4.20416	1291.56	1284.89	-4.53789	-2.13045	-20.6112	-8.2069
02-12-2020 15:28:08	5.97	4.95	30	102	430.03	48.99	519				10.256	18.468	25.4	2.10208	4.20416	1291.56	1284.89	-4.53789	-2.13045	-20.7019	-8.24951
02-12-2020 15:29:08	5.98	4.95	30	102	429.98	48.98	519				10.256	18.468	25.4	2.10208	4.20416	1291.56	1284.89	-4.53789	-2.13045	-20.7473	-8.27082
02-12-2020 15:30:08	6	4.97	30	102	429.98	48.98	519				10.25	18.469	25.9	2.13093	4.26186	1291.56	1284.8	-4.54169	-2.21678	-20.8381	-8.31429
02-12-2020 15:31:08	6.02	4.97	30	102	429.89	48.99	519				10.25	18.469	25.9	2.13093	4.26186	1291.56	1284.8	-4.54169	-2.21678	-20.9289	-8.35862
02-12-2020 15:32:08	6.03	4.96	30	102	430.03	48.99	519				10.25	18.469	25.9	2.13093	4.26186	1291.56	1284.8	-4.54169	-2.21678	-20.9744	-8.38079
02-12-2020 15:33:08	6.05	4.96	30	102	429.98	48.99	519				10.25	18.469	25.9	2.13093	4.26186	1291.56	1284.8	-4.54169	-2.21678	-21.0652	-8.42513
02-12-2020 15:34:08	6.07	4.95	30	102	429.94	48.99	519				10.25	18.469	25.9	2.13093	4.26186	1291.56	1284.8	-4.54169	-2.21678	-21.156	-8.46946
02-12-2020 15:35:08	6.08	4.95	30	102	429.89	48.99	519				10.25	18.469	25.9	2.13093	4.26186	1291.56	1284.8	-4.54169	-2.21678	-21.2014	-8.49163
02-12-2020 15:36:08	6.1	4.97	30	102	429.94	49	519				10.25	18.469	26.4	2.15978	4.31956	1291.56	1284.8	-4.54169	-2.21678	-21.2923	-8.53597
02-12-2020 15:37:08	6.12	4.96	30	102	430.03	49	519				10.25	18.469	26.4	2.15978	4.31956	1291.56	1284.8	-4.54169	-2.21678	-21.3831	-8.5803
02-12-2020 15:38:08	6.13	4.96	30	102	429.98	49	519				10.25	18.469	26.4	2.15978	4.31956	1291.56	1284.8	-4.54169	-2.21678	-21.4285	-8.60247
02-12-2020 15:39:08	6.15	4.96	30	102	430.03	48.98	519				10.25	18.469	26.4	2.15978	4.31956	1291.56	1284.8	-4.54169	-2.21678	-21.5194	-8.6468
02-12-2020 15:40:08	6.17	4.95	30	102	429.98	48.99	519				10.25	18.469	26.4	2.15978	4.31956	1291.56	1284.8	-4.54169	-2.21678	-21.6102	-8.69114
02-12-2020 15:41:08	6.18	4.95	30	102	429.98	48.99	519				10.25	18.469	26.5	2.16555	4.3311	1291.56	1284.8	-4.54169	-2.21678	-21.6556	-8.71331
02-12-2020 15:42:08	6.2	4.96	30	102	429.94	48.99	519				10.246	18.464	27.4	2.21748	4.43496	1291.56	1284.64	-4.63587	-2.28479	-21.7474	-8.75832
02-12-2020 15:43:08	6.22	4.96	30	102	429.94	48.99	519				10.247	18.474	27.4	2.21748	4.43496	1291.56	1284.83	-4.47078	-2.25163	-21.8385	-8.80369
02-12-2020 15:44:08	6.23	4.95	30	102	429.98	49	519				10.247	18.474	27.4	2.21748	4.43496	1291.56	1284.83	-4.47078	-2.25163	-21.8832	-8.8262
02-12-2020 15:45:08	6.25	4.95	30	102	429.98	48.99	519				10.247	18.474	27.4	2.21748	4.43496	1291.56	1284.83	-4.47078	-2.25163	-21.9726	-8.87124
02-12-2020 15:46:08	6.27	4.96	30	102	429.89	49	519				10.247	18.474	27.9	2.24633	4.49266	1291.56	1284.83	-4.47078	-2.25163	-22.062	-8.91627
02-12-2020 15:47:08	6.28	4.96	30	102	429.98	49	519				10.247	18.474	27.9	2.24633	4.49266	1291.56	1284.83	-4.47078	-2.25163	-22.1067	-8.93879
02-12-2020 15:48:08	6.3	4.96	30	102	429.94	48.99	519				10.247	18.474	27.9	2.24633	4.49266	1291.56	1284.83	-4.47078	-2.25163	-22.1961	-8.98382
02-12-2020 15:49:08	6.32	4.95	30	101.9	429.98	49	519				10.247	18.474	27.9	2.24633	4.49266	1291.56	1284.83	-4.47078	-2.25163	-22.2855	-9.02885
02-12-2020 15:50:08	6.33	4.95	30	102	429.98	49	519				10.247	18.474	27.9	2.24633	4.49266	1291.56	1284.83	-4.47078	-2.25163	-22.3302	-9.05137
02-12-2020 15:51:08	6.35	4.96	30	102	430.03	48.98	519				10.247	18.474	28.1	2.25787	4.51574	1291.56	1284.83	-4.47078	-2.25163	-22.4197	-9.0964
02-12-2020 15:52:08	6.37	4.96	30	102	429.94	49	519				10.247	18.474	28.1	2.25787	4.51574	1291.56	1284.83	-4.47078	-2.25163	-22.5091	-9.14143
02-12-2020 15:53:08	6.38	4.96	30	101.9	429.94	48.98	519				10.247	18.474	28.1	2.25787	4.51574	1291.56	1284.83	-4.47078	-2.25163	-22.5538	-9.16395
02-12-2020 15:54:08	6.4	4.95	30	101.9	429.98	48.99	519				10.247	18.474	28.1	2.25787	4.51574	1291.56	1284.83	-4.47078	-2.25163	-22.6432	-9.20898
02-12-2020 15:55:08	6.42	4.95	30	102	429.94	48.99	519				10.252	18.476	28.1	2.25787	4.51574	1291.56	1284.96	-4.42178	-2.17445	-22.7321	-9.25324
02-12-2020 15:56:08	6.43	4.97	30	101.9	430.03	48.99	519				10.252	18.476	28.6	2.28672	4.57344	1291.56	1284.96	-4.42178	-2.17445	-22.7763	-9.27499
02-12-2020 15:57:08	6.45	4.96	30	102	430.03	48.99	519				10.252	18.476	28.6	2.28672	4.57344	1291.56	1284.96	-4.42178	-2.17445	-22.8648	-9.31848
02-12-2020 15:58:08	6.47	4.96	30	102	430.03	49	519				10.252	18.476	28.6	2.28672	4.57344	1291.56	1284.96	-4.42178	-2.17445	-22.9532	-9.36197
02-12-2020 15:59:08	6.48	4.95	30	101.9	429.98	49	519				10.252	18.476	28.6	2.28672	4.57344	1291.56	1284.96	-4.42178	-2.17445	-22.9974	-9.38371
02-12-2020 16:00:08	6.5	4.95	30	102	429.94	49.01	519				10.252	18.476	28.6	2.28672	4.57344	1291.56	1284.96	-4.42178	-2.17445	-23.0859	-9.4272
02-12-2020 16:01:08	6.52	4.95	30	102	430.03	49	519				10.252	18.476	29.2	2.32134	4.64268	1291.56	1284.96	-4.42178	-2.17445	-23.1743	-9.47069
02-12-2020 16:02:08	6.53	4.96	30	101.9	429.98	49	519				10.252	18.476	29.6	2.34442	4.68884	1291.56	1284.96	-4.42178	-2.17445	-23.2185	-9.49243
02-12-2020 16:03:08	6.55	4.96	30	102	429.98	48.99	519				10.252	18.476	29.6	2.34442	4.68884	1291.56	1284.96	-4.42178	-2.17445	-23.307	-9.53592
02-12-2020 16:04:08	6.57	4.96	30	101.9	430.03	48.99	519				10.252	18.476	29.6	2.34442	4.68884	1291.56	1284.96	-4.42178	-2.17445	-23.3954	-9.57941
02-12-2020 16:05:08	6.58	4.95	30	101.9	429.98	48.99	519				10.252	18.476	29.6	2.34442	4.68884	1291.56	1284.96	-4.42178	-2.17445	-23.4396	-9.60116
02-12-2020 16:06:08	6.6	4.95	30	101.9	429.94	49	519				10.252	18.476	29.7	2.35019	4.70038	1291.56	1284.96	-4.42178	-2.17445	-23.528	-9.64464
02-12-2020 16:07:08	6.62	4.96	30	101.9	429.98	49	519				10.242	18.472	30.1	2.37327	4.74654	1291.56	1284.71	-4.51979	-2.3288	-23.6175	-9.68968
02-12-2020 16:08:08	6.63	4.96	30	102	429.94	48.99	519				10.242	18.472	30.1	2.37327	4.74654	1291.56	1284.71	-4.51979	-2.3288	-23.6627	-9.71296
02-12-2020 16:09:08	6.65	4.96	30	101.9	429.98	49	519				10.242	18.472	30.1	2.37327	4.74654	1291.56	1284.71	-4.51979	-2.3288	-23.7531	-9.75954
02-12-2020 16:10:08	6.67	4.95	30	101.9	429.94	49	519				10.242	18.472	30.1	2.37327	4.74654	1291.56	1284.71	-4.51979	-2.3288	-23.8435	-9.80612
02-12-2020 16:11:08	6.68	4.95	30	102	429.94	48.99	519				10.242	18.472	30.2	2.37904	4.75808	1291.56	1284.71	-4.51979	-2.3288	-23.8887	-9.8294
02-12-2020 16:12:08	6.7	4.97	30	101.9	429.98	49.01	519				10.242	18.472	30.6	2.40212	4.80424	1291.56	1284.71	-4.51979	-2.3288	-23.979	-9.87598
02-12-2020 16:13:08	6.72	4.96	30	101.9	430.03	48.99	519				10.242	18.472	30.6	2.40212	4.80424	1291.56	1284.71	-4.51979	-2.3288	-24.0694	-9.92256
02-12-2020 16:14:08	6.73	4.96	30	101.9	429.84	49	519				10.242	18.472	30.6	2.40212	4.80424	1291.56	1284.71	-4.51979	-2.3288	-24.1146	-9.94584
02-12-2020 16:15:08	6.75	4.95	30	101.9	429.89	49.01	519				10.242	18.472	30.6	2.40212	4.80424	1291.56	1284.71	-4.51979	-2.3288	-24.205	-9.99242
02-12-2020 16:16:08	6.77	4.95	30	101.9	429.98	49	519				10.242	18.472	30.6	2.40212	4.80424	1291.56	1284.71	-4.51979	-2.3288	-24.2954	-10.039
02-12-2020 16:17:08	6.78	4.96	30	101.9	429.98	49	519				10.242	18.472	31.1	2.43097	4.86194	1291.56	1284.71	-4.51979	-2.3288	-24.3406	-10.0623
02-12-2020 16:18:08	6.8	4.96	30	101.9	429.89	49	519				10.242	18.472	31.1	2.43097	4.86194	1291.56	1284.71	-4.51979	-2.3288	-24.431	-10.1089
02-12-2020 16:19:08	6.82	4.96	30	101.9	429.94	49	519				10.242	18.472	31.1	2.43097	4.86194	1291.56	1284.71	-4.51979	-2.3288	-24.5214	-10.1554
02-12-2020 16:20:08	6.83	4.95	30	101.9	429.94	49.01	519				10.237	18.459	31.1	2.43097	4.86194	1291.56	1284.38	-4.74668	-2.42622	-24.5678	-10.1792
02-12-2020 16:21:08	6.85	4.95	30	101.9	429.94	49.01	519				10.237	18.459	31.2	2.43674	4.87348	1291.56	1284.38	-4.74668	-2.42622	-24.6627	-10.2277
02-12-2020 16:22:08	6.87	4.96	30	101.9	429.98	49	519				10.237	18.459	32.1	2.48867	4.97734	1291.56	1284.38	-4.74668	-2.42622	-24.7576	-10.2763
02-12-2020 16:23:08	6.88	4.96	30	101.9	430.03	48.99	519				10.237	18.459	32.1	2.48867	4.97734	1291.56	1284.38	-4.74668	-2.42622	-24.8051	-10.3005
02-12-2020 16:24:08	6.9	4.96	30	101.9	429.89	48.98	519				10.237	18.459	32.1	2.48867	4.97734	1291.56	1284.38	-4.74668	-2.42622	-24.9	-10.349
02-12-2020 16:25:08	6.92	4.95	30	101.9	429.89	49	519				10.237	18.459	32.1	2.48867	4.97734	1291.56	1284.38	-4.74668	-2.42622	-24.995	-10.3976
02-12-2020 16:26:08	6.93	4.97	30	101.9	429.94	48.99	519				10.237	18.459	32.4	2.50598	5.01196	1291.56	1284.38	-4.74668	-2.42622	-25.0424	-10.4218
02-12-2020 16:27:08	6.95	4.96	30	101.9	430.03	49	519				10.237	18.459	32.6	2.51752	5.03504	1291.56	1284.38	-4.74668	-2.42622	-25.1374	-10.4704
02-12-2020 16:28:08	6.97	4.96	30	101.9	429.94	48.98	519				10.237	18.459	32.6	2.51752	5.03504	1291.56	1284.38	-4.74668	-2.42622	-25.2323	-10.5189
02-12-2020 16:29:08	6.98	4.95	30	101.9	429.98	49	519				10.237	18.459	32.6	2.51752	5.03504	1291.56	1284.38	-4.74668	-2.42622	-25.2798	-10.5431
02-12-2020 16:30:08	7	4.95	30	101.9	429.98	49.01	519				10.237	18.459	32.6	2.51752	5.03504	1291.56	1284.38	-4.74668	-2.42622	-25.3747	-10.5917
02-12-2020 16:31:08	7.02	4.96	30	101.8	430.03	48.99	519				10.237	18.459	32.8	2.52906	5.05812	1291.56	1284.38	-4.74668	-2.42622	-25.4696	-10.6402
02-12-2020 16:32:08	7.03	4.96	30	101.8	429.98	49	519				10.244	18.459	32.8	2.52906	5.05812	1291.56	1284.51	-4.7234	-2.3234	-25.517	-10.6639
02-12-2020 16:33:08	7.05	4.96	30	101.9	429.98	48.99	519				10.244	18.465	32.8	2.52906	5.05812	1291.56	1284.62	-4.62636	-2.31232	-25.6105	-10.7103
02-12-2020 16:34:08	7.07	4.95	30	101.9	429.98	49	519				10.244	18.465	32.8	2.52906	5.05812	1291.56	1284.62	-4.62636	-2.31232	-25.703	-10.7565
02-12-2020 16:35:08	7.08	4.95	30	101.9	429.98	49.01	519				10.244	18.465	33.2	2.55214	5.10428	1291.56	1284.62	-4.62636	-2.31232	-25.7493	-10.7797
02-12-2020 16:36:08	7.1	4.96	30	101.8	429.94	49	519				10.244	18.465	33.3	2.55791	5.11582	1291.56	1284.62	-4.62636	-2.31232	-25.8418	-10.8259
02-12-2020 16:37:08	7.12	4.96	30	101.9	429.94	49	519				10.244	18.465	33.3	2.55791	5.11582	1291.56	1284.62	-4.62636	-2.31232	-25.9343	-10.8722
02-12-2020 16:38:08	7.13	4.96	30	101.9	430.03	48.99	519				10.244	18.465	33.3	2.55791	5.11582	1291.56	1284.62	-4.62636	-2.31232	-25.9806	-10.8953
02-12-2020 16:39:08	7.15	4.95	30	101.9	429.98	48.99	519				10.244	18.465	33.3	2.55791	5.11582	1291.56	1284.62	-4.62636	-2.31232	-26.0731	-10.9415
02-12-2020 16:40:08	7.17	4.95	30	101.9	429.89	48.99	519				10.244	18.465	33.6	2.57522	5.15044	1291.56	1284.62	-4.62636	-2.31232	-26.1656	-10.9878
02-12-2020 16:41:08	7.18	4.96	30	101.8	430.08	48.99	519				10.244	18.465	34.3	2.61561	5.23122	1291.56	1284.62	-4.62636	-2.31232	-26.2119	-11.0109
02-12-2020 16:42:08	7.2	4.96	30	101.8	429.94	48.98	519				10.244	18.465	34.3	2.61561	5.23122	1291.56	1284.62	-4.62636	-2.31232	-26.3044	-11.0571
02-12-2020 16:43:08	7.22	4.95	30	101.8	429.98	48.99	519				10.244	18.465	34.3	2.61561	5.23122	1291.56	1284.62	-4.62636	-2.31232	-26.397	-11.1034
02-12-2020 16:44:08	7.23	4.95	30	101.8	430.03	49	519				10.244	18.465	34.3	2.61561	5.23122	1291.56	1284.62	-4.62636	-2.31232	-26.4432	-11.1265
02-12-2020 16:45:08	7.25	4.96	30	101.8	430.03	49	519				10.237	18.461	34.8	2.64446	5.28892	1291.56	1284.42	-4.71432	-2.42253	-26.5366	-11.1739
02-12-2020 16:46:08	7.27	4.96	30	101.8	429.98	49	519				10.237	18.461	34.8	2.64446	5.28892	1291.56	1284.42	-4.71432	-2.42253	-26.6309	-11.2223
02-12-2020 16:47:08	7.28	4.96	30	101.8	429.98	48.98	519				10.237	18.461	34.8	2.64446	5.28892	1291.56	1284.42	-4.71432	-2.42253	-26.6781	-11.2465
02-12-2020 16:48:08	7.3	4.95	30	101.8	429.94	48.99	519				10.237	18.461	34.8	2.64446	5.28892	1291.56	1284.42	-4.71432	-2.42253	-26.7723	-11.295
02-12-2020 16:49:08	7.32	4.95	30	101.9	430.03	48.99	519				10.237	18.461	34.9	2.65023	5.30046	1291.56	1284.42	-4.71432	-2.42253	-26.8666	-11.3434
02-12-2020 16:50:08	7.33	4.96	30	101.8	429.98	48.99	519				10.237	18.461	35.3	2.67331	5.34662	1291.56	1284.42	-4.71432	-2.42253	-26.9138	-11.3677
02-12-2020 16:51:08	7.35	4.96	30	101.8	430.03	49	519				10.237	18.461	35.3	2.67331	5.34662	1291.56	1284.42	-4.71432	-2.42253	-27.0081	-11.4161
02-12-2020 16:52:08	7.37	4.96	30	101.8	429.98	48.98	519				10.237	18.461	35.3	2.67331	5.34662	1291.56	1284.42	-4.71432	-2.42253	-27.1023	-11.4646
02-12-2020 16:53:08	7.38	4.95	30	101.8	429.94	48.99	519				10.237	18.461	35.3	2.67331	5.34662	1291.56	1284.42	-4.71432	-2.42253	-27.1495	-11.4888
02-12-2020 16:54:08	7.4	4.96	30	101.8	429.98	49	519				10.237	18.461	35.7	2.69639	5.39278	1291.56	1284.42	-4.71432	-2.42253	-27.2438	-11.5372
02-12-2020 16:55:08	7.42	4.96	30	101.8	429.98	48.99	519				10.237	18.461	35.8	2.70216	5.40432	1291.56	1284.42	-4.71432	-2.42253	-27.3381	-11.5857
02-12-2020 16:56:08	7.43	4.96	30	101.8	429.98	48.99	519				10.237	18.461	35.8	2.70216	5.40432	1291.56	1284.42	-4.71432	-2.42253	-27.3852	-11.6099
02-12-2020 16:57:08	7.45	4.95	30	101.8	429.94	48.98	519				10.232	18.454	35.8	2.70216	5.40432	1291.56	1284.2	-4.84412	-2.50887	-27.4808	-11.6592
02-12-2020 16:58:08	7.47	4.95	30	101.8	429.98	49	519				10.232	18.452	35.9	2.70793	5.41586	1291.56	1284.17	-4.87646	-2.51256	-27.578	-11.7095
02-12-2020 16:59:08	7.48	4.96	30	101.8	429.98	48.99	519				10.232	18.452	36	2.7137	5.4274	1291.56	1284.17	-4.87646	-2.51256	-27.6268	-11.7346
02-12-2020 17:00:08	7.5	4.96	30	101.8	429.98	49.01	519				10.232	18.452	36	2.7137	5.4274	1291.56	1284.17	-4.87646	-2.51256	-27.7243	-11.7848
02-12-2020 17:01:08	7.52	4.95	30	101.8	429.94	48.99	519				10.232	18.452	36	2.7137	5.4274	1291.56	1284.17	-4.87646	-2.51256	-27.8218	-11.8351
02-12-2020 17:02:08	7.53	4.95	30	101.8	430.03	48.99	519				10.232	18.452	36.1	2.71947	5.43894	1291.56	1284.17	-4.87646	-2.51256	-27.8706	-11.8602
02-12-2020 17:03:08	7.55	4.96	30	101.8	429.98	48.99	519				10.232	18.452	37	2.7714	5.5428	1291.56	1284.17	-4.87646	-2.51256	-27.9681	-11.9105
02-12-2020 17:04:08	7.57	4.96	30	101.8	429.94	49	519				10.232	18.452	37	2.7714	5.5428	1291.56	1284.17	-4.87646	-2.51256	-28.0656	-11.9607
02-12-2020 17:05:08	7.58	4.96	30	101.8	429.98	49	519				10.232	18.452	37	2.7714	5.5428	1291.56	1284.17	-4.87646	-2.51256	-28.1144	-11.9858
02-12-2020 17:06:08	7.6	4.95	30	101.8	429.94	48.99	519				10.232	18.452	37	2.7714	5.5428	1291.56	1284.17	-4.87646	-2.51256	-28.2119	-12.0361
02-12-2020 17:07:08	7.62	4.97	30	101.8	430.03	49	519				10.232	18.452	37.5	2.80025	5.6005	1291.56	1284.17	-4.87646	-2.51256	-28.3095	-12.0863
02-12-2020 17:08:08	7.63	4.96	30	101.8	429.94	48.99	519				10.232	18.452	37.5	2.80025	5.6005	1291.56	1284.17	-4.87646	-2.51256	-28.3582	-12.1115
02-12-2020 17:09:08	7.65	4.96	30	101.8	429.98	49.01	519				10.232	18.452	37.5	2.80025	5.6005	1291.56	1284.17	-4.87646	-2.51256	-28.4558	-12.1617
02-12-2020 17:10:08	7.67	4.95	30	101.8	429.98	48.99	519				10.234	18.457	37.5	2.80025	5.6005	1291.56	1284.29	-4.78897	-2.47397	-28.5524	-12.2116
02-12-2020 17:11:08	7.68	4.95	30	101.8	429.98	49	519				10.234	18.457	37.5	2.80025	5.6005	1291.56	1284.29	-4.78897	-2.47397	-28.6003	-12.2363
02-12-2020 17:12:08	7.7	4.96	30	101.8	429.94	49	519				10.234	18.457	38	2.8291	5.6582	1291.56	1284.29	-4.78897	-2.47397	-28.6961	-12.2858
02-12-2020 17:13:08	7.72	4.96	30	101.8	430.03	48.99	519				10.234	18.457	38	2.8291	5.6582	1291.56	1284.29	-4.78897	-2.47397	-28.7919	-12.3353
02-12-2020 17:14:08	7.73	4.95	30	101.7	429.94	49	519				10.234	18.457	38	2.8291	5.6582	1291.56	1284.29	-4.78897	-2.47397	-28.8397	-12.36
02-12-2020 17:15:08	7.75	4.95	30	101.8	429.94	49	519				10.234	18.457	38	2.8291	5.6582	1291.56	1284.29	-4.78897	-2.47397	-28.9355	-12.4095
02-12-2020 17:16:08	7.77	4.96	30	101.8	429.98	48.99	519				10.234	18.457	38.5	2.85795	5.7159	1291.56	1284.29	-4.78897	-2.47397	-29.0313	-12.459
02-12-2020 17:17:08	7.78	4.96	30	101.7	430.03	48.99	519				10.234	18.457	38.5	2.85795	5.7159	1291.56	1284.29	-4.78897	-2.47397	-29.0792	-12.4837
02-12-2020 17:18:08	7.8	4.95	30	101.8	429.98	48.99	519				10.234	18.457	38.5	2.85795	5.7159	1291.56	1284.29	-4.78897	-2.47397	-29.175	-12.5332
02-12-2020 17:19:08	7.82	4.95	30	101.8	429.98	48.99	519				10.234	18.457	38.6	2.86372	5.72744	1291.56	1284.29	-4.78897	-2.47397	-29.2708	-12.5827
02-12-2020 17:20:08	7.83	4.96	30	101.7	429.98	48.98	519				10.234	18.457	39.5	2.91565	5.8313	1291.56	1284.29	-4.78897	-2.47397	-29.3186	-12.6074
02-12-2020 17:21:08	7.85	4.96	30	101.7	430.03	49.01	519				10.234	18.457	39.5	2.91565	5.8313	1291.56	1284.29	-4.78897	-2.47397	-29.4144	-12.6569
02-12-2020 17:22:08	7.87	4.96	30	101.7	429.94	49	519				10.225	18.444	39.5	2.91565	5.8313	1291.56	1283.9	-5.02899	-2.63006	-29.5126	-12.7079
02-12-2020 17:23:08	7.88	4.95	30	101.8	430.03	48.99	519				10.226	18.458	39.5	2.91565	5.8313	1291.56	1284.17	-4.7994	-2.58961	-29.5617	-12.734
02-12-2020 17:24:08	7.9	4.96	30	101.7	429.98	49	519				10.226	18.458	39.7	2.92719	5.85438	1291.56	1284.17	-4.7994	-2.58961	-29.6577	-12.7858
02-12-2020 17:25:08	7.92	4.96	30	101.7	429.94	49	519				10.226	18.458	39.7	2.92719	5.85438	1291.56	1284.17	-4.7994	-2.58961	-29.7537	-12.8376
02-12-2020 17:26:08	7.93	4.96	30	101.7	429.98	48.99	519				10.226	18.458	39.7	2.92719	5.85438	1291.56	1284.17	-4.7994	-2.58961	-29.8017	-12.8635
02-12-2020 17:27:08	7.95	4.95	30	101.7	429.98	49	519				10.226	18.458	39.7	2.92719	5.85438	1291.56	1284.17	-4.7994	-2.58961	-29.8977	-12.9153
02-12-2020 17:28:08	7.97	4.95	30	101.7	430.03	49.01	519				10.226	18.458	40	2.9445	5.889	1291.56	1284.17	-4.7994	-2.58961	-29.9937	-12.9671
02-12-2020 17:29:08	7.98	4.96	30	101.7	429.98	49.01	519				10.226	18.458	40.2	2.95604	5.91208	1291.56	1284.17	-4.7994	-2.58961	-30.0417	-12.993
02-12-2020 17:30:08	8	4.96	30	101.7	429.98	48.99	519				10.226	18.458	40.2	2.95604	5.91208	1291.56	1284.17	-4.7994	-2.58961	-30.1377	-13.0448
02-12-2020 17:31:08	8.02	4.95	30	101.7	429.94	48.99	519				10.226	18.458	40.2	2.95604	5.91208	1291.56	1284.17	-4.7994	-2.58961	-30.2337	-13.0966
02-12-2020 17:32:08	8.03	4.96	30	101.7	429.98	49	519				10.226	18.458	40.5	2.97335	5.9467	1291.56	1284.17	-4.7994	-2.58961	-30.2817	-13.1225
02-12-2020 17:33:08	8.05	4.96	30	101.7	429.94	49	519				10.226	18.458	40.7	2.98489	5.96978	1291.56	1284.17	-4.7994	-2.58961	-30.3776	-13.1743
02-12-2020 17:34:08	8.07	4.96	30	101.7	429.94	49	519				10.226	18.458	40.7	2.98489	5.96978	1291.56	1284.17	-4.7994	-2.58961	-30.4736	-13.2261
02-12-2020 17:35:08	8.08	4.95	30	101.7	429.98	49	519				10.227	18.443	40.7	2.98489	5.96978	1291.56	1283.92	-5.0385	-2.60254	-30.5228	-13.252
02-12-2020 17:36:08	8.1	4.95	30	101.7	429.98	49	519				10.227	18.443	41.3	3.01951	6.03902	1291.56	1283.92	-5.0385	-2.60254	-30.6236	-13.3041
02-12-2020 17:37:08	8.12	4.96	30	101.7	429.98	49	519				10.227	18.443	41.7	3.04259	6.08518	1291.56	1283.92	-5.0385	-2.60254	-30.7244	-13.3561
02-12-2020 17:38:08	8.13	4.96	30	101.7	430.03	48.99	519				10.227	18.443	41.7	3.04259	6.08518	1291.56	1283.92	-5.0385	-2.60254	-30.7747	-13.3821
02-12-2020 17:39:08	8.15	4.95	30	101.7	429.98	48.99	519				10.227	18.443	41.7	3.04259	6.08518	1291.56	1283.92	-5.0385	-2.60254	-30.8755	-13.4342
02-12-2020 17:40:08	8.17	4.95	30	101.7	429.94	49	519				10.227	18.443	41.7	3.04259	6.08518	1291.56	1283.92	-5.0385	-2.60254	-30.9763	-13.4862
02-12-2020 17:41:08	8.18	4.96	30	101.7	429.98	49	519				10.227	18.443	42.2	3.07144	6.14288	1291.56	1283.92	-5.0385	-2.60254	-31.0267	-13.5123
02-12-2020 17:42:08	8.2	4.96	30	101.7	429.94	49	519				10.227	18.443	42.2	3.07144	6.14288	1291.56	1283.92	-5.0385	-2.60254	-31.1274	-13.5643
02-12-2020 17:43:08	8.22	4.95	30	101.7	429.89	49	519				10.227	18.443	42.2	3.07144	6.14288	1291.56	1283.92	-5.0385	-2.60254	-31.2282	-13.6164
02-12-2020 17:44:08	8.23	4.95	30	101.7	429.94	48.99	519				10.227	18.443	42.2	3.07144	6.14288	1291.56	1283.92	-5.0385	-2.60254	-31.2786	-13.6424
02-12-2020 17:45:08	8.25	4.96	30	101.6	429.98	48.98	519				10.227	18.443	42.7	3.10029	6.20058	1291.56	1283.92	-5.0385	-2.60254	-31.3794	-13.6944
02-12-2020 17:46:08	8.27	4.96	30	101.6	429.98	48.99	519				10.227	18.443	42.7	3.10029	6.20058	1291.56	1283.92	-5.0385	-2.60254	-31.4801	-13.7465
02-12-2020 17:47:08	8.28	4.96	30	101.6	429.98	48.99	519				10.225	18.439	42.7	3.10029	6.20058	1291.56	1283.81	-5.1098	-2.63926	-31.5309	-13.7727
02-12-2020 17:48:08	8.3	4.95	30	101.7	429.89	48.99	519				10.225	18.441	42.7	3.10029	6.20058	1291.56	1283.84	-5.07747	-2.63558	-31.6327	-13.8255
02-12-2020 17:49:08	8.32	4.96	30	101.7	429.98	48.99	519				10.225	18.441	43	3.1176	6.2352	1291.56	1283.84	-5.07747	-2.63558	-31.7343	-13.8782
02-12-2020 17:50:08	8.33	4.96	30	101.7	429.84	49	519				10.225	18.441	43.2	3.12914	6.25828	1291.56	1283.84	-5.07747	-2.63558	-31.7851	-13.9045
02-12-2020 17:51:08	8.35	4.95	30	101.7	429.98	48.99	519				10.225	18.441	43.2	3.12914	6.25828	1291.56	1283.84	-5.07747	-2.63558	-31.8866	-13.9572
02-12-2020 17:52:08	8.37	4.95	30	101.6	429.94	48.99	519				10.225	18.441	43.2	3.12914	6.25828	1291.56	1283.84	-5.07747	-2.63558	-31.9882	-14.0099
02-12-2020 17:53:08	8.38	4.95	30	101.7	430.03	49	519				10.225	18.441	43.8	3.16376	6.32752	1291.56	1283.84	-5.07747	-2.63558	-32.0389	-14.0363
02-12-2020 17:54:08	8.4	4.96	30	101.6	429.89	49	519				10.225	18.441	44.2	3.18684	6.37368	1291.56	1283.84	-5.07747	-2.63558	-32.1405	-14.089
02-12-2020 17:55:08	8.42	4.96	30	101.6	429.94	48.99	519				10.225	18.441	44.2	3.18684	6.37368	1291.56	1283.84	-5.07747	-2.63558	-32.242	-14.1417
02-12-2020 17:56:08	8.43	4.95	30	101.6	429.94	49	519				10.225	18.441	44.2	3.18684	6.37368	1291.56	1283.84	-5.07747	-2.63558	-32.2928	-14.1681
02-12-2020 17:57:08	8.45	4.96	30	101.6	429.98	49.01	519				10.225	18.441	44.6	3.20992	6.41984	1291.56	1283.84	-5.07747	-2.63558	-32.3944	-14.2208
02-12-2020 17:58:08	8.47	4.96	30	101.6	429.98	48.99	519				10.225	18.441	44.7	3.21569	6.43138	1291.56	1283.84	-5.07747	-2.63558	-32.4959	-14.2735
02-12-2020 17:59:08	8.48	4.96	30	101.6	429.94	48.99	519				10.225	18.441	44.7	3.21569	6.43138	1291.56	1283.84	-5.07747	-2.63558	-32.5467	-14.2999
02-12-2020 18:00:08	8.5	4.95	30	101.6	429.94	49	519				10.228	18.429	44.7	3.21569	6.43138	1291.56	1283.68	-5.26137	-2.61364	-32.6501	-14.3524
02-12-2020 18:01:08	8.52	4.96	30	101.6	429.94	48.99	519				10.228	18.429	44.9	3.22723	6.45446	1291.56	1283.68	-5.26137	-2.61364	-32.7553	-14.4046
02-12-2020 18:02:08	8.53	4.96	30	101.6	429.94	48.98	519				10.228	18.429	44.9	3.22723	6.45446	1291.56	1283.68	-5.26137	-2.61364	-32.8079	-14.4308
02-12-2020 18:03:08	8.55	4.95	30	101.6	430.03	48.99	519				10.228	18.429	44.9	3.22723	6.45446	1291.56	1283.68	-5.26137	-2.61364	-32.9132	-14.483
02-12-2020 18:04:08	8.57	4.95	30	101.6	429.94	48.99	519				10.228	18.429	44.9	3.22723	6.45446	1291.56	1283.68	-5.26137	-2.61364	-33.0184	-14.5353
02-12-2020 18:05:08	8.58	4.96	30	101.6	429.94	48.99	519				10.228	18.429	45.4	3.25608	6.51216	1291.56	1283.68	-5.26137	-2.61364	-33.071	-14.5614
02-12-2020 18:06:08	8.6	4.95	30	101.6	429.98	48.99	519				10.228	18.429	45.4	3.25608	6.51216	1291.56	1283.68	-5.26137	-2.61364	-33.1762	-14.6137
02-12-2020 18:07:08	8.62	4.95	30	101.6	430.03	49	519				10.228	18.429	45.4	3.25608	6.51216	1291.56	1283.68	-5.26137	-2.61364	-33.2814	-14.666
02-12-2020 18:08:08	8.63	4.95	30	101.6	429.89	49	519				10.228	18.429	46	3.2907	6.5814	1291.56	1283.68	-5.26137	-2.61364	-33.3341	-14.6921
02-12-2020 18:09:08	8.65	4.96	30	101.6	429.98	48.99	519				10.228	18.429	46.4	3.31378	6.62756	1291.56	1283.68	-5.26137	-2.61364	-33.4393	-14.7444
02-12-2020 18:10:08	8.67	4.95	30	101.6	429.94	49	519				10.228	18.429	46.4	3.31378	6.62756	1291.56	1283.68	-5.26137	-2.61364	-33.5445	-14.7967
02-12-2020 18:11:08	8.68	4.95	30	101.5	429.94	49	519				10.228	18.429	46.4	3.31378	6.62756	1291.56	1283.68	-5.26137	-2.61364	-33.5971	-14.8228
02-12-2020 18:12:08	8.7	4.96	30	101.5	430.03	48.99	519				10.226	18.426	46.9	3.34263	6.68526	1291.56	1283.59	-5.31646	-2.64851	-33.7029	-14.8754
02-12-2020 18:13:08	8.72	4.96	30	101.6	429.98	49	519				10.225	18.426	46.9	3.34263	6.68526	1291.56	1283.57	-5.31977	-2.66318	-33.8093	-14.9285
02-12-2020 18:14:08	8.73	4.95	30	101.6	429.98	49	519				10.225	18.426	46.9	3.34263	6.68526	1291.56	1283.57	-5.31977	-2.66318	-33.8625	-14.9552
02-12-2020 18:15:08	8.75	4.95	30	101.6	429.94	48.99	519				10.225	18.426	47	3.3484	6.6968	1291.56	1283.57	-5.31977	-2.66318	-33.9689	-15.0084
02-12-2020 18:16:08	8.77	4.96	30	101.6	429.94	48.99	519				10.225	18.426	47.4	3.37148	6.74296	1291.56	1283.57	-5.31977	-2.66318	-34.0753	-15.0617
02-12-2020 18:17:08	8.78	4.96	30	101.6	429.98	49	519				10.225	18.426	47.4	3.37148	6.74296	1291.56	1283.57	-5.31977	-2.66318	-34.1285	-15.0883
02-12-2020 18:18:08	8.8	4.95	30	101.6	429.98	48.99	519				10.225	18.426	47.4	3.37148	6.74296	1291.56	1283.57	-5.31977	-2.66318	-34.2348	-15.1416
02-12-2020 18:19:08	8.82	4.95	30	101.6	429.98	48.99	519				10.225	18.426	47.5	3.37725	6.7545	1291.56	1283.57	-5.31977	-2.66318	-34.3412	-15.1949
02-12-2020 18:20:08	8.83	4.96	30	101.5	429.98	48.99	519				10.225	18.426	47.6	3.38302	6.76604	1291.56	1283.57	-5.31977	-2.66318	-34.3944	-15.2215
02-12-2020 18:21:08	8.85	4.95	30	101.5	429.98	48.99	519				10.225	18.426	47.6	3.38302	6.76604	1291.56	1283.57	-5.31977	-2.66318	-34.5008	-15.2748
02-12-2020 18:22:08	8.87	4.95	30	101.6	429.94	49	519				10.225	18.426	47.6	3.38302	6.76604	1291.56	1283.57	-5.31977	-2.66318	-34.6072	-15.328
02-12-2020 18:23:08	8.88	4.96	30	101.5	429.94	48.99	519				10.225	18.426	48.3	3.42341	6.84682	1291.56	1283.57	-5.31977	-2.66318	-34.6604	-15.3547
02-12-2020 18:24:08	8.9	4.96	30	101.5	429.98	48.99	519				10.225	18.426	48.3	3.42341	6.84682	1291.56	1283.57	-5.31977	-2.66318	-34.7668	-15.4079
02-12-2020 18:25:08	8.92	4.95	30	101.5	430.03	49	519				10.235	18.425	48.3	3.42341	6.84682	1291.56	1283.74	-5.30279	-2.51826	-34.8731	-15.4597
02-12-2020 18:26:08	8.93	4.95	30	101.5	430.13	49	519				10.235	18.425	48.4	3.42918	6.85836	1291.56	1283.74	-5.30279	-2.51826	-34.9261	-15.4849
02-12-2020 18:27:08	8.95	4.96	30	101.5	429.94	48.99	519				10.235	18.425	49.3	3.48111	6.96222	1291.56	1283.74	-5.30279	-2.51826	-35.0321	-15.5353
02-12-2020 18:28:08	8.97	4.96	30	101.5	429.98	48.99	519				10.235	18.425	49.3	3.48111	6.96222	1291.56	1283.74	-5.30279	-2.51826	-35.1382	-15.5856
02-12-2020 18:29:08	8.98	4.95	30	101.5	430.03	48.99	519				10.235	18.425	49.3	3.48111	6.96222	1291.56	1283.74	-5.30279	-2.51826	-35.1912	-15.6108
02-12-2020 18:30:08	9	4.95	30	101.5	429.98	48.99	519				10.235	18.425	49.4	3.48688	6.97376	1291.56	1283.74	-5.30279	-2.51826	-35.2973	-15.6612
02-12-2020 18:31:08	9.02	4.96	30	101.5	429.89	49	519				10.235	18.425	49.8	3.50996	7.01992	1291.56	1283.74	-5.30279	-2.51826	-35.4033	-15.7116
02-12-2020 18:32:08	9.03	4.96	30	101.5	429.98	49	519				10.235	18.425	49.8	3.50996	7.01992	1291.56	1283.74	-5.30279	-2.51826	-35.4564	-15.7367
02-12-2020 18:33:08	9.05	4.95	30	101.5	429.94	48.98	519				10.235	18.425	49.8	3.50996	7.01992	1291.56	1283.74	-5.30279	-2.51826	-35.5624	-15.7871
02-12-2020 18:34:08	9.07	4.95	30	101.5	429.98	48.99	519				10.235	18.425	49.9	3.51573	7.03146	1291.56	1283.74	-5.30279	-2.51826	-35.6685	-15.8375
02-12-2020 18:35:08	9.08	4.96	30	101.5	429.98	48.99	519				10.235	18.425	50	3.5215	7.043	1291.56	1283.74	-5.30279	-2.51826	-35.7215	-15.8627
02-12-2020 18:36:08	9.1	4.95	30	101.5	429.94	49.01	519				10.235	18.425	50	3.5215	7.043	1291.56	1283.74	-5.30279	-2.51826	-35.8276	-15.913
02-12-2020 18:37:08	9.12	4.95	30	101.5	430.08	48.98	519				10.234	18.415	50	3.5215	7.043	1291.56	1283.54	-5.46758	-2.55134	-35.9353	-15.9637
02-12-2020 18:38:08	9.13	4.96	30	101.5	429.89	48.99	519				10.233	18.43	50.7	3.56189	7.12378	1291.56	1283.79	-5.22864	-2.53841	-35.9887	-15.9892
02-12-2020 18:39:08	9.15	4.96	30	101.5	430.03	49	519				10.233	18.43	50.7	3.56189	7.12378	1291.56	1283.79	-5.22864	-2.53841	-36.0933	-16.0399
02-12-2020 18:40:08	9.17	4.95	30	101.5	429.94	49	519				10.233	18.43	50.7	3.56189	7.12378	1291.56	1283.79	-5.22864	-2.53841	-36.1979	-16.0907
02-12-2020 18:41:08	9.18	4.95	30	101.5	430.03	48.99	519				10.233	18.43	51.1	3.58497	7.16994	1291.56	1283.79	-5.22864	-2.53841	-36.2502	-16.1161
02-12-2020 18:42:08	9.2	4.96	30	101.5	429.98	49	519				10.233	18.43	51.7	3.61959	7.23918	1291.56	1283.79	-5.22864	-2.53841	-36.3547	-16.1669
02-12-2020 18:43:08	9.22	4.96	30	101.5	429.98	49	519				10.233	18.43	51.7	3.61959	7.23918	1291.56	1283.79	-5.22864	-2.53841	-36.4593	-16.2176
02-12-2020 18:44:08	9.23	4.95	30	101.5	429.98	48.99	519				10.233	18.43	51.7	3.61959	7.23918	1291.56	1283.79	-5.22864	-2.53841	-36.5116	-16.243
02-12-2020 18:45:08	9.25	4.96	30	101.5	430.03	48.99	519				10.233	18.43	51.9	3.63113	7.26226	1291.56	1283.79	-5.22864	-2.53841	-36.6162	-16.2938
02-12-2020 18:46:08	9.27	4.96	30	101.5	429.94	48.99	519				10.233	18.43	51.9	3.63113	7.26226	1291.56	1283.79	-5.22864	-2.53841	-36.7207	-16.3445
02-12-2020 18:47:08	9.28	4.95	30	101.5	429.98	48.99	519				10.233	18.43	51.9	3.63113	7.26226	1291.56	1283.79	-5.22864	-2.53841	-36.773	-16.3699
02-12-2020 18:48:08	9.3	4.96	30	101.5	429.98	49	519				10.233	18.43	52.3	3.65421	7.30842	1291.56	1283.79	-5.22864	-2.53841	-36.8776	-16.4207
02-12-2020 18:49:08	9.32	4.96	30	101.4	429.98	49	519				10.233	18.43	52.4	3.65998	7.31996	1291.56	1283.79	-5.22864	-2.53841	-36.9822	-16.4715
02-12-2020 18:50:08	9.33	4.95	30	101.4	429.98	49	519				10.215	18.418	52.4	3.65998	7.31996	1291.56	1283.25	-5.4821	-2.82461	-37.0357	-16.4983
02-12-2020 18:51:08	9.35	4.96	30	101.4	429.94	48.99	519				10.215	18.418	52.8	3.68306	7.36612	1291.56	1283.25	-5.4821	-2.82461	-37.1454	-16.5548
02-12-2020 18:52:08	9.37	4.96	30	101.5	430.03	49	519				10.215	18.418	52.9	3.68883	7.37766	1291.56	1283.25	-5.4821	-2.82461	-37.255	-16.6113
02-12-2020 18:53:08	9.38	4.95	30	101.5	429.98	48.99	519				10.215	18.418	52.9	3.68883	7.37766	1291.56	1283.25	-5.4821	-2.82461	-37.3098	-16.6395
02-12-2020 18:54:08	9.4	4.95	30	101.5	429.98	48.99	519				10.215	18.418	52.9	3.68883	7.37766	1291.56	1283.25	-5.4821	-2.82461	-37.4195	-16.696
02-12-2020 18:55:08	9.42	4.95	30	101.5	429.94	49	519				10.215	18.418	53.5	3.72345	7.4469	1291.56	1283.25	-5.4821	-2.82461	-37.5291	-16.7525
02-12-2020 18:56:08	9.43	4.96	30	101.4	429.94	49	519				10.215	18.418	53.9	3.74653	7.49306	1291.56	1283.25	-5.4821	-2.82461	-37.5839	-16.7807
02-12-2020 18:57:08	9.45	4.95	30	101.4	430.03	48.99	519				10.215	18.418	53.9	3.74653	7.49306	1291.56	1283.25	-5.4821	-2.82461	-37.6936	-16.8372
02-12-2020 18:58:08	9.47	4.95	30	101.4	429.94	49	519				10.215	18.418	53.9	3.74653	7.49306	1291.56	1283.25	-5.4821	-2.82461	-37.8032	-16.8937
02-12-2020 18:59:08	9.48	4.96	30	101.4	429.98	49	519				10.215	18.418	54.4	3.77538	7.55076	1291.56	1283.25	-5.4821	-2.82461	-37.8581	-16.922
02-12-2020 19:00:08	9.5	4.96	30	101.4	429.94	49	519				10.215	18.418	54.4	3.77538	7.55076	1291.56	1283.25	-5.4821	-2.82461	-37.9677	-16.9785
02-12-2020 19:01:08	9.52	4.95	30	101.4	429.98	49	519				10.215	18.418	54.4	3.77538	7.55076	1291.56	1283.25	-5.4821	-2.82461	-38.0773	-17.035
02-12-2020 19:02:08	9.53	4.95	30	101.4	429.98	49	519				10.225	18.413	54.5	3.78115	7.5623	1291.56	1283.34	-5.5297	-2.68709	-38.1324	-17.0625
02-12-2020 19:03:08	9.55	4.96	30	101.4	429.89	48.99	519				10.226	18.425	54.9	3.80423	7.60846	1291.56	1283.57	-5.33263	-2.65035	-38.241	-17.1159
02-12-2020 19:04:08	9.57	4.95	30	101.4	429.98	49.01	519				10.226	18.425	54.9	3.80423	7.60846	1291.56	1283.57	-5.33263	-2.65035	-38.3477	-17.1689
02-12-2020 19:05:08	9.58	4.95	30	101.4	429.89	48.99	519				10.226	18.425	54.9	3.80423	7.60846	1291.56	1283.57	-5.33263	-2.65035	-38.401	-17.1954
02-12-2020 19:06:08	9.6	4.96	30	101.4	429.98	48.99	519				10.226	18.425	55.5	3.83885	7.6777	1291.56	1283.57	-5.33263	-2.65035	-38.5076	-17.2484
02-12-2020 19:07:08	9.62	4.96	30	101.4	429.94	48.98	519				10.226	18.425	55.6	3.84462	7.68924	1291.56	1283.57	-5.33263	-2.65035	-38.6143	-17.3014
02-12-2020 19:08:08	9.63	4.95	30	101.4	429.94	49	519				10.226	18.425	55.6	3.84462	7.68924	1291.56	1283.57	-5.33263	-2.65035	-38.6676	-17.3279
02-12-2020 19:09:08	9.65	4.95	30	101.4	430.03	49	519				10.226	18.425	55.7	3.85039	7.70078	1291.56	1283.57	-5.33263	-2.65035	-38.7743	-17.3809
02-12-2020 19:10:08	9.67	4.96	30	101.4	429.98	49	519				10.226	18.425	56.3	3.88501	7.77002	1291.56	1283.57	-5.33263	-2.65035	-38.8809	-17.4339
02-12-2020 19:11:08	9.68	4.96	30	101.4	429.98	49	519				10.226	18.425	56.3	3.88501	7.77002	1291.56	1283.57	-5.33263	-2.65035	-38.9343	-17.4604
02-12-2020 19:12:08	9.7	4.95	30	101.4	429.98	49	519				10.226	18.425	56.3	3.88501	7.77002	1291.56	1283.57	-5.33263	-2.65035	-39.0409	-17.5134
02-12-2020 19:13:08	9.72	4.95	30	101.3	430.03	48.99	519				10.226	18.425	56.7	3.90809	7.81618	1291.56	1283.57	-5.33263	-2.65035	-39.1476	-17.5664
02-12-2020 19:14:08	9.73	4.96	30	101.4	429.89	49.01	519				10.226	18.425	56.8	3.91386	7.82772	1291.56	1283.57	-5.33263	-2.65035	-39.2009	-17.5929
02-12-2020 19:15:08	9.75	4.95	30	101.4	429.94	48.99	519				10.22	18.407	56.8	3.91386	7.82772	1291.56	1283.14	-5.64311	-2.77147	-39.3106	-17.6472
02-12-2020 19:16:08	9.77	4.95	30	101.4	429.94	48.99	519				10.22	18.407	56.8	3.91386	7.82772	1291.56	1283.14	-5.64311	-2.77147	-39.4235	-17.7026
02-12-2020 19:17:08	9.78	4.96	30	101.3	429.89	48.99	519				10.22	18.407	57.5	3.95425	7.9085	1291.56	1283.14	-5.64311	-2.77147	-39.4799	-17.7303
02-12-2020 19:18:08	9.8	4.96	30	101.3	429.94	48.99	519				10.22	18.407	57.5	3.95425	7.9085	1291.56	1283.14	-5.64311	-2.77147	-39.5928	-17.7857
02-12-2020 19:19:08	9.82	4.95	30	101.4	429.94	48.99	519				10.22	18.407	57.5	3.95425	7.9085	1291.56	1283.14	-5.64311	-2.77147	-39.7057	-17.8412
02-12-2020 19:20:08	9.83	4.95	30	101.4	429.98	48.99	519				10.22	18.407	57.5	3.95425	7.9085	1291.56	1283.14	-5.64311	-2.77147	-39.7621	-17.8689
02-12-2020 19:21:08	9.85	4.96	30	101.4	429.98	49	519				10.22	18.407	58.4	4.00618	8.01236	1291.56	1283.14	-5.64311	-2.77147	-39.875	-17.9243
02-12-2020 19:22:08	9.87	4.96	30	101.4	429.98	49	519				10.22	18.407	58.5	4.01195	8.0239	1291.56	1283.14	-5.64311	-2.77147	-39.9878	-17.9797
02-12-2020 19:23:08	9.88	4.95	30	101.3	429.98	49	519				10.22	18.407	58.5	4.01195	8.0239	1291.56	1283.14	-5.64311	-2.77147	-40.0443	-18.0075
02-12-2020 19:24:08	9.9	4.95	30	101.4	429.94	49.01	519				10.22	18.407	58.9	4.03503	8.07006	1291.56	1283.14	-5.64311	-2.77147	-40.1571	-18.0629
02-12-2020 19:25:08	9.92	4.96	30	101.3	430.03	48.98	519				10.22	18.407	59	4.0408	8.0816	1291.56	1283.14	-5.64311	-2.77147	-40.27	-18.1183
02-12-2020 19:26:08	9.93	4.96	30	101.3	429.94	48.99	519				10.22	18.407	59	4.0408	8.0816	1291.56	1283.14	-5.64311	-2.77147	-40.3264	-18.146
02-12-2020 19:27:08	9.95	4.95	30	101.3	429.98	49	519				10.226	18.409	59	4.0408	8.0816	1291.56	1283.29	-5.59096	-2.67978	-40.4387	-18.2005
02-12-2020 19:28:08	9.97	4.96	30	101.3	429.94	49	519				10.226	18.405	59.5	4.06965	8.1393	1291.56	1283.21	-5.65552	-2.68713	-40.5512	-18.2542
02-12-2020 19:29:08	9.98	4.96	30	101.3	429.98	48.99	519				10.226	18.405	59.5	4.06965	8.1393	1291.56	1283.21	-5.65552	-2.68713	-40.6078	-18.2811
02-12-2020 19:30:08	10	4.95	30	101.3	429.94	49.01	519				10.226	18.405	59.5	4.06965	8.1393	1291.56	1283.21	-5.65552	-2.68713	-40.7209	-18.3348
02-12-2020 19:31:08	10.02	4.95	30	101.4	429.98	49	519				10.226	18.405	59.5	4.06965	8.1393	1291.56	1283.21	-5.65552	-2.68713	-40.834	-18.3886
02-12-2020 19:32:08	10.03	4.96	30	101.3	429.94	48.98	519				10.226	18.405	60.2	4.11004	8.22008	1291.56	1283.21	-5.65552	-2.68713	-40.8905	-18.4154
02-12-2020 19:33:08	10.05	4.96	30	101.3	430.03	48.99	519				10.226	18.405	60.2	4.11004	8.22008	1291.56	1283.21	-5.65552	-2.68713	-41.0037	-18.4692
02-12-2020 19:34:08	10.07	4.95	30	101.3	429.98	49	519				10.226	18.405	60.2	4.11004	8.22008	1291.56	1283.21	-5.65552	-2.68713	-41.1168	-18.5229
02-12-2020 19:35:08	10.08	4.95	30	101.3	429.98	49	519				10.226	18.405	60.6	4.13312	8.26624	1291.56	1283.21	-5.65552	-2.68713	-41.1733	-18.5498
02-12-2020 19:36:08	10.1	4.96	30	101.3	429.94	48.99	519				10.226	18.405	61.2	4.16774	8.33548	1291.56	1283.21	-5.65552	-2.68713	-41.2864	-18.6035
02-12-2020 19:37:08	10.12	4.95	30	101.3	429.98	48.99	519				10.226	18.405	61.2	4.16774	8.33548	1291.56	1283.21	-5.65552	-2.68713	-41.3995	-18.6573
02-12-2020 19:38:08	10.13	4.95	30	101.3	429.94	49	519				10.226	18.405	61.2	4.16774	8.33548	1291.56	1283.21	-5.65552	-2.68713	-41.4561	-18.6842
02-12-2020 19:39:08	10.15	4.96	30	101.2	429.98	48.99	519				10.226	18.405	61.7	4.19659	8.39318	1291.56	1283.21	-5.65552	-2.68713	-41.5692	-18.7379
02-12-2020 19:40:08	10.17	4.96	30	101.3	429.94	49	519				10.213	18.411	61.7	4.19659	8.39318	1291.56	1283.09	-5.60172	-2.8668	-41.6818	-18.7934
02-12-2020 19:41:08	10.18	4.95	30	101.3	429.98	49	519				10.213	18.411	61.7	4.19659	8.39318	1291.56	1283.09	-5.60172	-2.8668	-41.7378	-18.8221
02-12-2020 19:42:08	10.2	4.95	30	101.3	429.98	48.99	519				10.213	18.411	61.8	4.20236	8.40472	1291.56	1283.09	-5.60172	-2.8668	-41.8498	-18.8794
02-12-2020 19:43:08	10.22	4.96	30	101.3	429.98	49	519				10.213	18.411	62.2	4.22544	8.45088	1291.56	1283.09	-5.60172	-2.8668	-41.9619	-18.9368
02-12-2020 19:44:08	10.23	4.95	30	101.3	429.94	49.01	519				10.213	18.411	62.2	4.22544	8.45088	1291.56	1283.09	-5.60172	-2.8668	-42.0179	-18.9654
02-12-2020 19:45:08	10.25	4.95	30	101.3	429.98	48.99	519				10.213	18.411	62.2	4.22544	8.45088	1291.56	1283.09	-5.60172	-2.8668	-42.1299	-19.0228
02-12-2020 19:46:08	10.27	4.96	30	101.3	429.98	48.99	519				10.213	18.411	63.1	4.27737	8.55474	1291.56	1283.09	-5.60172	-2.8668	-42.242	-19.0801
02-12-2020 19:47:08	10.28	4.96	30	101.2	429.98	48.99	519				10.213	18.411	63.2	4.28314	8.56628	1291.56	1283.09	-5.60172	-2.8668	-42.298	-19.1088
02-12-2020 19:48:08	10.3	4.95	30	101.3	429.94	49	519				10.213	18.411	63.2	4.28314	8.56628	1291.56	1283.09	-5.60172	-2.8668	-42.41	-19.1661
02-12-2020 19:49:08	10.32	4.96	30	101.2	430.03	49	519				10.213	18.411	63.7	4.31199	8.62398	1291.56	1283.09	-5.60172	-2.8668	-42.522	-19.2235
02-12-2020 19:50:08	10.33	4.96	30	101.2	430.03	48.99	519				10.213	18.411	63.7	4.31199	8.62398	1291.56	1283.09	-5.60172	-2.8668	-42.5781	-19.2521
02-12-2020 19:51:08	10.35	4.95	30	101.2	429.98	49	519				10.213	18.411	63.7	4.31199	8.62398	1291.56	1283.09	-5.60172	-2.8668	-42.6901	-19.3095
02-12-2020 19:52:08	10.37	4.95	30	101.2	430.03	49	519				10.223	18.398	63.7	4.31199	8.62398	1291.56	1283.03	-5.77842	-2.74401	-42.8039	-19.3656
02-12-2020 19:53:08	10.38	4.96	30	101.2	429.94	49	519				10.223	18.395	64.4	4.35238	8.70476	1291.56	1282.98	-5.82684	-2.74952	-42.8619	-19.393
02-12-2020 19:54:08	10.4	4.96	30	101.2	430.03	48.98	519				10.223	18.395	64.4	4.35238	8.70476	1291.56	1282.98	-5.82684	-2.74952	-42.9785	-19.448
02-12-2020 19:55:08	10.42	4.96	30	101.2	429.98	48.99	519				10.223	18.395	64.4	4.35238	8.70476	1291.56	1282.98	-5.82684	-2.74952	-43.095	-19.503
02-12-2020 19:56:08	10.43	4.95	30	101.2	429.98	49.01	519				10.223	18.395	64.4	4.35238	8.70476	1291.56	1282.98	-5.82684	-2.74952	-43.1533	-19.5305
02-12-2020 19:57:08	10.45	4.95	30	101.2	429.98	49	519				10.223	18.395	65	4.387	8.774	1291.56	1282.98	-5.82684	-2.74952	-43.2698	-19.5855
02-12-2020 19:58:08	10.47	4.96	30	101.2	429.98	49	519				10.223	18.395	65.6	4.42162	8.84324	1291.56	1282.98	-5.82684	-2.74952	-43.3863	-19.6405
02-12-2020 19:59:08	10.48	4.96	30	101.2	429.98	49	519				10.223	18.395	65.6	4.42162	8.84324	1291.56	1282.98	-5.82684	-2.74952	-43.4446	-19.668
02-12-2020 20:00:08	10.5	4.95	30	101.2	429.98	49	519				10.223	18.395	65.6	4.42162	8.84324	1291.56	1282.98	-5.82684	-2.74952	-43.5611	-19.723
02-12-2020 20:01:08	10.52	4.96	30	101.2	430.03	48.99	519				10.223	18.395	66.2	4.45624	8.91248	1291.56	1282.98	-5.82684	-2.74952	-43.6777	-19.778
02-12-2020 20:02:08	10.53	4.96	30	101.2	429.94	49	519				10.223	18.395	66.3	4.46201	8.92402	1291.56	1282.98	-5.82684	-2.74952	-43.7359	-19.8055
02-12-2020 20:03:08	10.55	4.96	30	101.2	429.98	49	519				10.223	18.395	66.3	4.46201	8.92402	1291.56	1282.98	-5.82684	-2.74952	-43.8525	-19.8605
02-12-2020 20:04:08	10.57	4.95	30	101.2	429.98	49	519				10.223	18.395	66.3	4.46201	8.92402	1291.56	1282.98	-5.82684	-2.74952	-43.969	-19.9154
02-12-2020 20:05:08	10.58	4.96	30	101.2	429.98	48.99	519				10.217	18.393	66.8	4.49086	8.98172	1291.56	1282.84	-5.87895	-2.84119	-44.0275	-19.9434
02-12-2020 20:06:08	10.6	4.96	30	101.2	429.94	48.99	519				10.217	18.393	66.8	4.49086	8.98172	1291.56	1282.84	-5.87895	-2.84119	-44.1451	-20.0002
02-12-2020 20:07:08	10.62	4.95	30	101.2	430.08	48.99	519				10.217	18.393	66.8	4.49086	8.98172	1291.56	1282.84	-5.87895	-2.84119	-44.2627	-20.057
02-12-2020 20:08:08	10.63	4.95	30	101.2	429.94	48.99	519				10.217	18.393	66.8	4.49086	8.98172	1291.56	1282.84	-5.87895	-2.84119	-44.3215	-20.0855
02-12-2020 20:09:08	10.65	4.96	30	101.2	430.03	49	519				10.217	18.393	67.3	4.51971	9.03942	1291.56	1282.84	-5.87895	-2.84119	-44.4391	-20.1423
[truncated: 7,746 more rows]
